# Supplementary material for: Muscle mitochondria, function, mass, and quality of life in prostate cancer during androgen deprivation therapy
Source: Nat Commun. 2026 May 27;17:6884. doi: 10.1038/s41467-026-73542-x (PMC13389078; doi:10.1038/s41467-026-73542-x)
Supplement: Supplementary file 3 — Supplementary Data 1 [file 41467_2026_73542_MOESM3_ESM.xlsx]

## Sheet: ToC
Sheet
GSEA_whole_cohort
GSEA_HGS_above_med_change
GSEA_HGS_below_med_change
GSEA_VO2_above_med_change
GSEA_VO2_below_med_change
GSEA_ALM_above_med_change
GSEA_ALM_below_med_change
GSEA_FATIGUE_above_med_change
GSEA_FATIGUE_below_med_change
GSEA_PWB_above_med_change
GSEA_PWB_below_med_change
Figure 4.B Pathways

## Sheet: GSEA_whole_cohort
Gene Set Name	Normalized Enrichment Score	FDR	Set Size	Core Enrichment
REACTOME_THE_CITRIC_ACID_TCA_CYCLE_AND_RESPIRATORY_ELECTRON_TRANSPORT	-8.2382	0	123	VDAC1, ATP5F1E, UQCRQ, DLD, COX6C, NDUFA2, COX6B1, MT-CO2, COX5B, MT-ATP6, CYC1, ATP5PB, NNT, ATP5PD, ATP5ME, DLAT, MT-CO1, UQCRC2, OGDH, UQCRC1, COX5A, COX4I1, PDHA1, ATP5PO, DMAC2L, NDUFV3, ATP5F1D, COQ10A, NDUFB8, DLST, NDUFS1, NDUFV1, PDHX, NDUFS6, UQCRB, MT-ATP8, NDUFB11, NDUFS3, UQCRH, ATP5F1A, MT-CO3, ATP5MG, SUCLG1, NDUFA13, ATP5F1C, UQCRFS1, SDHC, NDUFAB1, COX7C, NDUFV2, ATP5MF, NDUFB7, …
HALLMARK_OXIDATIVE_PHOSPHORYLATION	-7.8744	0	135	COX7A2, VDAC2, VDAC1, ATP5F1E, TIMM13, UQCRQ, DLD, COX6C, NDUFA2, COX6B1, PHB2, COX5B, SLC25A4, CYC1, ATP5PB, NNT, IMMT, ATP5PD, ATP5ME, DLAT, UQCRC2, OGDH, UQCRC1, COX5A, GOT2, COX4I1, AIFM1, PDHA1, ATP5PO, ATP5F1D, NDUFB8, DLST, NDUFS1, NDUFV1, PDHX, NDUFS6, UQCRB, MDH1, NDUFS3, UQCRH, ATP5F1A, ATP5MG, SUCLG1, ATP5F1C, UQCRFS1, SDHC, NDUFAB1, COX7C, NDUFV2, ATP5MF, NDUFB7, SLC25A20, NDUFS2, NDU…
WP_ELECTRON_TRANSPORT_CHAIN_OXPHOS_SYSTEM_IN_MITOCHONDRIA	-7.6297	0	80	COX7A2, ATP5F1E, UQCRQ, COX6C, NDUFA2, COX6B1, MT-CO2, COX5B, MT-ATP6, SLC25A4, ATP5PB, ATP5PD, ATP5ME, MT-CO1, UQCRC2, UQCRC1, COX5A, COX4I1, ATP5PO, DMAC2L, COX7A1, NDUFV3, ATP5F1D, NDUFB8, NDUFS1, NDUFV1, NDUFS6, UQCRB, MT-ATP8, NDUFS3, UQCRH, ATP5F1A, MT-CO3, ATP5MG, NDUFA13, ATP5F1C, UQCRFS1, SDHC, NDUFAB1, COX7C, NDUFV2, ATP5MF, NDUFB7, NDUFS2, NDUFA4, NDUFS7, NDUFB4, NDUFA7, SDHA, MT-CYB, …
KEGG_OXIDATIVE_PHOSPHORYLATION	-7.4662	0	81	COX7A2, ATP5F1E, UQCRQ, COX6C, NDUFA2, COX6B1, MT-CO2, COX5B, MT-ATP6, CYC1, ATP5PB, ATP5PD, ATP5ME, MT-CO1, UQCRC2, UQCRC1, COX5A, COX4I1, ATP5PO, COX7A1, NDUFV3, ATP5F1D, NDUFB8, NDUFS1, NDUFV1, NDUFS6, UQCRB, MT-ATP8, NDUFS3, UQCRH, ATP5F1A, MT-CO3, ATP5MG, ATP5F1C, UQCRFS1, SDHC, NDUFAB1, COX7C, NDUFV2, ATP5MF, NDUFB7, NDUFS2, NDUFA4, NDUFS7, NDUFB4, NDUFA7, SDHA, MT-CYB, ATP5F1B, NDUFS5, NDU…
REACTOME_RESPIRATORY_ELECTRON_TRANSPORT_ATP_SYNTHESIS_BY_CHEMIOSMOTIC_COUPLING_AND_HEAT_PRODUCTION_BY_UNCOUPLING_PROTEINS	-7.4637	0	88	ATP5F1E, UQCRQ, COX6C, NDUFA2, COX6B1, MT-CO2, COX5B, MT-ATP6, CYC1, ATP5PB, ATP5PD, ATP5ME, MT-CO1, UQCRC2, UQCRC1, COX5A, COX4I1, ATP5PO, DMAC2L, NDUFV3, ATP5F1D, COQ10A, NDUFB8, NDUFS1, NDUFV1, NDUFS6, UQCRB, MT-ATP8, NDUFB11, NDUFS3, UQCRH, ATP5F1A, MT-CO3, ATP5MG, NDUFA13, ATP5F1C, UQCRFS1, SDHC, NDUFAB1, COX7C, NDUFV2, ATP5MF, NDUFB7, NDUFS2, NDUFA4, NDUFS7, NDUFB4, NDUFA7, SDHA, MT-CYB, AT…
KEGG_PARKINSONS_DISEASE	-7.2811	0	84	COX7A2, VDAC2, VDAC1, ATP5F1E, UQCRQ, COX6C, NDUFA2, COX6B1, MT-CO2, COX5B, MT-ATP6, SLC25A4, CYC1, ATP5PB, ATP5PD, MT-CO1, UQCRC2, UQCRC1, COX5A, COX4I1, ATP5PO, COX7A1, NDUFV3, ATP5F1D, NDUFB8, NDUFS1, NDUFV1, NDUFS6, UQCRB, MT-ATP8, NDUFS3, UQCRH, ATP5F1A, MT-CO3, ATP5F1C, UQCRFS1, SDHC, NDUFAB1, COX7C, NDUFV2, NDUFB7, NDUFS2, NDUFA4, NDUFS7, NDUFB4, NDUFA7, SDHA, MT-CYB, ATP5F1B, NDUFS5, NDUF…
KEGG_ALZHEIMERS_DISEASE	-6.9671	0	87	COX7A2, ATP5F1E, UQCRQ, COX6C, NDUFA2, COX6B1, MT-CO2, COX5B, MT-ATP6, CYC1, ATP5PB, ATP5PD, MT-CO1, UQCRC2, UQCRC1, COX5A, COX4I1, ATP5PO, COX7A1, NDUFV3, ATP5F1D, NDUFB8, NDUFS1, NDUFV1, NDUFS6, UQCRB, MT-ATP8, NDUFS3, UQCRH, ATP5F1A, MT-CO3, ATP5F1C, UQCRFS1, SDHC, NDUFAB1, COX7C, NDUFV2, NDUFB7, NDUFS2, NDUFA4, NDUFS7, NDUFB4, NDUFA7, SDHA, MT-CYB, ATP5F1B, NDUFS5, HSD17B10, NDUFA5, NDUFB9, C…
KEGG_HUNTINGTONS_DISEASE	-6.9502	0	86	COX7A2, VDAC2, VDAC1, ATP5F1E, UQCRQ, COX6C, NDUFA2, COX6B1, MT-CO2, COX5B, MT-ATP6, SLC25A4, CYC1, ATP5PB, ATP5PD, MT-CO1, UQCRC2, UQCRC1, COX5A, COX4I1, ATP5PO, COX7A1, NDUFV3, ATP5F1D, NDUFB8, NDUFS1, NDUFV1, NDUFS6, UQCRB, MT-ATP8, NDUFS3, UQCRH, ATP5F1A, MT-CO3, ATP5F1C, UQCRFS1, SDHC, NDUFAB1, COX7C, NDUFV2, NDUFB7, NDUFS2, NDUFA4, NDUFS7, NDUFB4, NDUFA7, SDHA, MT-CYB, ATP5F1B, NDUFS5, NDUF…
REACTOME_RESPIRATORY_ELECTRON_TRANSPORT	-6.7751	0	73	UQCRQ, COX6C, NDUFA2, COX6B1, MT-CO2, COX5B, CYC1, MT-CO1, UQCRC2, UQCRC1, COX5A, COX4I1, NDUFV3, COQ10A, NDUFB8, NDUFS1, NDUFV1, NDUFS6, UQCRB, NDUFB11, NDUFS3, UQCRH, MT-CO3, NDUFA13, UQCRFS1, SDHC, NDUFAB1, COX7C, NDUFV2, NDUFB7, NDUFS2, NDUFA4, NDUFS7, NDUFB4, NDUFA7, SDHA, MT-CYB, NDUFS5, NDUFA5, NDUFB9, COX8A, MT-ND4, NDUFB1, NDUFA9, UQCR10, NDUFA6, CYCS, NDUFB10, NDUFC2, NDUFS8, MT-ND5, ND…
WP_NONALCOHOLIC_FATTY_LIVER_DISEASE	-6.3974	0	72	COX7A2, UQCRQ, COX6C, NDUFA2, COX6B1, MT-CO2, COX5B, CYC1, MT-CO1, UQCRC2, UQCRC1, COX5A, COX4I1, COX7A1, NDUFV3, NDUFB8, NDUFS1, NDUFV1, NDUFS6, UQCRB, NDUFB11, NDUFS3, UQCRH, MT-CO3, NDUFA13, UQCRFS1, SDHC, NDUFAB1, COX7C, NDUFV2, NDUFB7, NDUFS2, NDUFA4, NDUFS7, NDUFB4, NDUFA7, SDHA, MT-CYB, NDUFS5, NDUFA5, NDUFB9, COX8A, NDUFB1, NDUFA9, UQCR10, NDUFA6, CYCS, NDUFB10, NDUFC2, NDUFS8, IRS1, NDUF…
WP_OXIDATIVE_PHOSPHORYLATION	-6.1677	0	47	ATP5F1E, NDUFA2, MT-ATP6, ATP5PB, ATP5PD, ATP5ME, ATP5PO, DMAC2L, NDUFV3, ATP5F1D, NDUFB8, NDUFS1, NDUFV1, NDUFS6, NDUFS3, ATP5F1A, ATP5MG, NDUFAB1, NDUFV2, ATP5MF, NDUFB7, NDUFS2, NDUFA4, NDUFS7, NDUFB4, NDUFA7, ATP5F1B, NDUFS5, NDUFA5, NDUFB9, MT-ND4, NDUFB1, ATP5PF, NDUFA9, NDUFA6, NDUFB10, NDUFC2, NDUFS8, MT-ND5, NDUFA11, NDUFB5
KEGG_MEDICUS_REFERENCE_MITOCHONDRIAL_COMPLEX_UCP1_IN_THERMOGENESIS	-6.0054	0	46	ATP5F1E, UQCRQ, NDUFA2, COX6B1, MT-ATP6, CYC1, UQCRC2, COX5A, COX4I1, ATP5PO, ATP5F1D, NDUFB8, NDUFS1, NDUFV1, NDUFS6, UQCRB, NDUFB11, NDUFS3, ATP5F1A, NDUFA13, UQCRFS1, SDHC, NDUFV2, NDUFB7, NDUFS2, NDUFA4, NDUFS7, SDHA, COA3, NDUFB9, COX8A, NDUFA9, NDUFA6, NDUFB10, NDUFC2, NDUFS8, NDUFA11, NDUFA12, NDUFA1, NDUFS4, NDUFB3
KEGG_MEDICUS_VARIANT_MUTATION_INACTIVATED_PINK1_TO_ELECTRON_TRANSFER_IN_COMPLEX_I	-5.2844	0	39	NDUFA2, NDUFV3, NDUFB8, NDUFS1, NDUFV1, NDUFS6, NDUFB11, NDUFS3, NDUFA13, NDUFAB1, NDUFV2, NDUFB7, NDUFS2, NDUFA4, NDUFS7, NDUFB4, NDUFA7, NDUFS5, NDUFA5, NDUFB9, MT-ND4, NDUFB1, NDUFA9, NDUFA6, NDUFB10, NDUFC2, NDUFS8, MT-ND5, NDUFA11, NDUFA12, NDUFB5, NDUFA1, NDUFS4, NDUFB3
KEGG_MEDICUS_VARIANT_MUTATION_CAUSED_ABERRANT_TDP43_TO_ELECTRON_TRANSFER_IN_COMPLEX_I	-5.268	0	39	NDUFA2, NDUFV3, NDUFB8, NDUFS1, NDUFV1, NDUFS6, NDUFB11, NDUFS3, NDUFA13, NDUFAB1, NDUFV2, NDUFB7, NDUFS2, NDUFA4, NDUFS7, NDUFB4, NDUFA7, NDUFS5, NDUFA5, NDUFB9, MT-ND4, NDUFB1, NDUFA9, NDUFA6, NDUFB10, NDUFC2, NDUFS8, MT-ND5, NDUFA11, NDUFA12, NDUFB5, NDUFA1, NDUFS4, NDUFB3
KEGG_MEDICUS_REFERENCE_ELECTRON_TRANSFER_IN_COMPLEX_I	-5.2365	0	39	NDUFA2, NDUFV3, NDUFB8, NDUFS1, NDUFV1, NDUFS6, NDUFB11, NDUFS3, NDUFA13, NDUFAB1, NDUFV2, NDUFB7, NDUFS2, NDUFA4, NDUFS7, NDUFB4, NDUFA7, NDUFS5, NDUFA5, NDUFB9, MT-ND4, NDUFB1, NDUFA9, NDUFA6, NDUFB10, NDUFC2, NDUFS8, MT-ND5, NDUFA11, NDUFA12, NDUFB5, NDUFA1, NDUFS4, NDUFB3
KEGG_MEDICUS_VARIANT_MUTATION_CAUSED_ABERRANT_SNCA_TO_ELECTRON_TRANSFER_IN_COMPLEX_I	-5.1373	0	40	NDUFA2, NDUFV3, NDUFB8, NDUFS1, NDUFV1, NDUFS6, NDUFB11, NDUFS3, NDUFA13, NDUFAB1, NDUFV2, NDUFB7, NDUFS2, NDUFA4, NDUFS7, NDUFB4, NDUFA7, NDUFS5, NDUFA5, NDUFB9, MT-ND4, NDUFB1, NDUFA9, NDUFA6, NDUFB10, NDUFC2, NDUFS8, MT-ND5, NDUFA11, NDUFA12, NDUFB5, NDUFA1, NDUFS4, NDUFB3
KEGG_MEDICUS_VARIANT_MUTATION_CAUSED_ABERRANT_ABETA_TO_ELECTRON_TRANSFER_IN_COMPLEX_I	-5.1313	0	42	NDUFA2, NDUFV3, NDUFB8, NDUFS1, NDUFV1, NDUFS6, NDUFB11, NDUFS3, NDUFA13, NDUFAB1, NDUFV2, NDUFB7, NDUFS2, NDUFA4, NDUFS7, NDUFB4, NDUFA7, NDUFS5, NDUFA5, NDUFB9, MT-ND4, NDUFB1, NDUFA9, NDUFA6, NDUFB10, NDUFC2, NDUFS8, MT-ND5, NDUFA11, NDUFA12, NDUFB5, CAPN1, NDUFA1, NDUFS4, NDUFB3
REACTOME_COMPLEX_I_BIOGENESIS	-5.0076	0	41	NDUFA2, NDUFV3, NDUFB8, NDUFS1, NDUFV1, NDUFS6, NDUFB11, NDUFS3, NDUFA13, NDUFAB1, NDUFV2, NDUFB7, NDUFS2, NDUFS7, NDUFB4, NDUFA7, NDUFS5, NDUFA5, NDUFB9, MT-ND4, NDUFB1, NDUFA9, NDUFA6, NDUFB10, NDUFC2, NDUFS8, MT-ND5, NDUFA11, NDUFA12, NDUFB5, NDUFA1, NDUFS4, NDUFB3, NDUFC1, ACAD9, NDUFA10, NDUFB6
REACTOME_METABOLISM_OF_AMINO_ACIDS_AND_DERIVATIVES	-4.8371	0	158	DLD, DLAT, OGDH, GOT2, PDHA1, DLST, PDHX, RPS5, GAMT, TMLHE, CKMT2, NDUFAB1, SLC25A12, GOT1, GRHPR, HSD17B10, MCCC1, RPL27, IARS1, PDHB, RPL32, RIDA, HIBCH, RPS6, RPL6, RPL13, ACAT1, RPS21, CKB, RPL18, RPS15A, GSR, ECHS1, GCSH, RPS18, GSTZ1, PSMD13, RPS9, RPS3A, PSMB5, RPS28, HIBADH, PSMA6, RPS16, QARS1, RPL27A, SHMT1, TXNRD1, RPS13, RPL7, CKM, TXN2, RPL12, PSMD4, PSMC5, ACAD8, RPL10, RPL24, RPS2…
REACTOME_CRISTAE_FORMATION	-4.7486	0	24	ATP5F1E, MT-ATP6, ATP5PB, IMMT, SAMM50, ATP5PD, ATP5ME, ATP5PO, DMAC2L, ATP5F1D, MT-ATP8, ATP5F1A, ATP5MG, ATP5F1C, ATP5MF, CHCHD3, MICOS10, ATP5F1B, ATP5PF, TMEM11, MTX2, MTX1, HSPA9, APOOL
WP_MITOCHONDRIAL_COMPLEX_I_ASSEMBLY_MODEL_OXPHOS_SYSTEM	-4.6442	0	38	NDUFA2, NDUFV3, NDUFB8, NDUFS1, NDUFV1, NDUFS6, NDUFB11, NDUFS3, NDUFA13, NDUFAB1, NDUFV2, NDUFB7, NDUFS2, NDUFB4, NDUFA7, NDUFS5, NDUFA5, NDUFB9, MT-ND4, NDUFB1, NDUFA6, NDUFB10, NDUFC2, MT-ND5, NDUFA12, NDUFB5, NDUFA1, NDUFS4, NDUFB3, NDUFC1, ACAD9, TMEM70, NDUFA10, NDUFB6
REACTOME_MITOCHONDRIAL_BIOGENESIS	-4.4591	0	38	SSBP1, ATP5F1E, MT-ATP6, ATP5PB, IMMT, SAMM50, ATP5PD, ATP5ME, ATP5PO, DMAC2L, ATP5F1D, MT-ATP8, ATP5F1A, ATP5MG, ATP5F1C, ATP5MF, CHCHD3, MICOS10, ATP5F1B, ATP5PF, TMEM11, SIRT5, CYCS, MTX2, PERM1, SOD2, IDH2, MTX1, HSPA9, APOOL, TFAM
REACTOME_FORMATION_OF_ATP_BY_CHEMIOSMOTIC_COUPLING	-4.2603	0	15	ATP5F1E, MT-ATP6, ATP5PB, ATP5PD, ATP5ME, ATP5PO, DMAC2L, ATP5F1D, MT-ATP8, ATP5F1A, ATP5MG, ATP5F1C, ATP5MF, ATP5F1B, ATP5PF
WP_MITOCHONDRIAL_COMPLEX_IV_ASSEMBLY	-4.0328	0	14	COX7A2, COX6C, COX6B1, MT-CO2, COX5B, MT-CO1, COX5A, COX4I1, MT-CO3, COX7C, NDUFA4, COA3, COX8A, PET100
REACTOME_REGULATION_OF_EXPRESSION_OF_SLITS_AND_ROBOS	-3.834	0	101	RPS5, ELOC, RPL27, RPL32, RPS6, RPL6, RPL13, RPS21, RPL18, RPS15A, RPS18, PSMD13, ELOB, RPS9, RPS3A, PSMB5, RPS28, PSMA6, RPS16, UBB, RPL27A, RPS13, RPL7, RPL12, PSMD4, PSMC5, RPL10, RPL24, RPS2, RPS3, RPSA, PSMA4, RPL8, EIF4G1, RPL10A, RPLP0, PSMC1, RPS7, RPS8, PSMD6, RPL11, RPL13A, PSMB7, RPL15, RPS14, RPLP2, RPL7A, PSMA3, PSME2, RPS4X, RPL28, PSMD10, RPL22, RPS23, PSMD1, RBX1, RPL3L, PSMA1, PS…
WP_CYTOPLASMIC_RIBOSOMAL_PROTEINS	-3.7763	0	57	RPS5, RPL27, RPL32, RPS6, RPL6, RPL13, RPS21, RPL18, RPS15A, RPS18, RPS6KA3, RPS9, RPS3A, RPS28, RPS16, RPL27A, RPS13, RPL7, RPL12, RPL10, RPL24, RPS2, RPS3, RPSA, RPL8, RPL10A, RPLP0, RPS7, RPS8, RPL11, RPL13A, RPL15, RPS14, RPLP2, RPL7A, RPS4X, RPL28, RPL22, RPS23, RPL3L, RPL4, RPL21, RPL38, RPL17, RPL5, RPL9, RPL34, RPS12, RPS10, RPLP1, FAU, RPL18A, RPS19
KEGG_CARDIAC_MUSCLE_CONTRACTION	-3.7233	0	37	COX7A2, UQCRQ, COX6C, COX6B1, MT-CO2, COX5B, CYC1, MT-CO1, UQCRC2, UQCRC1, COX5A, COX4I1, COX7A1, UQCRB, UQCRH, MT-CO3, UQCRFS1, COX7C, MT-CYB, COX8A, UQCR10, MYH6, ATP1A2, ATP2A2, TPM3, MYH7, ATP1B1
REACTOME_PYRUVATE_METABOLISM_AND_CITRIC_ACID_TCA_CYCLE	-3.7008	0	39	VDAC1, DLD, NNT, DLAT, OGDH, PDHA1, DLST, PDHX, SUCLG1, SDHC, SDHA, SUCLA2, PDHB, SLC16A3, MDH2, IDH3B, MPC2, FAHD1, GSTZ1, IDH2, ADHFE1, IDH3A, SLC16A1, FH, SUCLG2, CS, SDHB, LDHA, SDHD, PDP1
REACTOME_RRNA_PROCESSING	-3.6993	0	59	RPS5, HSD17B10, RPL27, RPL32, RPS6, RPL6, RPL13, RPS21, TRMT10C, RPL18, RPS15A, RPS18, RPS9, RPS3A, RPS28, RPS16, RPL27A, RPS13, RPL7, RPL12, RPL10, RPL24, RPS2, RPS3, RPSA, RPL8, RPL10A, RPLP0, PRORP, RPS7, RPS8, RPL11, RPL13A, RPL15, RPS14, RPLP2, RPL7A, RPS4X, RPL28, RPL22, RPS23, RPL3L, RPL4, RPL21, RPL38, RPL17, RPL5, RPL9, RPL34, RPS12, RPS10, RPLP1, FAU, RPL18A, RPS19
REACTOME_SIGNALING_BY_ROBO_RECEPTORS	-3.6673	0	114	RPS5, ELOC, RPL27, RPL32, RPS6, RPL6, RPL13, PRKACA, RPS21, RPL18, RPS15A, RPS18, PSMD13, ELOB, PFN2, RPS9, RPS3A, PSMB5, RPS28, PSMA6, RPS16, UBB, RPL27A, RPS13, RPL7, PFN1, RPL12, PSMD4, PSMC5, RPL10, RPL24, RPS2, RPS3, RPSA, PSMA4, RPL8, EIF4G1, RPL10A, RPLP0, PSMC1, RPS7, RPS8, PSMD6, RPL11, RPL13A, PSMB7, RPL15, RPS14, RPLP2, RPL7A, PSMA3, PSME2, RPS4X, RPL28, PSMD10, RPL22, RPS23, PSMD1, RB…
REACTOME_EUKARYOTIC_TRANSLATION_ELONGATION	-3.664	0	62	RPS5, RPL27, RPL32, EEF1G, RPS6, RPL6, RPL13, RPS21, EEF1D, RPL18, RPS15A, EEF2, RPS18, RPS9, RPS3A, RPS28, RPS16, RPL27A, RPS13, EEF1B2, RPL7, RPL12, EEF1A2, RPL10, RPL24, RPS2, RPS3, RPSA, RPL8, RPL10A, RPLP0, RPS7, RPS8, RPL11, RPL13A, RPL15, RPS14, RPLP2, RPL7A, RPS4X, RPL28, RPL22, RPS23, RPL3L, RPL4, RPL21, RPL38, RPL17, RPL5, RPL9, RPL34, RPS12, RPS10, RPLP1, FAU, RPL18A, RPS19
KEGG_MEDICUS_REFERENCE_ELECTRON_TRANSFER_IN_COMPLEX_IV	-3.6473	0	13	COX7A2, COX6C, COX6B1, MT-CO2, COX5B, MT-CO1, COX5A, COX4I1, COX7A1, MT-CO3, COX7C, COX8A
REACTOME_EUKARYOTIC_TRANSLATION_INITIATION	-3.6421	0	75	EIF3K, RPS5, RPL27, RPL32, RPS6, RPL6, RPL13, RPS21, EIF3J, RPL18, RPS15A, EIF3M, RPS18, EIF2S2, RPS9, RPS3A, RPS28, RPS16, RPL27A, RPS13, RPL7, RPL12, RPL10, RPL24, RPS2, RPS3, RPSA, EIF4A2, RPL8, EIF4G1, EIF3H, RPL10A, RPLP0, RPS7, RPS8, EIF5B, EIF3B, RPL11, RPL13A, RPL15, RPS14, RPLP2, EIF3I, RPL7A, RPS4X, RPL28, RPL22, EIF3E, RPS23, RPL3L, EIF3F, RPL4, RPL21, RPL38, EIF2S1, RPL17, RPL5, RPL9,…
WP_MITOCHONDRIAL_COMPLEX_III_ASSEMBLY	-3.624	0	11	UQCC2, UQCRQ, CYC1, UQCRC2, UQCRC1, UQCRB, UQCRH, LYRM7, UQCRFS1, MT-CYB, UQCR10
KEGG_MEDICUS_VARIANT_MUTATION_CAUSED_ABERRANT_ABETA_TO_ELECTRON_TRANSFER_IN_COMPLEX_IV	-3.6233	0	13	COX7A2, COX6C, COX6B1, MT-CO2, COX5B, MT-CO1, COX5A, COX4I1, COX7A1, MT-CO3, COX7C, COX8A
REACTOME_RESPONSE_OF_EIF2AK4_GCN2_TO_AMINO_ACID_DEFICIENCY	-3.5552	0	59	RPS5, RPL27, RPL32, RPS6, RPL6, RPL13, RPS21, RPL18, RPS15A, RPS18, EIF2S2, RPS9, RPS3A, RPS28, RPS16, RPL27A, RPS13, RPL7, RPL12, RPL10, RPL24, RPS2, RPS3, RPSA, RPL8, RPL10A, RPLP0, RPS7, RPS8, RPL11, RPL13A, RPL15, RPS14, RPLP2, RPL7A, RPS4X, RPL28, RPL22, RPS23, RPL3L, RPL4, RPL21, RPL38, EIF2S1, RPL17, RPL5, RPL9, RPL34, RPS12, RPS10, RPLP1, FAU, RPL18A, RPS19
KEGG_MEDICUS_REFERENCE_TRANSLATION_INITIATION	-3.5539	0	55	RPS5, RPL27, RPL32, RPS6, RPL6, RPL13, RPS21, RPL18, RPS15A, RPS18, RPS9, RPS3A, RPS28, RPS16, RPL27A, RPS13, RPL7, RPL12, RPL10, RPL24, RPS2, RPS3, RPSA, RPL8, RPL10A, RPLP0, RPS7, RPS8, RPL11, RPL13A, RPL15, RPS14, RPLP2, RPL7A, RPS4X, RPL28, RPL22, RPS23, RPL4, RPL21, RPL38, RPL17, RPL5, RPL9, RPL34, RPS12, RPS10, RPLP1, FAU, RPL18A, RPS19
REACTOME_SELENOAMINO_ACID_METABOLISM	-3.5288	0	69	RPS5, RPL27, IARS1, RPL32, RPS6, RPL6, RPL13, RPS21, RPL18, RPS15A, GSR, RPS18, RPS9, RPS3A, RPS28, RPS16, QARS1, RPL27A, TXNRD1, RPS13, RPL7, RPL12, RPL10, RPL24, RPS2, RPS3, RPSA, RPL8, RPL10A, RPLP0, RPS7, RPS8, RPL11, RPL13A, SARS1, RPL15, RPS14, RPLP2, DARS1, RPL7A, RPS4X, RPL28, AHCY, RPL22, RPS23, RPL3L, RPL4, RPL21, RPL38, RPL17, RPL5, RPL9, RPL34, RPS12, RPS10, RPLP1, LARS1, FAU, RPL18A,…
KEGG_RIBOSOME	-3.5265	0	55	RPS5, RPL27, RPL32, RPS6, RPL6, RPL13, RPS21, RPL18, RPS15A, RPS18, RPS9, RPS3A, RPS28, RPS16, RPL27A, RPS13, RPL7, RPL12, RPL10, RPL24, RPS2, RPS3, RPSA, RPL8, RPL10A, RPLP0, RPS7, RPS8, RPL11, RPL13A, RPL15, RPLP2, RPL7A, RPS4X, RPL28, RPL22, RPS23, RPL3L, RPL4, RPL21, RPL38, RPL17, RPL5, RPL9, RPL34, RPS12, RPS10, RPLP1, FAU, RPL18A, RPS19
KEGG_CITRATE_CYCLE_TCA_CYCLE	-3.5144	0	25	DLD, DLAT, OGDH, PDHA1, DLST, MDH1, SUCLG1, SDHC, SDHA, SUCLA2, PDHB, MDH2, IDH3B, IDH2, IDH3A, FH, SUCLG2, CS, ACO1, SDHB, SDHD
KEGG_MEDICUS_ENV_FACTOR_ARSENIC_TO_ELECTRON_TRANSFER_IN_COMPLEX_IV	-3.4913	0	14	COX7A2, COX6C, COX6B1, MT-CO2, COX5B, MT-CO1, COX5A, COX4I1, COX7A1, MT-CO3, COX7C, COX8A
REACTOME_TRANSLATION	-3.4833	0	120	EIF3K, RPS5, MRPL49, RPL27, IARS1, MRRF, RPL32, PTCD3, PPA1, EEF1G, RPS6, RPL6, YARS1, RPL13, RPS21, EIF3J, EEF1D, IARS2, RPL18, RPS15A, EIF3M, EEF2, RPS18, EIF2S2, MRPS27, RPS9, AARS1, RPS3A, RPS28, TUFM, RPS16, QARS1, RPL27A, MRPS34, RPS13, EEF1B2, RPL7, RPL12, EEF1A2, APEH, RPL10, RPL24, RPS2, MRPS22, RPS3, RPSA, EIF4A2, RPL8, EIF4G1, EIF3H, RPL10A, RPLP0, RPS7, RPS8, EIF5B, EIF3B, GARS1, RPL1…
REACTOME_CELLULAR_RESPONSE_TO_STARVATION	-3.4401	0	62	RPS5, RPL27, RPL32, RPS6, RPL6, RPL13, RPS21, RPL18, RPS15A, RPS18, EIF2S2, RPS9, RPS3A, RPS28, RPS16, RPL27A, RPS13, RPL7, RPL12, RPL10, RPL24, RPS2, RPS3, RPSA, RPL8, RPL10A, RPLP0, RPS7, RPS8, RPL11, RPL13A, RPL15, RPS14, RPLP2, RPL7A, RPS4X, RPL28, RPL22, RPS23, RPL3L, ATP6V1B2, RPL4, RPL21, RPL38, EIF2S1, RPL17, RPL5, RPL9, RPL34, RPS12, RPS10, RPLP1, FAU, RPL18A, RPS19, ATP6V1A, RPS11, ATP6…
REACTOME_CITRIC_ACID_CYCLE_TCA_CYCLE	-3.3812	0	20	DLD, NNT, OGDH, DLST, SUCLG1, SDHC, SDHA, SUCLA2, MDH2, IDH3B, FAHD1, IDH2, IDH3A, FH, SUCLG2, CS, SDHB, SDHD
KEGG_MEDICUS_VARIANT_MUTATION_CAUSED_ABERRANT_HTT_TO_ELECTRON_TRANSFER_IN_COMPLEX_III	-3.3185	0	9	UQCRQ, CYC1, UQCRC2, UQCRC1, UQCRB, UQCRH, UQCRFS1, MT-CYB, UQCR10
REACTOME_NONSENSE_MEDIATED_DECAY_NMD	-3.2946	0	62	RPS5, RPL27, RPL32, RPS6, RPL6, RPL13, RPS21, RPL18, RPS15A, RPS18, RPS9, RPS3A, RPS28, RPS16, RPL27A, RPS13, RPL7, RPL12, RPL10, RPL24, RPS2, RPS3, RPSA, RPL8, EIF4G1, RPL10A, RPLP0, RPS7, RPS8, PPP2R2A, RPL11, RPL13A, PPP2R1A, RPL15, RPS14, RPLP2, RPL7A, RPS4X, RPL28, RPL22, RPS23, RPL3L, RPL4, RPL21, RPL38, RPL17, RPL5, RPL9, RPL34, RPS12, RPS10, RPLP1, FAU, RPL18A, RPS19
KEGG_MEDICUS_REFERENCE_ELECTRON_TRANSFER_IN_COMPLEX_III	-3.2647	0	9	UQCRQ, CYC1, UQCRC2, UQCRC1, UQCRB, UQCRH, UQCRFS1, MT-CYB, UQCR10
REACTOME_SRP_DEPENDENT_COTRANSLATIONAL_PROTEIN_TARGETING_TO_MEMBRANE	-3.2119	0	60	RPS5, RPL27, RPL32, RPS6, RPL6, RPL13, RPS21, RPL18, RPS15A, RPS18, RPS9, RPS3A, RPS28, RPS16, RPL27A, RPS13, RPL7, RPL12, RPL10, RPL24, RPS2, RPS3, RPSA, RPL8, RPL10A, RPLP0, RPS7, RPS8, RPL11, RPL13A, RPL15, RPS14, RPLP2, RPL7A, RPS4X, RPL28, RPL22, RPS23, RPL3L, RPL4, RPL21, RPL38, RPL17, RPL5, RPL9, RPN2, RPL34, RPS12, RPS10, RPLP1, FAU, RPL18A, RPS19
REACTOME_INFLUENZA_INFECTION	-3.2007	0	73	GRSF1, RPS5, RPL27, RPL32, RPS6, RPL6, RPL13, RPS21, RPL18, RPS15A, RPS18, KPNA4, RPS9, KPNA3, RPS3A, RPS28, RPS16, RPL27A, RPS13, RPL7, RPL12, IPO5, RPL10, RPL24, RPS2, RPS3, RPSA, RPL8, RPL10A, RPLP0, RPS7, RPS8, RPL11, RPL13A, KPNA1, RPL15, RPS14, RPLP2, RPL7A, RPS4X, SLC25A6, RPL28, KPNB1, RPL22, RPS23, RPL3L, RPL4, RPL21, RPL38, RPL17, RPL5, RPL9, RPL34, RPS12, RPS10, RPLP1, FAU, NUP155, RPL…
WP_TCA_CYCLE_AKA_KREBS_OR_CITRIC_ACID_CYCLE	-3.1964	0	18	DLD, OGDH, DLST, SUCLG1, SDHC, SDHA, SUCLA2, MDH2, IDH3B, IDH2, IDH3A, FH, SUCLG2, CS, SDHB, SDHD
REACTOME_MITOCHONDRIAL_FATTY_ACID_BETA_OXIDATION	-3.0319	0	18	ACOT1, NDUFAB1, ECI1, DECR1, MECR, ACADS, ECHS1, ACADVL, HADH, ACOT13, ACAA2, DBI, HADHA, PCCB, HADHB, ACADM, ACOT9
WP_TCA_CYCLE_AND_DEFICIENCY_OF_PYRUVATE_DEHYDROGENASE_COMPLEX_PDHC	-2.8827	0	14	DLD, DLAT, OGDH, PDHA1, DLST, MDH1, SDHA, IDH3A, FH, SUCLG2, CS, ACO1
REACTOME_GLYOXYLATE_METABOLISM_AND_GLYCINE_DEGRADATION	-2.8666	0	14	DLD, DLAT, OGDH, GOT2, PDHA1, DLST, PDHX, NDUFAB1, GRHPR, PDHB, GCSH
REACTOME_ORGANELLE_BIOGENESIS_AND_MAINTENANCE	-2.8293	0	71	SSBP1, ATP5F1E, MT-ATP6, ATP5PB, IMMT, SAMM50, ATP5PD, ATP5ME, ATP5PO, DMAC2L, ATP5F1D, MT-ATP8, ATP5F1A, ATP5MG, ATP5F1C, ATP5MF, CHCHD3, MICOS10, ATP5F1B, ATP5PF, TMEM11, SIRT5, CYCS, MTX2, PRKACA, PERM1, SOD2, IDH2, MTX1, HSPA9, APOOL, TFAM, PAFAH1B1, MAPK14, TUBA8, TCP1, SIRT3, PRKAA2, MAPK12, CCT4, TUBB, TUBA4A, PPP2R1A, CCT3, EXOC4, CCT8, TUBB4A, YWHAG, CEP135, TUBB2A, DYNC1I2, HSP90AA1, DY…
REACTOME_SIGNALING_BY_RETINOIC_ACID	-2.7498	0.0001	9	ALDH1A1, DLD, DLAT, PDHA1, PDHX, PDHB, RDH13, CPT1B
KEGG_MEDICUS_REFERENCE_CITRATE_CYCLE_SECOND_CARBON_OXIDATION_2	-2.7479	0.0001	10	MDH1, SUCLG1, SDHC, SDHA, SUCLA2, MDH2, FH, SUCLG2, SDHB, SDHD
REACTOME_ACTIVATION_OF_THE_MRNA_UPON_BINDING_OF_THE_CAP_BINDING_COMPLEX_AND_EIFS_AND_SUBSEQUENT_BINDING_TO_43S	-2.7396	0.0002	40	EIF3K, RPS5, RPS6, RPS21, EIF3J, RPS15A, EIF3M, RPS18, EIF2S2, RPS9, RPS3A, RPS28, RPS16, RPS13, RPS2, RPS3, RPSA, EIF4A2, EIF4G1, EIF3H, RPS7, RPS8, EIF3B, RPS14, EIF3I, RPS4X, EIF3E, RPS23, EIF3F, EIF2S1, RPS12, RPS10, FAU, EIF3L, RPS19, EIF3D, RPS11
REACTOME_CYTOPROTECTION_BY_HMOX1	-2.7324	0.0002	21	COX6C, COX6B1, MT-CO2, COX5B, MT-CO1, COX5A, COX4I1, MT-CO3, COX7C, NDUFA4, COX8A, CYCS, LRPPRC
REACTOME_FATTY_ACID_METABOLISM	-2.6831	0.0002	43	ACOT1, ECI2, NDUFAB1, SLC25A20, ECI1, ACSL1, DECR1, MECR, ACADS, HSD17B8, GPX4, ECHS1, PTGES2, CPT1B, ACADVL, HADH, ACOT13, ACAA2, DBI, CRAT, SCP2, HADHA, CPT2, PCCB, HADHB, PRKAA2, ACLY, HSD17B4, ACADM, ACOT9
WP_METABOLIC_EPILEPTIC_DISORDERS	-2.6829	0.0002	45	MOCS2, HK1, DLD, DLAT, GOT2, SFXN1, PDHA1, MDH1, GAMT, GOT1, TPI1, MDH2, GAPDH, ACAT1, MPC2, PGAM2, FBP2, ECHS1, PGK2, HADH, SHMT1, ENO3, ACO1, PKM, LDHA, GPI, ALDOA, GPHN, GPT, PGK1, ALDOC, PKLR, SUOX
REACTOME_ANTIGEN_PROCESSING_UBIQUITINATION_PROTEASOME_DEGRADATION	-2.6564	0.0003	69	CUL1, ELOC, ASB10, UBE2K, KLHL41, ASB4, PSMD13, ELOB, ASB2, PSMB5, UBE2R2, PSMA6, UBB, UBE2V1, PSMD4, PSMC5, CUL3, PSMA4, PSMC1, STUB1, PSMD6, UBE2L3, TPP2, PSMB7, UBR4, UBAC1, PSMA3, PSME2, PSMD10, NPEPPS, RNF123, PSMD1, RBX1, PSMA1, HUWE1, PSMD3, PSMB6, PSMD2, PSMB4, PSMD12, PSMB3, PSMF1, PSME1, PSMC3, UBA3, UBE2N, CUL5, PSMA5, PSMC2, UBE3A, UBA1, PSMB1, PSMD9, PSMC4, PSMA7, PSMC6, PSMA2, BLMH
REACTOME_MITOCHONDRIAL_PROTEIN_IMPORT	-2.6514	0.0003	26	TOMM5, VDAC1, TIMM13, SLC25A4, CYC1, SAMM50, NDUFB8, ATP5F1A, CHCHD3, SLC25A12, ATP5F1B, MTX2, MTX1, HSPA9, CS, HSPD1, TIMM44
WP_FATTY_ACID_BETA_OXIDATION	-2.6014	0.0005	21	DLD, SLC25A20, ECI1, TPI1, ACSL1, DECR1, ACADS, ACAT1, ECHS1, CPT1B, ACADVL, HADH, CRAT, HADHA, CPT2, HADHB
KEGG_MEDICUS_PATHOGEN_SARS_COV_2_NSP1_TO_TRANSLATION_INITIATION	-2.5671	0.0007	23	RPS5, RPS6, RPS21, RPS15A, RPS18, RPS9, RPS3A, RPS28, RPS16, RPS13, RPS2, RPS3, RPSA, RPS7, RPS8, RPS14, RPS4X, RPS23, RPS12, RPS10, FAU, RPS19, RPS11
REACTOME_PROTEIN_LOCALIZATION	-2.565	0.0007	51	TOMM5, VDAC1, TIMM13, ATAD1, ECI2, SLC25A4, CYC1, SAMM50, NDUFB8, ATP5F1A, CHCHD3, SLC25A12, ATP5F1B, PEX10, IDE, MTX2, FIS1, USP9X, MTX1, HSPA9, UBB, ECH1, CS, HSPD1, CRAT, SCP2, TIMM44
WP_ALZHEIMER_39_S_DISEASE_AND_MIRNA_EFFECTS	-2.5492	0.0008	74	VDAC2, VDAC1, PPIF, SLC25A4, HSD17B10, IDE, VDAC3, CYCS, IRS1, GAPDH, CAPN1, PSMD13, PSMB5, PSMA6, ATP2A2, MAP2K2, PSMD4, PSMC5, TUBA8, PSMA4, ADRM1, PSMC1, PSMD6, MAPT, TUBB, TUBA4A, PSMB7, MCU, CSNK1A1, PSMA3, KIF5B, NOS1, SLC25A6, PSMD1, MAP2K1, PSMA1, PSMD3, TUBB4A, PSMB6, PSMD2, PSMB4, EIF2S1, PSMD12, PSMB3, PSMC3, PSMA5, TUBB2A, PSMC2, ATP2A1, PSMB1, PSMD9, PSMC4, PSMA7, CALM1, PSMC6, PPP3C…
WP_ALZHEIMER_39_S_DISEASE	-2.5281	0.0009	74	VDAC2, VDAC1, PPIF, SLC25A4, HSD17B10, IDE, VDAC3, CYCS, IRS1, GAPDH, CAPN1, PSMD13, PSMB5, PSMA6, ATP2A2, MAP2K2, PSMD4, PSMC5, TUBA8, PSMA4, ADRM1, PSMC1, PSMD6, MAPT, TUBB, TUBA4A, PSMB7, MCU, CSNK1A1, PSMA3, KIF5B, NOS1, SLC25A6, PSMD1, MAP2K1, PSMA1, PSMD3, TUBB4A, PSMB6, PSMD2, PSMB4, EIF2S1, PSMD12, PSMB3, PSMC3, PSMA5, TUBB2A, PSMC2, ATP2A1, PSMB1, PSMD9, PSMC4, PSMA7, CALM1, PSMC6, PPP3C…
WP_METABOLIC_REPROGRAMMING_IN_PANCREATIC_CANCER	-2.5097	0.001	20	HK1, DLD, DLAT, GOT2, PDHA1, PDHX, MDH1, GOT1, PDHB, SLC16A1, CS, PKM, LDHA, GPI
HALLMARK_ADIPOGENESIS	-2.4756	0.0012	99	GBE1, UQCRQ, DLD, CYC1, IMMT, SAMM50, MTCH2, DLAT, UQCRC1, AIFM1, ATP5PO, NDUFS3, SUCLG1, SDHC, NDUFAB1, NDUFB7, MCCC1, NDUFA5, COX8A, DECR1, PTCD3, HIBCH, CMPK1, UQCR10, MDH2, MGST3, ACADS, GPX4, AK2, ECHS1, COQ5, COQ9, ETFB, IDH3A, HADH, ECH1, ACAA2, CS, CRAT, SCP2, SDHB, GHITM, PGM1, COQ3, CPT2, SSPN, ALDOA, ACLY, GPHN, TST, ACADM, IDH1, CMBL, COL15A1, COL4A1, REEP5, BCL2L13, ME1, PRDX3, ACO2,…
REACTOME_GLUCONEOGENESIS	-2.4267	0.0017	19	GOT2, MDH1, SLC25A12, GOT1, TPI1, SLC25A11, MDH2, GAPDH, PGAM2, FBP2, PGK2, ENO3, GPI, ALDOA, PGK1, ALDOC
HALLMARK_FATTY_ACID_METABOLISM	-2.4252	0.0017	79	ALDH1A1, DLD, ECI2, PDHA1, DLST, MDH1, SUCLG1, SDHC, ECI1, LGALS1, SDHA, GRHPR, ACSL1, HSD17B10, SUCLA2, DECR1, PDHB, HIBCH, MDH2, ACADS, IDH3B, GPD1, CPOX, ECHS1, GSTZ1, ACADVL, MIX23, HADH, FH, ECH1, SUCLG2, ACAA2, ENO3, CRAT, HSDL2, LDHA, CPT2, SDHD
WP_GLYCOLYSIS_AND_GLUCONEOGENESIS	-2.4208	0.0017	29	HK1, DLD, DLAT, GOT2, PDHA1, MDH1, GOT1, TPI1, MDH2, GAPDH, MPC2, PGAM2, FBP2, PGK2, ENO3, PKM, LDHA, GPI
REACTOME_CELLULAR_RESPONSES_TO_STIMULI	-2.4137	0.0019	235	COX6C, COX6B1, MT-CO2, COX5B, MT-CO1, COX5A, COX4I1, RPS5, MT-CO3, COX7C, NDUFA4, CUL1, ELOC, RPL27, COX8A, PRDX5, RPL32, RPS6, CYCS, RPL6, LRPPRC, RPL13, RPS21, RPL18, RPS15A, GSR, SOD2, RPS18, EIF2S2, PSMD13, RPS6KA3, ELOB, ACADVL, RPS9, RPS3A, PSMB5, RPS28, MAP2K6, DNAJA4, HSPA9, PSMA6, RPS16, UBB, RPL27A, HSPA8, TXNRD1, CRYAB, RPS13, RPL7, TXN2, MAPK14, RPL12, PSMD4, PSMC5, CUL3, RPL10, RPL24…
REACTOME_NEDDYLATION	-2.406	0.0021	70	CUL1, ELOC, ASB10, KLHL41, ASB4, PSMD13, ELOB, ASB2, PSMB5, PSMA6, UBB, COPS5, PSMD4, PSMC5, UCHL3, CUL3, PSMA4, PSMC1, PSMD6, GPS1, PSMB7, VCP, COPS6, PSMA3, PSME2, PSMD10, PSMD1, RBX1, PSMA1, PSMD3, PSMB6, COPS7A, NPLOC4, PSMD2, PSMB4, PSMD12, PSMB3, PSMF1, PSME1, PSMC3, UBA3, CUL5, PSMA5, COPS3, DDB1, DCAF8, PSMC2, COPS4, COPS2, PSMB1, PSMD9, PSMC4, PSMA7, PSMC6, CUL4A, PSMA2, DCUN1D2, PSMB2, …
WP_AMINO_ACID_METABOLISM	-2.4022	0.0021	42	ALDH1A1, DLD, ADH5, OGDH, GOT2, PDHA1, DLST, PDHX, MDH1, SUCLG1, SDHA, GOT1, MCCC1, IARS1, HIBCH, MDH2, GSR, HIBADH, HADH, FH, CS, PKM, LDHA
REACTOME_MITOCHONDRIAL_CALCIUM_ION_TRANSPORT	-2.3939	0.0023	11	VDAC2, VDAC1, PHB1, PHB2, VDAC3, LETM1, AFG3L2, AKAP1
REACTOME_HEDGEHOG_ON_STATE	-2.3851	0.0025	41	PSMD13, PSMB5, PSMA6, UBB, PSMD4, PSMC5, CUL3, PSMA4, PSMC1, PSMD6, PSMB7, CSNK1A1, PSMA3, PSME2, PSMD10, PSMD1, RBX1, PSMA1, PSMD3, PSMB6, PSMD2, PSMB4, PSMD12, PSMB3, PSMF1, ULK3, PSME1, PSMC3, PSMA5, PSMC2, PSMB1, PSMD9, PSMC4, PSMA7, PSMC6, PSMA2
REACTOME_TRANSCRIPTIONAL_ACTIVATION_OF_MITOCHONDRIAL_BIOGENESIS	-2.3565	0.0031	10	SSBP1, ATP5F1B, SIRT5, CYCS, PERM1, SOD2, IDH2, TFAM, SIRT3
REACTOME_MITOTIC_G2_G2_M_PHASES	-2.3508	0.0032	70	PPP1CB, CUL1, PRKACA, PPP1R12B, PSMD13, PSMB5, LCMT1, PSMA6, UBB, PAFAH1B1, PSMD4, PSMC5, TUBA8, PSMA4, PSMC1, PPP2R2A, PSMD6, TUBB, TUBA4A, PSMB7, PPP2R1A, PSMA3, PSME2, PSMD10, PSMD1, RBX1, PSMA1, PSMD3, TUBB4A, HSP90AB1, PSMB6, PSMD2, PSMB4, YWHAG, PSMD12, PSMB3, PSMF1, CEP135, PSME1, PSMC3, PSMA5, PPME1, TUBB2A, PSMC2, DYNC1I2, HSP90AA1, DYNLL1, YWHAE, PSMB1, PSMD9, PSMC4, PSMA7, PSMC6, MAPRE…
REACTOME_REGULATION_OF_PYRUVATE_DEHYDROGENASE_PDH_COMPLEX	-2.3498	0.0032	7	DLD, DLAT, PDHA1, PDHX, PDHB, GSTZ1, PDP1
WP_5Q35_COPY_NUMBER_VARIATION	-2.3245	0.0038	22	COX6C, COX6B1, MT-CO2, COX5B, MT-CO1, COX5A, COX4I1, COX7A1, MT-CO3, COX7C, COX8A
REACTOME_DEGRADATION_OF_BETA_CATENIN_BY_THE_DESTRUCTION_COMPLEX	-2.3169	0.004	44	CUL1, PSMD13, PSMB5, PSMA6, UBB, PSMD4, PSMC5, PSMA4, PSMC1, PSMD6, PSMB7, PPP2R1A, CSNK1A1, PSMA3, PSME2, PSMD10, PPP2R5A, PSMD1, RBX1, PSMA1, PSMD3, PSMB6, PSMD2, PSMB4, PSMD12, PSMB3, PSMF1, PSME1, PSMC3, PSMA5, PSMC2, PSMB1, PSMD9, PSMC4, PSMA7, PSMC6, PSMA2, PPP2CB
WP_GLYCOGEN_SYNTHESIS_AND_DEGRADATION	-2.2995	0.0044	18	GBE1, HK1, GYG1, PHKA1, PHKB, PHKG1, GYS1, PGM1, AGL, UGP2, PPP2R2A, PPP2R1A, PYGM, PTPA, PPP2R5A
BIOCARTA_KREB_PATHWAY	-2.2969	0.0044	8	OGDH, MDH1, SDHA, SUCLA2, IDH2, FH, CS
REACTOME_GLYCOGEN_METABOLISM	-2.2572	0.0059	13	GBE1, GYG1, PHKA1, PHKB, PHKG1, GYS1, UBB, PGM1, AGL, UGP2
REACTOME_DEFECTIVE_CFTR_CAUSES_CYSTIC_FIBROSIS	-2.2505	0.0061	39	PSMD13, PSMB5, PSMA6, UBB, PSMD4, PSMC5, PSMA4, PSMC1, PSMD6, PSMB7, VCP, PSMA3, PSME2, PSMD10, PSMD1, PSMA1, PSMD3, ERLIN2, PSMB6, PSMD2, PSMB4, PSMD12, PSMB3, PSMF1, PSME1, PSMC3, PSMA5, PSMC2, PSMB1, PSMD9, PSMC4, PSMA7, PSMC6, PSMA2
REACTOME_GLYCOGEN_SYNTHESIS	-2.2484	0.0062	6	GBE1, GYG1, GYS1, UBB, PGM1, UGP2
KEGG_MEDICUS_VARIANT_MUTATION_INACTIVATED_VCP_TO_26S_PROTEASOME_MEDIATED_PROTEIN_DEGRADATION	-2.2466	0.0062	34	PSMD13, PSMB5, PSMA6, UBB, PSMD4, PSMC5, PSMA4, ADRM1, PSMC1, PSMD6, PSMB7, VCP, PSMA3, PSMD1, PSMA1, PSMD3, PSMB6, PSMD2, PSMB4, PSMD12, PSMB3, PSMC3, PSMA5, PSMC2, PSMB1, PSMD9, PSMC4, PSMA7, PSMC6, PSMA2
KEGG_MEDICUS_VARIANT_MUTATION_CAUSED_ABERRANT_ABETA_TO_VGCC_CA2_APOPTOTIC_PATHWAY_N01006	-2.2417	0.0064	6	VDAC2, VDAC1, SLC25A4, VDAC3, CYCS
REACTOME_REGULATION_OF_RAS_BY_GAPS	-2.2376	0.0065	39	PSMD13, PSMB5, PSMA6, UBB, PSMD4, PSMC5, CUL3, PSMA4, PSMC1, PSMD6, PSMB7, PSMA3, PSME2, PSMD10, PSMD1, RBX1, PSMA1, PSMD3, PSMB6, PSMD2, PSMB4, PSMD12, PSMB3, PSMF1, PSME1, PSMC3, PSMA5, PSMC2, PSMB1, PSMD9, PSMC4, PSMA7, PSMC6, PSMA2
WP_7Q11_23_COPY_NUMBER_VARIATION_SYNDROME	-2.2294	0.0069	25	ATP5F1E, DLD, MT-ATP6, ATP5PB, OGDH, ATP5PO, ATP5F1D, DLST, MT-ATP8, ATP5F1A, ATP5F1B, GAPDH
REACTOME_TP53_REGULATES_METABOLIC_GENES	-2.2154	0.0076	30	COX6C, COX6B1, MT-CO2, COX5B, MT-CO1, COX5A, COX4I1, MT-CO3, COX7C, NDUFA4, COX8A, PRDX5, CYCS, LRPPRC, GSR
REACTOME_CELLULAR_RESPONSE_TO_HYPOXIA	-2.2103	0.0079	41	ELOC, PSMD13, ELOB, PSMB5, PSMA6, UBB, PSMD4, PSMC5, PSMA4, PSMC1, PSMD6, PSMB7, PSMA3, PSME2, PSMD10, PSMD1, RBX1, PSMA1, PSMD3, PSMB6, PSMD2, PSMB4, PSMD12, PSMB3, PSMF1, PSME1, PSMC3, PSMA5, PSMC2, PSMB1, PSMD9, PSMC4, PSMA7, PSMC6, PSMA2
REACTOME_DEGRADATION_OF_DVL	-2.2094	0.0079	39	PSMD13, PSMB5, PSMA6, UBB, PSMD4, PSMC5, CUL3, PSMA4, PSMC1, PSMD6, PSMB7, PSMA3, PSME2, PSMD10, PSMD1, RBX1, PSMA1, PSMD3, PSMB6, PSMD2, PSMB4, PSMD12, PSMB3, PSMF1, PSME1, PSMC3, PSMA5, PSMC2, PSMB1, PSMD9, PSMC4, PSMA7, PSMC6, PSMA2
REACTOME_MITOCHONDRIAL_FATTY_ACID_BETA_OXIDATION_OF_SATURATED_FATTY_ACIDS	-2.204	0.0081	8	MECR, ACADS, ECHS1, ACADVL, HADH, HADHA, HADHB, ACADM
REACTOME_MITOTIC_G1_PHASE_AND_G1_S_TRANSITION	-2.187	0.0091	42	CUL1, PSMD13, PSMB5, PSMA6, UBB, PSMD4, PSMC5, PSMA4, PSMC1, PPP2R2A, PSMD6, PSMB7, PPP2R1A, PSMA3, PSME2, PSMD10, PSMD1, PSMA1, PSMD3, PSMB6, PSMD2, PSMB4, PSMD12, PSMB3, PSMF1, PSME1, PSMC3, PSMA5, PSMC2, PSMB1, PSMD9, PSMC4, PSMA7, PSMC6, PSMA2, PPP2CB
REACTOME_CLEC7A_DECTIN_1_SIGNALING	-2.1693	0.01	47	CUL1, PSMD13, PSMB5, PSMA6, UBB, UBE2V1, AHCYL1, PSMD4, PSMC5, PSMA4, PSMC1, PSMD6, PSMB7, PSMA3, PSME2, PSMD10, PSMD1, PSMA1, PSMD3, PSMB6, PSMD2, PSMB4, PSMD12, PSMB3, PSMF1, PSME1, PSMC3, UBA3, UBE2N, PSMA5, PSMC2, PSMB1, PSMD9, PSMC4, PSMA7, CALM1, PSMC6, PPP3CB, PSMA2
REACTOME_APC_C_CDH1_MEDIATED_DEGRADATION_OF_CDC20_AND_OTHER_APC_C_CDH1_TARGETED_PROTEINS_IN_LATE_MITOSIS_EARLY_G1	-2.1676	0.0101	37	PSMD13, PSMB5, PSMA6, UBB, PSMD4, PSMC5, PSMA4, PSMC1, PSMD6, PSMB7, PSMA3, PSME2, PSMD10, PSMD1, PSMA1, PSMD3, PSMB6, PSMD2, PSMB4, PSMD12, PSMB3, PSMF1, PSME1, PSMC3, PSMA5, PSMC2, PSMB1, PSMD9, PSMC4, PSMA7, PSMC6, PSMA2
REACTOME_INTERLEUKIN_1_SIGNALING	-2.1666	0.01	48	CUL1, NLRX1, PSMD13, PSMB5, MAP2K6, PSMA6, UBB, UBE2V1, PSMD4, PSMC5, USP14, PSMA4, PSMC1, PSMD6, PSMB7, PSMA3, PSME2, PSMD10, PSMD1, RBX1, MAP2K1, PSMA1, PSMD3, PSMB6, PSMD2, PSMB4, PSMD12, PSMB3, PSMF1, PSME1, PSMC3, UBE2N, PSMA5, PSMC2, PSMB1, PSMD9, PSMC4, PSMA7, PSMC6, PSMA2
REACTOME_THE_ROLE_OF_GTSE1_IN_G2_M_PROGRESSION_AFTER_G2_CHECKPOINT	-2.1637	0.0102	47	PSMD13, PSMB5, PSMA6, UBB, PSMD4, PSMC5, TUBA8, PSMA4, PSMC1, PSMD6, TUBA4A, PSMB7, PSMA3, PSME2, PSMD10, PSMD1, PSMA1, PSMD3, TUBB4A, HSP90AB1, PSMB6, PSMD2, PSMB4, PSMD12, PSMB3, PSMF1, PSME1, PSMC3, PSMA5, TUBB2A, PSMC2, HSP90AA1, PSMB1, PSMD9, PSMC4, PSMA7, PSMC6, MAPRE1, PSMA2, TUBB4B
REACTOME_ABC_FAMILY_PROTEINS_MEDIATED_TRANSPORT	-2.162	0.0102	44	EIF2S2, PSMD13, PSMB5, PSMA6, UBB, PSMD4, PSMC5, PSMA4, PSMC1, PSMD6, PSMB7, VCP, PSMA3, PSME2, PSMD10, PSMD1, PSMA1, PSMD3, ERLIN2, PSMB6, PSMD2, PSMB4, EIF2S1, PSMD12, PSMB3, PSMF1, PSME1, PSMC3, PSMA5, ABCB7, PSMC2, PSMB1, PSMD9, PSMC4, PSMA7, PSMC6, PSMA2
KEGG_PROTEASOME	-2.1547	0.0106	33	PSMD13, PSMB5, PSMA6, PSMD4, PSMC5, PSMA4, PSMC1, PSMD6, PSMB7, PSMA3, PSME2, PSMD1, PSMA1, PSMD3, PSMB6, PSMD2, PSMB4, PSMD12, PSMB3, PSMF1, PSME1, PSMC3, PSMA5, PSMC2, PSMB1, PSMC4, PSMA7, PSMC6, PSMA2
KEGG_MEDICUS_VARIANT_MUTATION_INACTIVATED_UBQLN2_TO_26S_PROTEASOME_MEDIATED_PROTEIN_DEGRADATION	-2.1546	0.0105	34	PSMD13, PSMB5, PSMA6, UBB, PSMD4, PSMC5, PSMA4, ADRM1, PSMC1, PSMD6, PSMB7, PSMA3, PSMD1, PSMA1, PSMD3, PSMB6, PSMD2, PSMB4, PSMD12, PSMB3, PSMC3, PSMA5, PSMC2, UBQLN2, PSMB1, PSMD9, PSMC4, PSMA7, PSMC6, PSMA2
REACTOME_SARS_COV_1_MODULATES_HOST_TRANSLATION_MACHINERY	-2.1538	0.0104	25	RPS5, RPS6, RPS21, RPS15A, RPS18, RPS9, RPS3A, RPS28, RPS16, RPS13, RPS2, RPS3, RPSA, RPS7, RPS8, RPS14, RPS4X, RPS23, RPS12, RPS10, FAU, RPS19, RPS11
REACTOME_REGULATION_OF_RUNX2_EXPRESSION_AND_ACTIVITY	-2.1534	0.0104	41	CUL1, PSMD13, PSMB5, PSMA6, UBB, PSMD4, PSMC5, PSMA4, PSMC1, STUB1, PSMD6, PSMB7, PSMA3, PSME2, PSMD10, PSMD1, RBX1, PSMA1, PSMD3, PSMB6, PSMD2, PSMB4, PSMD12, PSMB3, PSMF1, PSME1, PSMC3, PSMA5, PSMC2, PSMB1, PSMD9, PSMC4, PSMA7, PSMC6, PSMA2
REACTOME_METABOLISM_OF_POLYAMINES	-2.1531	0.0103	37	PSMD13, PSMB5, PSMA6, PSMD4, PSMC5, AGMAT, PSMA4, PSMC1, PSMD6, PSMB7, PSMA3, PSME2, PSMD10, PSMD1, PSMA1, PSMD3, PSMB6, PSMD2, PSMB4, PSMD12, PSMB3, PSMF1, PSME1, PSMC3, PSMA5, PSMC2, PSMB1, PSMD9, PSMC4, PSMA7, PSMC6, PSMA2
WP_MITOCHONDRIAL_LONG_CHAIN_FATTY_ACID_BETA_OXIDATION	-2.1524	0.0103	12	SLC25A20, ECI1, ACSL1, ACADS, ACADVL, HADH, SCP2, HADHA, CPT2
REACTOME_G1_S_DNA_DAMAGE_CHECKPOINTS	-2.1506	0.0104	37	PSMD13, PSMB5, PSMA6, UBB, PSMD4, PSMC5, PSMA4, PSMC1, PSMD6, PSMB7, PSMA3, PSME2, PSMD10, PSMD1, PSMA1, PSMD3, PSMB6, PSMD2, PSMB4, PSMD12, PSMB3, PSMF1, PSME1, PSMC3, PSMA5, PSMC2, PSMB1, PSMD9, PSMC4, PSMA7, PSMC6, PSMA2
REACTOME_PYRUVATE_METABOLISM	-2.1477	0.0105	17	VDAC1, DLD, DLAT, PDHA1, PDHX, PDHB, SLC16A3, MPC2, GSTZ1, SLC16A1, LDHA, PDP1
REACTOME_REGULATION_OF_RUNX3_EXPRESSION_AND_ACTIVITY	-2.1422	0.0109	37	PSMD13, PSMB5, PSMA6, UBB, PSMD4, PSMC5, PSMA4, PSMC1, PSMD6, PSMB7, PSMA3, PSME2, PSMD10, PSMD1, PSMA1, PSMD3, PSMB6, PSMD2, PSMB4, PSMD12, PSMB3, PSMF1, PSME1, PSMC3, PSMA5, PSMC2, PSMB1, PSMD9, PSMC4, PSMA7, PSMC6, PSMA2
WP_FATTY_ACID_BIOSYNTHESIS	-2.1365	0.0112	11	ACSL1, DECR1, MECR, ECHS1, HADH, ECH1, ACAA2, ACLY, ACACA, ACSL3, ECHDC3
WP_MITOCHONDRIAL_FATTY_ACID_OXIDATION_DISORDERS	-2.1342	0.0113	13	SLC25A20, ECI1, ACSL1, ACADS, ACADVL, HADH, SCP2, HADHA, CPT2, HADHB, ACADM
REACTOME_S_PHASE	-2.1321	0.0114	40	CUL1, PSMD13, PSMB5, PSMA6, UBB, PSMD4, PSMC5, PSMA4, PSMC1, PSMD6, PSMB7, PSMA3, PSME2, PSMD10, PSMD1, RBX1, PSMA1, PSMD3, PSMB6, PSMD2, PSMB4, PSMD12, PSMB3, PSMF1, PSME1, PSMC3, PSMA5, PSMC2, PSMB1, PSMD9, PSMC4, PSMA7, PSMC6, PSMA2
REACTOME_DEGRADATION_OF_GLI1_BY_THE_PROTEASOME	-2.123	0.0119	41	CUL1, PRKACA, PSMD13, PSMB5, PSMA6, UBB, PSMD4, PSMC5, PSMA4, PSMC1, PSMD6, PSMB7, PSMA3, PSME2, PSMD10, PSMD1, RBX1, PSMA1, PSMD3, PSMB6, PSMD2, PSMB4, PSMD12, PSMB3, PSMF1, PSME1, PSMC3, PSMA5, PSMC2, PSMB1, PSMD9, PSMC4, PSMA7, PSMC6, PSMA2
REACTOME_STABILIZATION_OF_P53	-2.1191	0.0121	37	PSMD13, PSMB5, PSMA6, UBB, PSMD4, PSMC5, PSMA4, PSMC1, PSMD6, PSMB7, PSMA3, PSME2, PSMD10, PSMD1, PSMA1, PSMD3, PSMB6, PSMD2, PSMB4, PSMD12, PSMB3, PSMF1, PSME1, PSMC3, PSMA5, PSMC2, PSMB1, PSMD9, PSMC4, PSMA7, PSMC6, PSMA2
REACTOME_GLUCOSE_METABOLISM	-2.114	0.0124	33	HK1, GOT2, MDH1, SLC25A12, GOT1, TPI1, SLC25A11, MDH2, GAPDH, PRKACA, PGAM2, FBP2, PGK2, ENO3, PGP, PKM, GPI, ALDOA, GNPDA1, PPP2R1A, PGK1, ALDOC, PKLR, PGM2L1, PGAM1, PFKM, NUP155
WP_METABOLIC_REPROGRAMMING_IN_COLON_CANCER	-2.113	0.0123	25	GOT2, PDHA1, DLST, PDHB, SLC16A3, MDH2, GAPDH, IDH2, IDH3A, FH, SUCLG2, PKM, SDHB, LDHA, GPI
REACTOME_SCF_BETA_TRCP_MEDIATED_DEGRADATION_OF_EMI1	-2.1112	0.0124	39	CUL1, PSMD13, PSMB5, PSMA6, UBB, PSMD4, PSMC5, PSMA4, PSMC1, PSMD6, PSMB7, PSMA3, PSME2, PSMD10, PSMD1, PSMA1, PSMD3, PSMB6, PSMD2, PSMB4, PSMD12, PSMB3, PSMF1, PSME1, PSMC3, PSMA5, PSMC2, PSMB1, PSMD9, PSMC4, PSMA7, PSMC6, PSMA2
REACTOME_SOMITOGENESIS	-2.1099	0.0124	36	PSMD13, PSMB5, PSMA6, PSMD4, PSMC5, PSMA4, PSMC1, PSMD6, PSMB7, PSMA3, PSME2, PSMD10, PSMD1, PSMA1, PSMD3, PSMB6, PSMD2, PSMB4, PSMD12, PSMB3, PSMF1, PSME1, PSMC3, PSMA5, PSMC2, PSMB1, PSMD9, PSMC4, PSMA7, PSMC6, PSMA2
REACTOME_ABC_TRANSPORTER_DISORDERS	-2.1068	0.0126	40	PSMD13, PSMB5, PSMA6, UBB, PSMD4, PSMC5, PSMA4, PSMC1, PSMD6, PSMB7, VCP, PSMA3, PSME2, PSMD10, PSMD1, PSMA1, PSMD3, ERLIN2, PSMB6, PSMD2, PSMB4, PSMD12, PSMB3, PSMF1, PSME1, PSMC3, PSMA5, PSMC2, PSMB1, PSMD9, PSMC4, PSMA7, PSMC6, PSMA2
WP_DISORDERS_OF_FRUCTOSE_METABOLISM	-2.1037	0.0128	5	ALDH1A1, HK1, TPI1, GPI, PGM1
REACTOME_CROSS_PRESENTATION_OF_SOLUBLE_EXOGENOUS_ANTIGENS_ENDOSOMES	-2.1005	0.0129	36	PSMD13, PSMB5, PSMA6, PSMD4, PSMC5, PSMA4, PSMC1, PSMD6, PSMB7, PSMA3, PSME2, PSMD10, PSMD1, PSMA1, PSMD3, PSMB6, PSMD2, PSMB4, PSMD12, PSMB3, PSMF1, PSME1, PSMC3, PSMA5, PSMC2, PSMB1, PSMD9, PSMC4, PSMA7, PSMC6, PSMA2
REACTOME_INTERLEUKIN_1_FAMILY_SIGNALING	-2.0999	0.0129	50	CUL1, NLRX1, PSMD13, PSMB5, MAP2K6, PSMA6, UBB, UBE2V1, PSMD4, PSMC5, USP14, PSMA4, PSMC1, PSMD6, PSMB7, PSMA3, PSME2, PSMD10, PSMD1, RBX1, MAP2K1, PSMA1, PSMD3, PSMB6, STAT3, PSMD2, PSMB4, PSMD12, PSMB3, PSMF1, PSME1, PSMC3, UBE2N, PSMA5, PSMC2, PSMB1, PSMD9, PSMC4, PSMA7, PSMC6, PSMA2
REACTOME_SWITCHING_OF_ORIGINS_TO_A_POST_REPLICATIVE_STATE	-2.0981	0.0129	40	CUL1, PSMD13, PSMB5, PSMA6, UBB, PSMD4, PSMC5, PSMA4, PSMC1, PSMD6, PSMB7, PSMA3, PSME2, PSMD10, PSMD1, RBX1, PSMA1, PSMD3, PSMB6, PSMD2, PSMB4, PSMD12, PSMB3, PSMF1, PSME1, PSMC3, PSMA5, PSMC2, PSMB1, PSMD9, PSMC4, PSMA7, PSMC6, PSMA2
REACTOME_DNA_REPLICATION	-2.0948	0.0131	46	CUL1, PSMD13, PSMB5, PSMA6, UBB, PSMD4, PSMC5, PSMA4, PSMC1, PSMD6, PSMB7, KPNA1, PSMA3, PSME2, PSMD10, KPNB1, PSMD1, RBX1, PSMA1, PSMD3, PSMB6, PSMD2, PSMB4, H4C1, PSMD12, PSMB3, PSMF1, PSME1, PSMC3, PSMA5, PSMC2, PSMB1, PSMD9, PSMC4, PSMA7, PSMC6, H2BC11, PSMA2
KEGG_MEDICUS_VARIANT_SCRAPIE_CONFORMATION_PRPSC_TO_26S_PROTEASOME_MEDIATED_PROTEIN_DEGRADATION	-2.0907	0.0132	32	PSMD13, PSMB5, PSMA6, PSMD4, PSMC5, PSMA4, ADRM1, PSMC1, PSMD6, PSMB7, PSMA3, PSMD1, PSMA1, PSMD3, PSMB6, PSMD2, PSMB4, PSMD12, PSMB3, PSMC3, PSMA5, PSMC2, PSMB1, PSMD9, PSMC4, PSMA7, PSMC6, PSMA2
REACTOME_ORC1_REMOVAL_FROM_CHROMATIN	-2.088	0.0133	40	CUL1, PSMD13, PSMB5, PSMA6, UBB, PSMD4, PSMC5, PSMA4, PSMC1, PSMD6, PSMB7, PSMA3, PSME2, PSMD10, PSMD1, RBX1, PSMA1, PSMD3, PSMB6, PSMD2, PSMB4, PSMD12, PSMB3, PSMF1, PSME1, PSMC3, PSMA5, PSMC2, PSMB1, PSMD9, PSMC4, PSMA7, PSMC6, PSMA2
REACTOME_SYNTHESIS_OF_DNA	-2.0873	0.0133	40	CUL1, PSMD13, PSMB5, PSMA6, UBB, PSMD4, PSMC5, PSMA4, PSMC1, PSMD6, PSMB7, PSMA3, PSME2, PSMD10, PSMD1, RBX1, PSMA1, PSMD3, PSMB6, PSMD2, PSMB4, PSMD12, PSMB3, PSMF1, PSME1, PSMC3, PSMA5, PSMC2, PSMB1, PSMD9, PSMC4, PSMA7, PSMC6, PSMA2
REACTOME_ASYMMETRIC_LOCALIZATION_OF_PCP_PROTEINS	-2.0871	0.0132	37	PSMD13, PSMB5, PSMA6, UBB, PSMD4, PSMC5, PSMA4, PSMC1, PSMD6, PSMB7, PSMA3, PSME2, PSMD10, PSMD1, PSMA1, PSMD3, PSMB6, PSMD2, PSMB4, PSMD12, PSMB3, PSMF1, PSME1, PSMC3, PSMA5, PSMC2, PSMB1, PSMD9, PSMC4, PSMA7, PSMC6, PSMA2
KEGG_MEDICUS_REFERENCE_BETA_OXIDATION	-2.0845	0.0133	10	ACADS, ACAT1, ECHS1, ACADVL, HADH, ACAA2, HADHA, HADHB, ACADM, ACADSB
REACTOME_TRANSCRIPTIONAL_REGULATION_BY_RUNX3	-2.0844	0.0133	37	PSMD13, PSMB5, PSMA6, UBB, PSMD4, PSMC5, PSMA4, PSMC1, PSMD6, PSMB7, PSMA3, PSME2, PSMD10, PSMD1, PSMA1, PSMD3, PSMB6, PSMD2, PSMB4, PSMD12, PSMB3, PSMF1, PSME1, PSMC3, PSMA5, PSMC2, PSMB1, PSMD9, PSMC4, PSMA7, PSMC6, PSMA2
BIOCARTA_ETC_PATHWAY	-2.0837	0.0132	10	SLC25A4, UQCRC1, ATP5F1A, SDHC, SDHA, NDUFA1, SDHB, SDHD
KEGG_MEDICUS_PATHOGEN_ARSENIC_TO_ELECTRON_TRANSFER_IN_COMPLEX_II	-2.0832	0.0131	5	SDHC, SDHA, GSTO1, SDHB, SDHD
KEGG_MEDICUS_VARIANT_SCRAPIE_CONFORMATION_PRPSC_TO_TRANSPORT_OF_CALCIUM	-2.0801	0.0133	7	VDAC2, VDAC1, SLC25A4, VDAC3, CYCS, MCU, SLC25A6
KEGG_MEDICUS_REFERENCE_26S_PROTEASOME_MEDIATED_PROTEIN_DEGRADATION	-2.079	0.0133	33	PSMD13, PSMB5, PSMA6, UBB, PSMD4, PSMC5, PSMA4, ADRM1, PSMC1, PSMD6, PSMB7, PSMA3, PSMD1, PSMA1, PSMD3, PSMB6, PSMD2, PSMB4, PSMD12, PSMB3, PSMC3, PSMA5, PSMC2, PSMB1, PSMD9, PSMC4, PSMA7, PSMC6, PSMA2
REACTOME_SCF_SKP2_MEDIATED_DEGRADATION_OF_P27_P21	-2.0736	0.0138	39	CUL1, PSMD13, PSMB5, PSMA6, UBB, PSMD4, PSMC5, PSMA4, PSMC1, PSMD6, PSMB7, PSMA3, PSME2, PSMD10, PSMD1, PSMA1, PSMD3, PSMB6, PSMD2, PSMB4, PSMD12, PSMB3, PSMF1, PSME1, PSMC3, PSMA5, PSMC2, PSMB1, PSMD9, PSMC4, PSMA7, PSMC6, PSMA2
REACTOME_DEGRADATION_OF_AXIN	-2.0736	0.0137	37	PSMD13, PSMB5, PSMA6, UBB, PSMD4, PSMC5, PSMA4, PSMC1, PSMD6, PSMB7, PSMA3, PSME2, PSMD10, PSMD1, PSMA1, PSMD3, PSMB6, PSMD2, PSMB4, PSMD12, PSMB3, PSMF1, PSME1, PSMC3, PSMA5, PSMC2, PSMB1, PSMD9, PSMC4, PSMA7, PSMC6, PSMA2
REACTOME_APC_C_MEDIATED_DEGRADATION_OF_CELL_CYCLE_PROTEINS	-2.0726	0.0137	39	CUL1, PSMD13, PSMB5, PSMA6, UBB, PSMD4, PSMC5, PSMA4, PSMC1, PSMD6, PSMB7, PSMA3, PSME2, PSMD10, PSMD1, PSMA1, PSMD3, PSMB6, PSMD2, PSMB4, PSMD12, PSMB3, PSMF1, PSME1, PSMC3, PSMA5, PSMC2, PSMB1, PSMD9, PSMC4, PSMA7, PSMC6, PSMA2
KEGG_MEDICUS_REFERENCE_MACHR_CA2_APOPTOTIC_PATHWAY	-2.0702	0.0139	7	VDAC2, VDAC1, SLC25A4, VDAC3, CYCS, MCU, SLC25A6
KEGG_MEDICUS_VARIANT_MUTATION_CAUSED_ABERRANT_HTT_TO_TRANSPORT_OF_CALCIUM	-2.0684	0.014	7	VDAC2, VDAC1, SLC25A4, VDAC3, CYCS, MCU, SLC25A6
KEGG_MEDICUS_REFERENCE_MGLUR5_CA2_APOPTOTIC_PATHWAY	-2.0665	0.0141	7	VDAC2, VDAC1, SLC25A4, VDAC3, CYCS, MCU, SLC25A6
KEGG_MEDICUS_VARIANT_MUTATION_CAUSED_ABERRANT_ABETA_TO_26S_PROTEASOME_MEDIATED_PROTEIN_DEGRADATION	-2.0608	0.0145	32	PSMD13, PSMB5, PSMA6, PSMD4, PSMC5, PSMA4, ADRM1, PSMC1, PSMD6, PSMB7, PSMA3, PSMD1, PSMA1, PSMD3, PSMB6, PSMD2, PSMB4, PSMD12, PSMB3, PSMC3, PSMA5, PSMC2, PSMB1, PSMD9, PSMC4, PSMA7, PSMC6, PSMA2
REACTOME_C_TYPE_LECTIN_RECEPTORS_CLRS	-2.0603	0.0144	50	CUL1, PRKACA, PSMD13, PSMB5, PSMA6, UBB, UBE2V1, AHCYL1, PSMD4, PSMC5, PSMA4, PSMC1, PSMD6, PSMB7, PSMA3, PSME2, PSMD10, PSMD1, PSMA1, PSMD3, PSMB6, PSMD2, PSMB4, PSMD12, PSMB3, PSMF1, PSME1, PSMC3, UBA3, UBE2N, PSMA5, PSMC2, PSMB1, PSMD9, PSMC4, PSMA7, CALM1, PSMC6, PPP3CB, PSMA2, PAK2
KEGG_MEDICUS_VARIANT_MUTATION_CAUSED_ABBERANT_ATXN2_3_TO_MGLUR5_CA2_APOPTOTIC_PATHWAY	-2.0576	0.0145	7	VDAC2, VDAC1, SLC25A4, VDAC3, CYCS, MCU, SLC25A6
KEGG_MEDICUS_VARIANT_MUTATION_CAUSED_ABERRANT_ABETA_TO_TRANSPORT_OF_CALCIUM	-2.0569	0.0145	7	VDAC2, VDAC1, SLC25A4, VDAC3, CYCS, MCU, SLC25A6
REACTOME_GASTRULATION	-2.0567	0.0144	36	PSMD13, PSMB5, PSMA6, PSMD4, PSMC5, PSMA4, PSMC1, PSMD6, PSMB7, PSMA3, PSME2, PSMD10, PSMD1, PSMA1, PSMD3, PSMB6, PSMD2, PSMB4, PSMD12, PSMB3, PSMF1, PSME1, PSMC3, PSMA5, PSMC2, PSMB1, PSMD9, PSMC4, PSMA7, PSMC6, PSMA2
REACTOME_FORMATION_OF_PARAXIAL_MESODERM	-2.0529	0.0147	36	PSMD13, PSMB5, PSMA6, PSMD4, PSMC5, PSMA4, PSMC1, PSMD6, PSMB7, PSMA3, PSME2, PSMD10, PSMD1, PSMA1, PSMD3, PSMB6, PSMD2, PSMB4, PSMD12, PSMB3, PSMF1, PSME1, PSMC3, PSMA5, PSMC2, PSMB1, PSMD9, PSMC4, PSMA7, PSMC6, PSMA2
REACTOME_SIGNALING_BY_NOTCH4	-2.0372	0.0164	42	CUL1, PSMD13, PSMB5, PSMA6, UBB, PSMD4, PSMC5, PSMA4, PSMC1, PSMD6, PSMB7, PSMA3, PSME2, PSMD10, PSMD1, RBX1, PSMA1, PSMD3, PSMB6, ACTA2, PSMD2, PSMB4, PSMD12, PSMB3, PSMF1, PSME1, PSMC3, PSMA5, PSMC2, PSMB1, PSMD9, PSMC4, PSMA7, PSMC6, PSMA2
KEGG_MEDICUS_VARIANT_MUTATION_CAUSED_ABERRANT_HTT_TO_MGLUR5_CA2_APOPTOTIC_PATHWAY	-2.0368	0.0163	7	VDAC2, VDAC1, SLC25A4, VDAC3, CYCS, MCU, SLC25A6
REACTOME_SIGNALING_BY_HEDGEHOG	-2.036	0.0163	55	CUL1, PRKACA, PSMD13, PSMB5, PSMA6, PRKAR1A, UBB, PSMD4, PSMC5, CUL3, PSMA4, PSMC1, PSMD6, TUBA4A, PSMB7, VCP, CSNK1A1, PSMA3, PSME2, PSMD10, PSMD1, RBX1, PSMA1, PSMD3, TUBB4A, PSMB6, PSMD2, PSMB4, PSMD12, PSMB3, PSMF1, ULK3, PSME1, PSMC3, PSMA5, TUBB2A, PRKAR2A, PSMC2, PSMB1, PSMD9, PSMC4, PSMA7, PSMC6, PSMA2
REACTOME_DNA_REPLICATION_PRE_INITIATION	-2.0355	0.0162	43	PSMD13, PSMB5, PSMA6, UBB, PSMD4, PSMC5, PSMA4, PSMC1, PSMD6, PSMB7, KPNA1, PSMA3, PSME2, PSMD10, KPNB1, PSMD1, PSMA1, PSMD3, PSMB6, PSMD2, PSMB4, H4C1, PSMD12, PSMB3, PSMF1, PSME1, PSMC3, PSMA5, PSMC2, PSMB1, PSMD9, PSMC4, PSMA7, PSMC6, H2BC11, PSMA2
KEGG_MEDICUS_REFERENCE_ISOLEUCINE_DEGRADATION	-2.0346	0.0162	9	HSD17B10, ACADS, ECHS1, HADH, ACAA2, HADHA, HADHB, ACADM, ACADSB
KEGG_MEDICUS_VARIANT_MUTATION_CAUSED_ABERRANT_ABETA_TO_MACHR_CA2_APOPTOTIC_PATHWAY	-2.0327	0.0163	7	VDAC2, VDAC1, SLC25A4, VDAC3, CYCS, MCU, SLC25A6
REACTOME_TRANSCRIPTIONAL_REGULATION_BY_TP53	-2.0311	0.0164	46	COX6C, COX6B1, MT-CO2, COX5B, MT-CO1, COX5A, COX4I1, PRMT1, MT-CO3, COX7C, NDUFA4, ELOC, COX8A, PRDX5, CYCS, LRPPRC, GSR, ELOB, MAP2K6, UBB, TXNRD1, GPI, MAPK14
WP_RIBOFLAVIN_AND_COQ_DISORDERS	-2.0233	0.0171	6	COQ9, COQ8A, ETFA, COQ6, ETFDH, COQ7
KEGG_MEDICUS_VARIANT_MUTATION_CAUSED_ABERRANT_HTT_TO_26S_PROTEASOME_MEDIATED_PROTEIN_DEGRADATION	-2.0215	0.0172	32	PSMD13, PSMB5, PSMA6, PSMD4, PSMC5, PSMA4, ADRM1, PSMC1, PSMD6, PSMB7, PSMA3, PSMD1, PSMA1, PSMD3, PSMB6, PSMD2, PSMB4, PSMD12, PSMB3, PSMC3, PSMA5, PSMC2, PSMB1, PSMD9, PSMC4, PSMA7, PSMC6, PSMA2
REACTOME_AUF1_HNRNP_D0_BINDS_AND_DESTABILIZES_MRNA	-2.0212	0.0171	42	PSMD13, PSMB5, PSMA6, UBB, HSPA8, PSMD4, PSMC5, PSMA4, EIF4G1, PSMC1, PSMD6, PSMB7, PSMA3, PSME2, PSMD10, PSMD1, PSMA1, PSMD3, PSMB6, PSMD2, PSMB4, PSMD12, PSMB3, PSMF1, PSME1, PSMC3, PSMA5, PSMC2, HSPB1, PSMB1, PSMD9, PSMC4, PSMA7, PSMC6, PSMA2
KEGG_MEDICUS_VARIANT_MUTATION_CAUSED_ABERRANT_PSEN_TO_MGLUR5_CA2_APOPTOTIC_PATHWAY	-2.0196	0.0172	7	VDAC2, VDAC1, SLC25A4, VDAC3, CYCS, MCU, SLC25A6
REACTOME_CYCLIN_A_CDK2_ASSOCIATED_EVENTS_AT_S_PHASE_ENTRY	-2.019	0.0171	39	CUL1, PSMD13, PSMB5, PSMA6, UBB, PSMD4, PSMC5, PSMA4, PSMC1, PSMD6, PSMB7, PSMA3, PSME2, PSMD10, PSMD1, PSMA1, PSMD3, PSMB6, PSMD2, PSMB4, PSMD12, PSMB3, PSMF1, PSME1, PSMC3, PSMA5, PSMC2, PSMB1, PSMD9, PSMC4, PSMA7, PSMC6, PSMA2
KEGG_MEDICUS_VARIANT_MUTATION_CAUSED_ABERRANT_PSEN1_TO_MGLUR5_CA2_APOPTOTIC_PATHWAY	-2.0185	0.0171	7	VDAC2, VDAC1, SLC25A4, VDAC3, CYCS, MCU, SLC25A6
REACTOME_HEDGEHOG_LIGAND_BIOGENESIS	-2.0176	0.0171	39	PSMD13, PSMB5, PSMA6, UBB, PSMD4, PSMC5, PSMA4, PSMC1, PSMD6, PSMB7, VCP, PSMA3, PSME2, PSMD10, PSMD1, PSMA1, PSMD3, PSMB6, PSMD2, PSMB4, PSMD12, PSMB3, PSMF1, PSME1, PSMC3, PSMA5, PSMC2, PSMB1, PSMD9, PSMC4, PSMA7, PSMC6, PSMA2
REACTOME_RUNX1_REGULATES_TRANSCRIPTION_OF_GENES_INVOLVED_IN_DIFFERENTIATION_OF_HSCS	-2.0065	0.0183	41	PSMD13, PSMB5, PSMA6, UBB, PSMD4, PSMC5, PSMA4, PSMC1, PSMD6, PSMB7, PSMA3, PSME2, PSMD10, PSMD1, PSMA1, PSMD3, PSMB6, PSMD2, PSMB4, H4C1, PSMD12, PSMB3, PSMF1, PSME1, PSMC3, PSMA5, PSMC2, PSMB1, PSMD9, PSMC4, PSMA7, PSMC6, H2BC11, PSMA2
REACTOME_BETA_OXIDATION_OF_HEXANOYL_COA_TO_BUTANOYL_COA	-2.0054	0.0183	5	ACADS, ECHS1, HADH, HADHA, HADHB
REACTOME_DECTIN_1_MEDIATED_NONCANONICAL_NF_KB_SIGNALING	-2.0052	0.0182	41	CUL1, PSMD13, PSMB5, PSMA6, UBB, PSMD4, PSMC5, PSMA4, PSMC1, PSMD6, PSMB7, PSMA3, PSME2, PSMD10, PSMD1, PSMA1, PSMD3, PSMB6, PSMD2, PSMB4, PSMD12, PSMB3, PSMF1, PSME1, PSMC3, UBA3, PSMA5, PSMC2, PSMB1, PSMD9, PSMC4, PSMA7, PSMC6, PSMA2
REACTOME_HEDGEHOG_OFF_STATE	-1.9987	0.0188	51	CUL1, PRKACA, PSMD13, PSMB5, PSMA6, PRKAR1A, UBB, PSMD4, PSMC5, PSMA4, PSMC1, PSMD6, TUBA4A, PSMB7, CSNK1A1, PSMA3, PSME2, PSMD10, PSMD1, RBX1, PSMA1, PSMD3, TUBB4A, PSMB6, PSMD2, PSMB4, PSMD12, PSMB3, PSMF1, PSME1, PSMC3, PSMA5, TUBB2A, PRKAR2A, PSMC2, PSMB1, PSMD9, PSMC4, PSMA7, PSMC6, PSMA2, TUBB4B
REACTOME_REGULATION_OF_PTEN_STABILITY_AND_ACTIVITY	-1.9984	0.0187	40	PSMD13, PSMB5, PSMA6, UBB, PSMD4, PSMC5, PSMA4, PSMC1, STUB1, PSMD6, PSMB7, PSMA3, PSME2, PSMD10, PSMD1, PSMA1, PSMD3, PSMB6, PSMD2, PSMB4, PSMD12, PSMB3, PSMF1, PSME1, PSMC3, PSMA5, PSMC2, PSMB1, PSMD9, PSMC4, PSMA7, PSMC6, PSMA2, CSNK2B
KEGG_MEDICUS_VARIANT_MUTATION_CAUSED_ABERRANT_ABETA_TO_MGLUR5_CA2_APOPTOTIC_PATHWAY	-1.9906	0.0196	7	VDAC2, VDAC1, SLC25A4, VDAC3, CYCS, MCU, SLC25A6
KEGG_MEDICUS_VARIANT_MUTATION_CAUSED_ABERRANT_SNCA_TO_26S_PROTEASOME_MEDIATED_PROTEIN_DEGRADATION	-1.9852	0.0201	33	PSMD13, PSMB5, PSMA6, PSMD4, PSMC5, PSMA4, ADRM1, PSMC1, PSMD6, PSMB7, PSMA3, PSMD1, PSMA1, PSMD3, PSMB6, PSMD2, PSMB4, PSMD12, PSMB3, PSMC3, PSMA5, PSMC2, PSMB1, PSMD9, PSMC4, PSMA7, PSMC6, PSMA2
REACTOME_TNFR2_NON_CANONICAL_NF_KB_PATHWAY	-1.9842	0.0201	41	CUL1, PSMD13, PSMB5, PSMA6, UBB, PSMD4, PSMC5, PSMA4, PSMC1, PSMD6, PSMB7, PSMA3, PSME2, PSMD10, PSMD1, PSMA1, PSMD3, PSMB6, PSMD2, PSMB4, PSMD12, PSMB3, PSMF1, PSME1, PSMC3, UBA3, PSMA5, PSMC2, PSMB1, PSMD9, PSMC4, PSMA7, PSMC6, PSMA2
KEGG_MEDICUS_VARIANT_MUTATION_INACTIVATED_SIGMAR1_TO_CA2_APOPTOTIC_PATHWAY	-1.9805	0.0204	7	VDAC2, VDAC1, SLC25A4, VDAC3, CYCS, MCU, SLC25A6
WP_ARSENIC_METABOLISM_AND_REACTIVE_OXYGEN_SPECIES_GENERATION	-1.9757	0.0208	8	VDAC1, UQCRFS1, SDHA, COA3, SOD2, GSTO1
REACTOME_NEGATIVE_REGULATION_OF_NOTCH4_SIGNALING	-1.9686	0.0217	41	CUL1, PSMD13, PSMB5, PSMA6, UBB, PSMD4, PSMC5, PSMA4, PSMC1, PSMD6, PSMB7, PSMA3, PSME2, PSMD10, PSMD1, RBX1, PSMA1, PSMD3, PSMB6, PSMD2, PSMB4, PSMD12, PSMB3, PSMF1, PSME1, PSMC3, PSMA5, PSMC2, PSMB1, PSMD9, PSMC4, PSMA7, PSMC6, PSMA2
KEGG_MEDICUS_VARIANT_MUTATION_CAUSED_ABERRANT_SOD1_TO_26S_PROTEASOME_MEDIATED_PROTEIN_DEGRADATION	-1.9628	0.0224	34	PSMD13, PSMB5, PSMA6, UBB, PSMD4, PSMC5, PSMA4, ADRM1, PSMC1, PSMD6, PSMB7, PSMA3, PSMD1, PSMA1, PSMD3, PSMB6, PSMD2, PSMB4, PSMD12, PSMB3, PSMC3, PSMA5, PSMC2, PSMB1, PSMD9, PSMC4, PSMA7, PSMC6, PSMA2
REACTOME_TRANSCRIPTIONAL_REGULATION_BY_RUNX2	-1.9513	0.0238	44	CUL1, PSMD13, PSMB5, PSMA6, UBB, PSMD4, PSMC5, PSMA4, PSMC1, STUB1, PSMD6, PSMB7, PSMA3, PSME2, PSMD10, PSMD1, RBX1, PSMA1, PSMD3, PSMB6, PSMD2, PSMB4, PSMD12, PSMB3, PSMF1, PSME1, PSMC3, PSMA5, PSMC2, PSMB1, PSMD9, PSMC4, PSMA7, PSMC6, MAPK1, PSMA2
REACTOME_PTEN_REGULATION	-1.9426	0.0248	43	PSMD13, PSMB5, PSMA6, UBB, PSMD4, PSMC5, AGO2, PSMA4, PSMC1, STUB1, PSMD6, PSMB7, PSMA3, PSME2, PSMD10, PSMD1, PSMA1, PSMD3, PSMB6, PSMD2, PSMB4, PSMD12, PSMB3, PSMF1, PSME1, PSMC3, PSMA5, PSMC2, PSMB1, PSMD9, PSMC4, PSMA7, PSMC6, MAPK1, PSMA2, CSNK2B
KEGG_NICOTINATE_AND_NICOTINAMIDE_METABOLISM	-1.927	0.0271	7	NNT, CD38, NAMPT, NT5C1A, NT5C3A, NT5C
REACTOME_SIGNALING_BY_NOTCH	-1.9224	0.0277	51	CUL1, PSMD13, PSMB5, PSMA6, ATP2A2, UBB, PSMD4, PSMC5, AGO2, PSMA4, PSMC1, PSMD6, PSMB7, PSMA3, PSME2, PSMD10, PSMD1, RBX1, PSMA1, PSMD3, PSMB6, ACTA2, PSMD2, PSMB4, H4C1, PSMD12, PSMB3, PSMF1, PSME1, PSMC3, PSMA5, PSMC2, ATP2A1, PSMB1, PSMD9, PSMC4, PSMA7, PSMC6, H2BC11, PSMA2, TMED2, NEURL1, PSMB2, YWHAZ, SKP1
REACTOME_PCP_CE_PATHWAY	-1.9138	0.0291	44	PSMD13, PSMB5, PSMA6, UBB, PFN1, PSMD4, PSMC5, PSMA4, PSMC1, PSMD6, PSMB7, AP2B1, PSMA3, PSME2, PSMD10, PSMD1, PSMA1, PSMD3, RAC1, RHOA, PSMB6, PSMD2, PSMB4, PSMD12, PSMB3, PSMF1, PSME1, PSMC3, PSMA5, PSMC2, PSMB1, PSMD9, PSMC4, PSMA7, PSMC6, PSMA2
REACTOME_BETA_OXIDATION_OF_DECANOYL_COA_TO_OCTANOYL_COA_COA	-1.9124	0.0292	6	MECR, ECHS1, HADH, HADHA, HADHB, ACADM
REACTOME_INTRACELLULAR_SIGNALING_BY_SECOND_MESSENGERS	-1.9118	0.0291	59	IRS1, PRKACA, PSMD13, PSMB5, PSMA6, PRKAR1A, UBB, AHCYL1, PSMD4, PSMC5, AGO2, PSMA4, PSMC1, STUB1, PSMD6, PSMB7, PPP2R1A, PSMA3, PSME2, PSMD10, PPP2R5A, PSMD1, PSMA1, PSMD3, RAC1, PSMB6, PSMD2, PSMB4, PSMD12, PSMB3, PSMF1, PSME1, PSMC3, PSMA5, CAMK2A, PRKAR2A, PSMC2, PSMB1, PSMD9, PSMC4, PSMA7, CALM1, PSMC6, MAPK1, PSMA2, PPP2CB, CSNK2B, CAMK2G
REACTOME_VIRAL_INFECTION_PATHWAYS	-1.9106	0.0292	205	SLC25A4, GRSF1, PRMT1, RPS5, ELOC, RPL27, RPL32, RPS6, RPL6, RPL13, RPS21, VPS4A, RPL18, RPS15A, RPS18, PSMD13, ELOB, KPNA4, RPS9, KPNA3, RPS3A, ATP1A2, PSMB5, RPS28, PSMA6, TUFM, RPS16, UBB, RPL27A, UBE2V1, ATP1B1, RPS13, RPL7, RPL12, PSMD4, PSMC5, IPO5, CUL3, RPL10, RPL24, RPS2, RPS3, RPSA, TUBA8, PDCD6IP, PSMA4, RPL8, RPL10A, VPS36, RPLP0, PSMC1, RPS7, RPS8, PSMD6, RPL11, HSPG2, TUBB, RPL13A, …
REACTOME_MAPK6_MAPK4_SIGNALING	-1.8997	0.0308	46	PRKACA, PSMD13, PSMB5, PSMA6, UBB, PSMD4, PSMC5, AGO2, PSMA4, PSMC1, PSMD6, PSMB7, PSMA3, PSME2, PSMD10, PSMD1, PSMA1, PSMD3, RAC1, PSMB6, PSMD2, PSMB4, PSMD12, PSMB3, PSMF1, PSME1, PSMC3, PSMA5, PSMC2, HSPB1, PSMB1, PSMD9, PSMC4, PSMA7, PSMC6, PSMA2, PAK2
WP_NAD_METABOLISM_IN_ONCOGENE_INDUCED_SENESCENCE_AND_MITOCHONDRIAL_DYSFUNCTION_ASSOCIATED_SENESCENCE	-1.8962	0.0314	10	GOT2, MDH1, NAMPT, GOT1, SIRT5, MDH2
REACTOME_DOWNSTREAM_SIGNALING_EVENTS_OF_B_CELL_RECEPTOR_BCR	-1.8884	0.0326	44	CUL1, PSMD13, PSMB5, PSMA6, UBB, PSMD4, PSMC5, PSMA4, PSMC1, PSMD6, PSMB7, PSMA3, PSME2, PSMD10, PSMD1, PSMA1, PSMD3, PSMB6, PSMD2, PSMB4, PSMD12, PSMB3, PSMF1, PSME1, PSMC3, PSMA5, PSMC2, PSMB1, PSMD9, PSMC4, PSMA7, CALM1, PSMC6, PPP3CB, PSMA2, FKBP1A
REACTOME_G2_M_CHECKPOINTS	-1.8806	0.0339	46	PSMD13, PSMB5, PSMA6, UBB, PSMD4, PSMC5, PSMA4, PSMC1, PSMD6, PSMB7, PSMA3, PSME2, PSMD10, PSMD1, PSMA1, PSMD3, PSMB6, PSMD2, PSMB4, YWHAG, H4C1, PSMD12, PSMB3, PSMF1, PSME1, PSMC3, UBE2N, PSMA5, PSMC2, YWHAE, PSMB1, PSMD9, PSMC4, PSMA7, PSMC6, H2BC11, PSMA2
REACTOME_CELLULAR_RESPONSE_TO_CHEMICAL_STRESS	-1.8778	0.0343	95	COX6C, COX6B1, MT-CO2, COX5B, MT-CO1, COX5A, COX4I1, MT-CO3, COX7C, NDUFA4, CUL1, COX8A, PRDX5, CYCS, LRPPRC, GSR, SOD2, PSMD13, PSMB5, PSMA6, UBB, TXNRD1, TXN2, PSMD4, PSMC5, CUL3, PSMA4, PSMC1, PRKAA2, GSTP1, PSMD6, PSMB7, VCP, BLVRB, PSMA3, PSME2, PSMD10, IDH1, ATOX1, PSMD1, RBX1, PSMA1, PSMD3, ME1, PSMB6, PRDX3, STAT3, NPLOC4, COX7A2L, PSMD2, PSMB4, NUDT2, PSMD12, PSMB3, PSMF1, PSME1, PSMC3, …
WP_CLEAR_CELL_RENAL_CELL_CARCINOMA_PATHWAYS	-1.856	0.0386	28	HK1, MDH1, TPI1, GAPDH, PGK2, SHMT1, ENO3, PKM, LDHA, GPI, PGM1, SSPN, ALDOA, ACLY, PGK1, ALDOC, PKLR, ME1, STAT3, ACACA
KEGG_MEDICUS_VARIANT_SCRAPIE_CONFORMATION_PRPSC_TO_MGLUR5_CA2_APOPTOTIC_PATHWAY	-1.8542	0.0389	8	VDAC2, VDAC1, SLC25A4, VDAC3, CYCS
REACTOME_UBIQUINOL_BIOSYNTHESIS	-1.8486	0.0399	5	COQ5, COQ9, COQ6, COQ3, COQ7
REACTOME_UCH_PROTEINASES	-1.845	0.0403	45	USP15, PSMD13, PSMB5, PSMA6, UBB, PSMD4, PSMC5, UCHL3, PSMA4, ADRM1, PSMC1, PSMD6, PSMB7, PSMA3, PSME2, PSMD10, PSMD1, PSMA1, PSMD3, PSMB6, PSMD2, PSMB4, PSMD12, PSMB3, PSMF1, PSME1, PSMC3, PSMA5, UCHL5, PSMC2, PSMB1, PSMD9, PSMC4, PSMA7, PSMC6, PSMA2
KEGG_GLYOXYLATE_AND_DICARBOXYLATE_METABOLISM	-1.8399	0.0412	8	MDH1, GRHPR, MDH2, CS, ACO1, PGP
REACTOME_BETA_OXIDATION_OF_OCTANOYL_COA_TO_HEXANOYL_COA	-1.8398	0.041	5	ECHS1, HADH, HADHA, HADHB, ACADM
REACTOME_UB_SPECIFIC_PROCESSING_PROTEASES	-1.8303	0.043	58	VDAC2, VDAC1, USP15, IDE, VDAC3, PTRH2, PSMD13, USP9X, PSMB5, PSMA6, UBB, PSMD4, PSMC5, USP14, PSMA4, ADRM1, PSMC1, PSMD6, PSMB7, PSMA3, PSME2, PSMD10, RNF123, PSMD1, PSMA1, PSMD3, MAT2B, PSMB6, PSMD2, PSMB4, PSMD12, PSMB3, PSMF1, PSME1, PSMC3, PSMA5, SNX3, PSMC2, PSMB1, PSMD9, PSMC4, PSMA7, PSMC6, H2BC11, PSMA2
REACTOME_RRNA_MODIFICATION_IN_THE_NUCLEUS_AND_CYTOSOL	-1.8299	0.0429	5	RPS6, RPS9, RPS2, RPS7, RPS14
WP_MITOCHONDRIAL_IMMUNE_RESPONSE_TO_SARS_COV_2	-1.825	0.0439	6	PHB1, PHB2, NDUFB9, NLRX1, ACAD9
KEGG_MEDICUS_VARIANT_MUTATION_CAUSED_ABERRANT_SNCA_TO_VGCC_CA2_APOPTOTIC_PATHWAY	-1.8186	0.0452	8	VDAC2, VDAC1, SLC25A4, VDAC3, CYCS
KEGG_MEDICUS_VARIANT_MUTATION_CAUSED_ABERRANT_ABETA_TO_VGCC_CA2_APOPTOTIC_PATHWAY_N01004	-1.8172	0.0453	8	VDAC2, VDAC1, SLC25A4, VDAC3, CYCS
REACTOME_SARS_COV_2_MODULATES_HOST_TRANSLATION_MACHINERY	-1.8167	0.0452	27	RPS5, RPS6, RPS21, RPS15A, RPS18, RPS9, RPS3A, RPS28, RPS16, RPS13, RPS2, RPS3, RPSA, RPS7, RPS8, RPS14, RPS4X, RPS23, RPS12, RPS10, FAU, RPS19, RPS11
KEGG_MEDICUS_REFERENCE_VGCC_CA2_APOPTOTIC_PATHWAY	-1.8116	0.0463	8	VDAC2, VDAC1, SLC25A4, VDAC3, CYCS
REACTOME_MITOCHONDRIAL_FATTY_ACID_BETA_OXIDATION_OF_UNSATURATED_FATTY_ACIDS	-1.8091	0.0467	5	ECI1, DECR1, HADHA, HADHB, ACADM
REACTOME_NERVOUS_SYSTEM_DEVELOPMENT	-1.8018	0.0483	176	RPS5, ELOC, RPL27, RPL32, RPS6, RPL6, RPL13, PRKACA, RPS21, RPL18, RPS15A, RPS18, PSMD13, RPS6KA3, ELOB, PFN2, RPS9, RPS3A, PSMB5, RPS28, PSMA6, RPS16, UBB, RPL27A, HSPA8, RPS13, MAP2K2, RPL7, PFN1, MAPK14, RPL12, PSMD4, PSMC5, RPL10, RPL24, RPS2, RPS3, RPSA, TUBA8, PSMA4, RPL8, EIF4G1, RPL10A, RPLP0, PSMC1, RPS7, RPS8, MAPK12, PSMD6, RPL11, RPL13A, TUBA4A, PSMB7, RDX, RPL15, RPS14, RPLP2, AP2B1,…
REACTOME_BETA_CATENIN_INDEPENDENT_WNT_SIGNALING	-1.801	0.0482	51	PSMD13, PSMB5, PSMA6, UBB, PFN1, PSMD4, PSMC5, AGO2, PSMA4, PSMC1, PSMD6, PSMB7, AP2B1, PSMA3, PSME2, PSMD10, PSMD1, PSMA1, PSMD3, RAC1, RHOA, PSMB6, PSMD2, PSMB4, PSMD12, PSMB3, PSMF1, PSME1, PSMC3, PSMA5, CAMK2A, PSMC2, PSMB1, PSMD9, PSMC4, PSMA7, CALM1, PSMC6, PPP3CB, PSMA2
REACTOME_DEUBIQUITINATION	-1.7946	0.0496	68	VDAC2, VDAC1, USP15, IDE, VDAC3, PTRH2, PSMD13, USP9X, PSMB5, PSMA6, UBB, PSMD4, PSMC5, UCHL3, USP14, PSMA4, ADRM1, PSMC1, PSMD6, PSMB7, VCP, PSMA3, PSME2, PSMD10, RNF123, PSMD1, PSMA1, PSMD3, MAT2B, RHOA, PSMB6, PSMD2, PSMB4, PSMD12, PSMB3, PSMF1, PSME1, PSMC3, PSMA5, UCHL5, SNX3, PSMC2, PSMB1, PSMD9, PSMC4, PSMA7, PSMC6, RAD23A, H2BC11, RAD23B, PSMA2
REACTOME_INTERACTION_BETWEEN_L1_AND_ANKYRINS	1.91	0.0464	7	SPTAN1, SPTBN1, ACTB, SPTB, ANK3, SPTA1, ANK1
REACTOME_ONCOGENIC_MAPK_SIGNALING	1.9135	0.0458	26	LMNA, IQGAP1, ITGA2B, TLN1, ACTB, FGA, CAMK2D, CAMK2B, VWF, FGB, FGG, FN1, YWHAB, CAMK2G, VCL, MAPK1, SND1, CALM1, PEBP1, FXR1, CAMK2A
REACTOME_HDL_REMODELING	1.9151	0.0457	5	APOE, APOC2, APOC3, APOA1, ALB
REACTOME_UNFOLDED_PROTEIN_RESPONSE_UPR	1.916	0.0457	17	PDIA6, HSP90B1, LMNA, DCTN1, TLN1, ADD1, CALR, KHSRP, HSPA5, TPP1, HDGF, SSR1, SEC31A, CREBRF
BIOCARTA_COMP_PATHWAY	1.9197	0.045	6	C3, CFB, C9, C4A, C6
REACTOME_SIGNALING_BY_MET	1.9266	0.0434	14	LAMA4, ITGB1, COL3A1, GRB2, COL1A2, FN1, COL1A1, LAMC1, LAMB2, CRKL, LAMA2
WP_SMALL_CELL_LUNG_CANCER	1.9443	0.0391	12	BCL2, LAMA4, ITGB1, ITGA2B, FN1, LAMC1, LAMB2, SKP1, COL4A2, LAMA2
REACTOME_MAP2K_AND_MAPK_ACTIVATION	1.9495	0.0381	15	IQGAP1, ITGA2B, TLN1, ACTB, FGA, VWF, FGB, FGG, FN1, YWHAB, VCL, MAPK1, PEBP1
REACTOME_PENTOSE_PHOSPHATE_PATHWAY	1.9514	0.038	6	TALDO1, PRPS1, TKT, PGM2, PGLS, PGD
REACTOME_SIGNALING_BY_RHO_GTPASES_MIRO_GTPASES_AND_RHOBTB3	1.9547	0.0374	133	MCAM, VIM, RANGAP1, H2AC4, CLASP2, EMD, YWHAH, TUBA1B, SPTAN1, RRAS2, ACTR3, AKAP12, DSG1, HNRNPC, CAVIN1, MYH9, CAV1, ITGB1, IQGAP1, TUBA3C, SPTBN1, NUDC, FLNA, FERMT2, ACTB, DSP, MYL6, GRB2, SCFD1, FLOT2, CYFIP1, CDC42, VAPB, H2BC12, ARPC3, BCAP31, XPO1, JUP, PAK3, PGRMC2, MYH11, MYL12B, ARPC2, CDC37, ARPC4, ARHGDIB, CLIP1, CLTC, DYNC1H1, DDX39B, NSFL1C, STOM, CCT2, YWHAZ, FLOT1, YWHAB, LMAN1, …
REACTOME_INFECTIOUS_DISEASE	1.9577	0.037	247	IGKV1D-33, NPM1, RANGAP1, TPR, GNAI1, XRCC6, HSPA1A, H2AC4, PSMD8, GNAS, CTSG, YWHAH, PPIB, TUBA1B, B2M, SNRPE, GANAB, ACTR3, VPS25, GNAI2, C3, CANX, MYH9, MOGS, PPIA, HNRNPA1, EEF1A1, SNRPB, CAV1, ITGB1, ENO1, TUBA3C, HNRNPK, AP2A1, MYO1C, TXN, PSMD5, PRKCSH, GNB1, PSMD7, ACTB, RAB5A, TXNIP, TOMM70, GRB2, CYFIP1, CDC42, SNRPD3, PSMD11, CALR, SNRPD2, GNB2, SEC23A, SFPQ, H2BC12, ARPC3, IGLV2-11, S…
REACTOME_GOLGI_TO_ER_RETROGRADE_TRANSPORT	1.9589	0.0369	38	TMED9, TUBA1B, ARCN1, COPG2, TUBA3C, COPB1, DCTN1, RAB18, DCTN2, TMED10, COPB2, DYNC1H1, RAB1A, ARF1, PAFAH1B3, PAFAH1B2, KLC1, TMED2, ACTR1A, TUBB4B, DYNC1LI1, CAPZA2, ARF4, COPA, CAPZB, DYNLL1, NBAS, DYNC1I2, TUBB2A
REACTOME_DISEASES_OF_GLYCOSYLATION	1.9592	0.0371	15	OGN, PRELP, LUM, BGN, FMOD, DCN, THBS1, MOGS
REACTOME_MHC_CLASS_II_ANTIGEN_PRESENTATION	1.9602	0.0371	32	CTSD, TUBA1B, CANX, TUBA3C, DCTN1, AP2A1, HLA-DRB3, DCTN2, SEC23A, CLTC, DYNC1H1, ARF1, KLC1, ACTR1A, TUBB4B, DYNC1LI1, SAR1B, SEC31A, CAPZA2, CAPZB, DYNLL1, DYNC1I2, TUBB2A, RAB7A, CTSB, DNM2
REACTOME_DEVELOPMENTAL_BIOLOGY	1.9628	0.0367	220	PLIN1, KRT9, PPL, ADIPOQ, ETF1, SLC2A4, KRT80, CDSN, H2AC4, DPYSL2, CLASP2, PSMD8, PAGR1, TUBA1B, SPTAN1, FABP4, ACTR3, KRT1, KRT78, COL6A3, VASP, DSG1, MYH9, COL6A1, EIF4A1, ITGB1, TUBA3C, ITGA2B, COL6A2, RRAS, AP2A1, TLN1, SPTBN1, PSMD5, PSMD7, COL3A1, ACTB, DSP, DSC1, MYL6, GRB2, CASP14, CDC42, PSMD11, H2BC12, ARPC3, KRT6A, SPRR1B, KRT33A, RPL26, JUP, PRKCQ, CD36, PAK3, DAG1, MYH11, MYL12B, AR…
WP_PHOTODYNAMIC_THERAPY_INDUCED_UNFOLDED_PROTEIN_RESPONSE	1.9667	0.036	5	PDIA6, HSP90B1, WARS1, CALR, HSPA5
REACTOME_EXTRA_NUCLEAR_ESTROGEN_SIGNALING	1.9678	0.0359	13	GNAI1, BCL2, CAV2, GNAI2, CAV1, GNB1, GNB2, XPO1, MAPK1, CALM1, HSP90AA1, HSPB1
REACTOME_RHO_GTPASES_ACTIVATE_WASPS_AND_WAVES	1.9678	0.0362	10	ACTR3, ACTB, GRB2, CYFIP1, CDC42, ARPC3, ARPC2, ARPC4
KEGG_VASOPRESSIN_REGULATED_WATER_REABSORPTION	1.9716	0.0356	15	GNAS, RAB5C, DCTN1, RAB5A, DCTN2, ARHGDIB, STX4, DYNC1H1, RAB11A, DYNC1LI1, DYNLL1, RAB5B, DYNC1I2, ARHGDIA
REACTOME_M_PHASE	1.9731	0.0355	90	RANGAP1, TPR, H2AC4, CLASP2, PSMD8, EMD, TUBA1B, LMNA, SET, TUBA3C, DCTN1, NUDC, PSMD5, PSMD7, DCTN2, PSMD11, H2BC12, XPO1, NUP93, CLIP1, DYNC1H1, CSNK2A1, RAB1A, PSMB2, RAB2A, ACTR1A, TUBB4B, CSNK2B, DYNC1LI1, PPP2CB, PSMA2, MAPRE1, MAPK1, H2BC11, PSMC6, PSMA7, PSMC4, PSMD9, PSMB1, RAN, YWHAE, DYNLL1, HSP90AA1, NUP155, DYNC1I2, PSMC2, TUBB2A, PSMA5, ARPP19, PSMC3, PSME1, CEP135, PSMF1, PSMB3, PS…
SIG_BCR_SIGNALING_PATHWAY	1.9749	0.0354	8	BCL2, GRB2, FLOT2, PPP3CA, DAG1, FLOT1, MAPK1, PPP3CB
REACTOME_APOPTOTIC_EXECUTION_PHASE	1.9898	0.0326	19	H1-0, VIM, HMGB2, H1-4, LMNA, SPTAN1, DSG1, ADD1, DSP, HMGB1, BCAP31, PRKCQ
REACTOME_SUMOYLATION	1.9958	0.0317	12	NPM1, RANGAP1, TPR, HNRNPC, HNRNPK, SUMO3, SAE1, NUP93, DDX17
WP_VASOPRESSIN_REGULATED_WATER_REABSORPTION	1.9975	0.0316	15	GNAS, RAB5C, DCTN1, RAB5A, DCTN2, ARHGDIB, STX4, DYNC1H1, RAB11A, DYNC1LI1, DYNLL1, RAB5B, DYNC1I2, ARHGDIA
REACTOME_CELL_CYCLE	1.998	0.0318	108	NPM1, RANGAP1, TPR, H2AC4, CLASP2, PSMD8, EMD, YWHAH, TUBA1B, LMNA, RUVBL2, SET, TUBA3C, DCTN1, NUDC, PSMD5, PSMD7, DCTN2, SUN1, PSMD11, HSPA2, H2BC12, XPO1, NUP93, CLIP1, DYNC1H1, CSNK2A1, RAB1A, SKP1, YWHAZ, PSMB2, YWHAB, RAB2A, ACTR1A, TUBB4B, CSNK2B, DYNC1LI1, PPP2CB, PSMA2, MAPRE1, MAPK1, SYNE2, H2BC11, SUN2, PSMC6, PSMA7, PSMC4, PSMD9, PSMB1, RAN, YWHAE, DYNLL1, HSP90AA1, NUP155, DYNC1I2, P…
BIOCARTA_AMI_PATHWAY	2.0021	0.0312	9	PLG, PROS1, F2, FGA, FGB, FGG, SERPINC1
KEGG_MEDICUS_REFERENCE_ITGA_B_FAK_CDC42_SIGNALING_PATHWAY	2.0123	0.0293	5	ITGB1, ITGA2B, ITGA7, CDC42, FN1
REACTOME_CALNEXIN_CALRETICULIN_CYCLE	2.021	0.0281	7	PDIA3, GANAB, CANX, PRKCSH, CALR, UGGT1
REACTOME_COLLAGEN_CHAIN_TRIMERIZATION	2.0253	0.0275	12	COL12A1, COL14A1, COL6A3, COL6A1, COL6A2, COL3A1, COL18A1, COL1A2, COL1A1, COL4A2
WP_FOLATE_METABOLISM	2.0289	0.027	21	SOD3, GPX3, PLG, APOB, SERPINA3, APOA1, F2, FGA, FGB, FGG, SOD1, CAT, ALB, SAA4, GPX1, HBB, MTHFD1
BIOCARTA_HIVNEF_PATHWAY	2.0296	0.0271	8	BCL2, LMNA, SPTAN1, LMNB2, PRKDC, ARHGDIB, GSN, PAK2
REACTOME_SIGNALING_BY_MODERATE_KINASE_ACTIVITY_BRAF_MUTANTS	2.0356	0.0264	21	IQGAP1, ITGA2B, TLN1, ACTB, FGA, CAMK2D, CAMK2B, VWF, FGB, FGG, FN1, YWHAB, CAMK2G, VCL, MAPK1, CALM1, PEBP1, CAMK2A
REACTOME_SYNDECAN_INTERACTIONS	2.0374	0.0262	8	THBS1, VTN, ITGB1, COL3A1, COL1A2, FN1, COL1A1
REACTOME_APOPTOTIC_CLEAVAGE_OF_CELLULAR_PROTEINS	2.0384	0.0263	11	VIM, LMNA, SPTAN1, DSG1, ADD1, DSP, BCAP31, PRKCQ, GSN
REACTOME_LAMININ_INTERACTIONS	2.0435	0.0256	12	LAMA4, ITGB1, ITGA7, COL18A1, NID1, LAMC1, NID2, LAMB2, COL4A2, LAMA2
REACTOME_METABOLISM_OF_FAT_SOLUBLE_VITAMINS	2.0482	0.0251	11	APOE, APOC2, APOC3, APOB, APOA1, APOA4, APOA2, RBP4
REACTOME_COLLAGEN_DEGRADATION	2.0604	0.0232	14	COL12A1, CTSD, COL14A1, COL6A3, COL6A1, COL6A2, COL3A1, COL18A1, COL1A2, COL1A1, COL4A2
KEGG_MEDICUS_REFERENCE_COPI_VESICLE_FORMATION	2.0716	0.0219	10	TMED9, TMED5, ARCN1, COPG2, COPB1, TMED10, COPB2, ARF1, TMED2, COPA
WP_VITAMIN_B12_METABOLISM	2.0757	0.0216	12	SOD3, APOE, PLG, APOB, SERPINA3, APOA1, F2, SOD1, ALB, SAA4, HBB
REACTOME_SNRNP_ASSEMBLY	2.0802	0.0211	8	TPR, SNRPE, PRMT5, SNRPB, SNRPD3, SNRPD2, NUP93
REACTOME_SEMAPHORIN_INTERACTIONS	2.0821	0.021	17	DPYSL2, MYH9, ITGB1, RRAS, TLN1, MYL6, PAK3, MYH11, MYL12B, DPYSL3, PAK2, HSP90AA1, CFL1, MYH14, HSP90AB1, RHOA, RAC1
WP_PI3K_AKT_SIGNALING_PATHWAY	2.083	0.021	42	COMP, TNXB, THBS4, HSP90B1, BCL2, THBS1, VTN, COL6A3, LAMA4, COL6A1, ITGB1, ITGA2B, COL6A2, GNB1, ITGA7, GRB2, VWF, GNB2, COL1A2, CDC37, FN1, COL1A1, LAMC1, LAMB2, COL4A2, LAMA2, EIF4E, PPP2CB, MAPK1
REACTOME_COLLAGEN_FORMATION	2.086	0.0206	17	COL12A1, PPIB, COL14A1, COL6A3, SERPINH1, COL6A1, P4HB, COL6A2, COL3A1, COL18A1, COL1A2, COL1A1, COL4A2
HALLMARK_KRAS_SIGNALING_UP	2.0863	0.0207	13	F13A1, CFH, AKAP12, CFB, SERPINA3, RBP4, JUP, GLRX, PPBP, APOD, BPGM, CA2
REACTOME_TRANSCRIPTIONAL_REGULATION_OF_WHITE_ADIPOCYTE_DIFFERENTIATION	2.0964	0.0196	5	PLIN1, ADIPOQ, SLC2A4, FABP4, CD36
REACTOME_SIGNALING_BY_RECEPTOR_TYROSINE_KINASES	2.0984	0.0195	70	CILP, APOE, THBS4, CTSD, THBS1, HNRNPH1, COL6A3, PLG, LAMA4, HNRNPA1, COL6A1, CAV1, ITGB1, HNRNPM, COL6A2, AP2A1, CDH5, COL3A1, ACTB, GRB2, CMA1, CYFIP1, CDC42, JUP, PAK3, COL1A2, CDC37, FN1, CLTC, COL1A1, LAMC1, LAMB2, CRKL, COL4A2, STAT5A, HNRNPF, LAMA2, YWHAB, RALA, MEMO1, ATP6V1E1, PAK2, PPP2CB, MAPK1, CALM1, ATP6V1A, HSP90AA1, HSPB1, CUL5, DNM2, AAMP, STAT3, RHOA, RAC1, ATP6V1B2, COL4A1
REACTOME_RHO_GTPASE_EFFECTORS	2.1121	0.0177	64	RANGAP1, H2AC4, CLASP2, YWHAH, TUBA1B, ACTR3, MYH9, ITGB1, IQGAP1, TUBA3C, NUDC, FLNA, ACTB, MYL6, GRB2, CYFIP1, CDC42, H2BC12, ARPC3, XPO1, PAK3, MYH11, MYL12B, ARPC2, ARPC4, CLIP1, DYNC1H1, YWHAZ, YWHAB, KLC1, TUBB4B, KTN1, PAK2, DYNC1LI1, PPP2CB, MAPRE1, MAPK1, H2BC11, CALM1, YWHAE, DYNLL1, S100A8, DYNC1I2, TUBB2A, CFL1, MYH14, H4C1, PIN1, YWHAG, TUBB4A, RHOA, RAC1, PPP2R5A, KIF5B, S100A9, PPP…
WP_FAMILIAL_PARTIAL_LIPODYSTROPHY	2.1138	0.0177	6	PLIN1, LMNA, FABP4, LMNB2, MGLL
REACTOME_FCGAMMA_RECEPTOR_FCGR_DEPENDENT_PHAGOCYTOSIS	2.1228	0.0169	28	IGKV1D-33, ACTR3, MYH9, MYO1C, ACTB, GRB2, CYFIP1, CDC42, ARPC3, IGLV2-11, IGLC2, IGHG1, ARPC2, IGKV4-1, ARPC4, IGLV3-19, IGKV2-28, IGHG2, IGKV3-20, MAPK1, IGHG4, HSP90AA1, CFL1, HSP90AB1, RAC1, IGLV1-51
WP_TYPE_I_COLLAGEN_SYNTHESIS_IN_THE_CONTEXT_OF_OSTEOGENESIS_IMPERFECTA	2.1255	0.0166	6	PPIB, SERPINH1, P4HB, SERPINF1, COL1A2, COL1A1
REACTOME_PEPTIDE_HORMONE_METABOLISM	2.1362	0.0156	9	CTSD, CTSG, P4HB, AGT, GNB1, CPA3, CMA1
REACTOME_NON_INTEGRIN_MEMBRANE_ECM_INTERACTIONS	2.138	0.0156	18	THBS1, VTN, LAMA4, ITGB1, COL3A1, DMD, DAG1, COL1A2, FN1, COL1A1, LAMC1, LAMB2, COL4A2, LAMA2
REACTOME_INITIAL_TRIGGERING_OF_COMPLEMENT	2.148	0.0147	14	IGKV1D-33, C3, CFB, C4A, IGLV2-11, IGLC2, IGHG1, IGKV4-1, IGLV3-19, IGKV2-28, IGHG2, IGKV3-20, IGHG4
WP_FOCAL_ADHESION_PI3K_AKT_MTOR_SIGNALING_PATHWAY	2.1499	0.0146	48	COMP, ELAVL1, TNXB, SLC2A4, THBS4, HSP90B1, RAB14, THBS1, VTN, LAMA4, ITGB1, ITGA2B, COL6A2, GNB1, COL3A1, ITGA7, GRB2, VWF, GNB2, SLC2A1, COL1A2, CDC37, FN1, COL1A1, LAMC1, LIPE, LAMB2, COL4A2, LAMA2, RAB2A, EIF4E
WP_VITAMIN_D_RECEPTOR_PATHWAY	2.1546	0.0143	14	SLC2A4, ORM1, S100A6, S100A4, SERPINB1, KNG1, ORM2, CASP14, SPRR1B, PRKCQ
REACTOME_SIGNALING_BY_PDGF	2.1551	0.0143	13	THBS4, THBS1, COL6A3, PLG, COL6A1, COL6A2, COL3A1, GRB2, CRKL, COL4A2, STAT5A
WP_ALLOGRAFT_REJECTION	2.1566	0.0143	7	VIM, TUBA1B, C3, C9, C4A, C6
REACTOME_EPH_EPHRIN_SIGNALING	2.1583	0.0143	20	ACTR3, MYH9, AP2A1, ACTB, MYL6, CDC42, ARPC3, PAK3, MYH11, MYL12B, ARPC2, CLTB, ARPC4, CLTC
REACTOME_MOLECULES_ASSOCIATED_WITH_ELASTIC_FIBRES	2.1609	0.0141	6	MFAP5, FBN1, FBLN5, VTN, ITGB1, FN1
REACTOME_VISUAL_PHOTOTRANSDUCTION	2.1635	0.014	14	APOE, APOC2, APOC3, APOB, APOA1, GNB1, APOA4, APOA2, RBP4, PRKCQ, AKR1C4, TTR, CALM1
KEGG_MEDICUS_REFERENCE_REGULATION_OF_COMPLEMENT_CASCADE_MAC_INHIBITION	2.1789	0.0127	5	CD59, CLU, VTN, C9, C6
REACTOME_ELASTIC_FIBRE_FORMATION	2.1908	0.0118	6	MFAP5, FBN1, FBLN5, VTN, ITGB1, FN1
REACTOME_ANTIGEN_PRESENTATION_FOLDING_ASSEMBLY_AND_PEPTIDE_LOADING_OF_CLASS_I_MHC	2.1916	0.0118	10	PDIA3, B2M, CANX, CALR, SEC23A, BCAP31, ERAP1, HSPA5, SAR1B, SEC31A
KEGG_MEDICUS_REFERENCE_ITGA_B_TALIN_VINCULIN_SIGNALING_PATHWAY	2.194	0.0117	11	ILK, ITGB1, ITGA2B, TLN2, TLN1, ACTB, ITGA7, ACTN4
BIOCARTA_INTRINSIC_PATHWAY	2.2024	0.0113	10	PROS1, SERPING1, F2, FGA, KNG1, FGB, FGG, SERPINC1
BIOCARTA_SM_PATHWAY	2.2097	0.0109	5	SNRPE, SNRPB, SNRPB2, SNRPD3, SNRPD2
REACTOME_CELL_JUNCTION_ORGANIZATION	2.2109	0.0109	18	CDH13, PARVB, ILK, VASP, RSU1, ITGB1, FLNA, CDH5, FERMT2, ACTB, JUP, KRT5, KRT14
REACTOME_PEPTIDE_LIGAND_BINDING_RECEPTORS	2.2212	0.0102	9	ANXA1, C3, AGT, F2, KNG1, PSAP, PF4, PPBP, C5
REACTOME_METABOLISM_OF_ANGIOTENSINOGEN_TO_ANGIOTENSINS	2.2273	0.01	5	CTSD, CTSG, AGT, CPA3, CMA1
PID_UPA_UPAR_PATHWAY	2.2443	0.0088	9	CTSG, VTN, PLG, ITGB1, FGA, FGB, FGG, FN1
KEGG_SYSTEMIC_LUPUS_ERYTHEMATOSUS	2.2447	0.0089	20	H2AC4, CTSG, C3, SNRPB, SSB, C9, C4A, HLA-DRB3, H2AZ1, ACTN4, C6, SNRPD3, H2BC12
REACTOME_DISSOLUTION_OF_FIBRIN_CLOT	2.2451	0.009	6	S100A10, SERPINF2, ANXA2, HRG, PLG
REACTOME_CLASS_A_1_RHODOPSIN_LIKE_RECEPTORS	2.2485	0.0089	9	ANXA1, C3, AGT, F2, KNG1, PSAP, PF4, PPBP, C5
REACTOME_G_ALPHA_Z_SIGNALLING_EVENTS	2.2776	0.0073	6	GNAI1, GNAS, GNAI2, GNB1, GNB2, PRKCQ
REACTOME_SIGNALING_BY_BRAF_AND_RAF1_FUSIONS	2.2815	0.0072	24	LMNA, IQGAP1, ITGA2B, TLN1, ACTB, FGA, CAMK2D, CAMK2B, VWF, FGB, FGG, FN1, YWHAB, CAMK2G, VCL, MAPK1, SND1, CALM1, PEBP1, FXR1, CAMK2A
REACTOME_NCAM_SIGNALING_FOR_NEURITE_OUT_GROWTH	2.2941	0.0067	14	SPTAN1, COL6A3, COL6A1, COL6A2, SPTBN1, COL3A1, GRB2, CACNB1, SPTB, COL4A2, SPTA1, CACNA1S, MAPK1
REACTOME_MEMBRANE_TRAFFICKING	2.3039	0.0062	123	FTL, FTH1, SLC2A4, TMED9, YWHAH, TUBA1B, RAB14, SPTAN1, CD59, ACTR3, UBQLN1, VPS25, RAB5C, ARCN1, COPG2, MYH9, PACSIN3, TUBA3C, COPB1, APOB, DCTN1, AP2A1, MYO1C, SPTBN1, ACTB, RAB5A, RAB18, DCTN2, GRB2, TMED10, SCFD1, SEC23A, ARPC3, COPB2, SERPINA1, ARPC2, CLTB, ARPC4, CLTC, STX4, DYNC1H1, SPTB, ANK3, NEDD8, RAB1A, SPTA1, YWHAZ, ARF1, TF, PAFAH1B3, PAFAH1B2, YWHAB, LMAN1, KLC1, PRKAB2, RAB11A, VP…
REACTOME_MET_ACTIVATES_PTK2_SIGNALING	2.3081	0.0061	9	LAMA4, ITGB1, COL3A1, COL1A2, FN1, COL1A1, LAMC1, LAMB2, LAMA2
REACTOME_G_ALPHA_I_SIGNALLING_EVENTS	2.3085	0.0062	28	GNAI1, GNAS, ANXA1, GNAI2, C3, CASR, AGT, GNB1, KNG1, CAMK2D, CAMK2B, PSAP, GNB2, PPP3CA, PF4, PPBP, C5, CAMK2G, PPP2CB, MAPK1, PPP3CB, CALM1, PRKAR2A, CAMK2A
BIOCARTA_EXTRINSIC_PATHWAY	2.3124	0.006	6	PROS1, F2, FGA, FGB, FGG, SERPINC1
WP_PRIMARY_FOCAL_SEGMENTAL_GLOMERULOSCLEROSIS_FSGS	2.3154	0.006	14	VIM, ILK, VTN, MYH9, ITGB1, TLN1, ACTN4, CAMK2B, DAG1, LAMB2, VCL, UTRN, LIMS1
REACTOME_CELL_EXTRACELLULAR_MATRIX_INTERACTIONS	2.3168	0.006	11	PARVB, ILK, VASP, RSU1, ITGB1, FLNA, FERMT2, ACTB
REACTOME_ADAPTIVE_IMMUNE_SYSTEM	2.3231	0.0058	151	PPL, IGKV1D-33, CTSD, PSMD8, TUBA1B, PDIA3, B2M, LMO7, VASP, C3, CANX, PPIA, ITGB1, TUBA3C, DCTN1, AP2A1, PSMD5, HLA-DRB3, PSMD7, COL3A1, FGA, DCTN2, HMGB1, GRB2, UFL1, FGB, CDC42, PSMD11, CALR, FGG, SEC23A, PPP3CA, IGLV2-11, BCAP31, PRKCQ, CD36, PAK3, IGLC2, ERAP1, COL1A2, IGKV4-1, TRIM63, HSPA5, CLTC, COL1A1, UBE2M, IGLV3-19, STX4, DYNC1H1, IGKV2-28, SKP1, UBE2D3, YWHAZ, ARF1, PSMB2, YWHAB, IGH…
REACTOME_MET_PROMOTES_CELL_MOTILITY	2.3267	0.0057	12	LAMA4, ITGB1, COL3A1, GRB2, COL1A2, FN1, COL1A1, LAMC1, LAMB2, CRKL, LAMA2
WP_BURN_WOUND_HEALING	2.3308	0.0057	17	DCN, F13A1, FBN1, BCL2, AMBP, SERPINH1, TAGLN, S100A6, HMGB1, S100A11, KRT6A, COL1A2, COL1A1
HALLMARK_ANGIOGENESIS	2.3333	0.0056	7	LRPAP1, LUM, VTN, S100A4, COL3A1, PF4, APOH
REACTOME_MRNA_SPLICING_MINOR_PATHWAY	2.3389	0.0055	8	SRSF7, SNRPE, SNRPB, SF3B1, SNRPD3, SNRPD2, SRSF1, PRPF8
BIOCARTA_FIBRINOLYSIS_PATHWAY	2.344	0.0054	6	F13A1, PLG, F2, FGA, FGB, FGG
REACTOME_COPI_MEDIATED_ANTEROGRADE_TRANSPORT	2.3503	0.0053	38	TMED9, TUBA1B, SPTAN1, CD59, ARCN1, COPG2, TUBA3C, COPB1, DCTN1, SPTBN1, DCTN2, TMED10, COPB2, DYNC1H1, SPTB, ANK3, RAB1A, SPTA1, ARF1, TMED2, ACTR1A, TUBB4B, ANK1, DYNC1LI1, CAPZA2, ARF4, COPA, CAPZB, DYNLL1, DYNC1I2, TUBB2A
REACTOME_RNA_POLYMERASE_II_TRANSCRIPTION_TERMINATION	2.3607	0.0049	8	U2AF2, SRSF7, SNRPE, SNRPB, SNRPD3, SRSF1, DDX39B, EIF4A3
REACTOME_P130CAS_LINKAGE_TO_MAPK_SIGNALING_FOR_INTEGRINS	2.373	0.0045	7	ITGA2B, TLN1, FGA, VWF, FGB, FGG, FN1
WP_COVID_19_THROMBOSIS_AND_ANTICOAGULATION	2.3763	0.0043	6	F13A1, PLG, F2, FGA, FGB, FGG
WP_CHOLESTEROL_METABOLISM	2.3897	0.0039	19	LRPAP1, APOE, LPA, APOC1, APOC2, VAPA, APOC3, APOB, APOA1, APOA4, APOA2, CD36, APOH, ACAT2, IDI1, FDPS, SAR1B
REACTOME_SIGNALING_BY_GPCR	2.3951	0.0037	38	GNAI1, GNAS, ANXA1, GNAI2, C3, ITGB1, CASR, MGLL, AGT, F2, GNB1, KNG1, GRB2, CAMK2D, CAMK2B, CDC42, PSAP, GNB2, PPP3CA, PF4, PRKCQ, FN1, PPBP, C5, CAMK2G, PPP2CB, MAPK1, PPP3CB, CALM1, PRKAR2A, CAMK2A
WP_INFLAMMATORY_RESPONSE_PATHWAY	2.398	0.0037	8	THBS1, VTN, COL3A1, COL1A2, FN1, COL1A1, LAMC1, LAMB2
PID_INTEGRIN2_PATHWAY	2.4139	0.0032	6	TGFBI, C3, FGA, KNG1, FGB, FGG
REACTOME_FORMATION_OF_THE_CORNIFIED_ENVELOPE	2.4214	0.0031	25	KRT9, PPL, KRT80, CDSN, KRT1, KRT78, DSG1, DSP, DSC1, CASP14, KRT6A, SPRR1B, KRT33A, JUP, KRT75, KRT5, KRT14, KRT17
WP_LIPID_PARTICLES_COMPOSITION	2.4221	0.0032	6	APOE, APOC2, APOC3, APOB, APOA1, APOA2
HALLMARK_HEME_METABOLISM	2.4242	0.0032	53	H1-0, LAMP2, ALDH6A1, C3, TNS1, HBQ1, ADD1, DMTN, CAT, MYL4, SLC2A1, EPB41, EPB42, ALDH1L1, SPTB, PGLS, GCLC, CAST, SPTA1, HDGF, ALAD, BCAM, SLC4A1, HBD, SNCA, BSG, CA1, ENDOD1, BPGM, PRDX2, ANK1, HBB, RAD23A, CA2, PSMD9, XPO7, BLVRA, FN3K, HAGH, MAP2K3, CTSB, ADD2, SELENBP1
WP_METABOLIC_PATHWAY_OF_LDL_HDL_AND_TG_INCLUDING_DISEASES	2.4471	0.0029	6	APOE, APOC2, ANXA2, APOB, APOA1, APOA2
REACTOME_GRB2_SOS_PROVIDES_LINKAGE_TO_MAPK_SIGNALING_FOR_INTEGRINS	2.448	0.0029	8	ITGA2B, TLN1, FGA, GRB2, VWF, FGB, FGG, FN1
REACTOME_SCAVENGING_OF_HEME_FROM_PLASMA	2.4561	0.0029	16	IGKV1D-33, AMBP, HPX, APOA1, IGLV2-11, IGLC2, HP, IGKV4-1, IGLV3-19, ALB, IGKV2-28, IGHA1, HBA2, IGKV3-20, HBB
REACTOME_INTRINSIC_PATHWAY_OF_FIBRIN_CLOT_FORMATION	2.4595	0.0027	9	PROS1, SERPING1, F2, KNG1, A2M, VWF, SERPIND1, SERPINC1
REACTOME_G_ALPHA_Q_SIGNALLING_EVENTS	2.4625	0.0027	12	ANXA1, CASR, MGLL, AGT, F2, GNB1, KNG1, GRB2, GNB2, PRKCQ
REACTOME_SCAVENGING_BY_CLASS_A_RECEPTORS	2.4675	0.0026	12	FTL, FTH1, APOE, HSP90B1, APOB, APOA1, COL3A1, CALR, COL1A2, COL1A1, COL4A2
REACTOME_KERATINIZATION	2.4767	0.0025	25	KRT9, PPL, KRT80, CDSN, KRT1, KRT78, DSG1, DSP, DSC1, CASP14, KRT6A, SPRR1B, KRT33A, JUP, KRT75, KRT5, KRT14, KRT17
REACTOME_COLLAGEN_BIOSYNTHESIS_AND_MODIFYING_ENZYMES	2.4822	0.0024	15	COL12A1, PPIB, COL14A1, COL6A3, SERPINH1, COL6A1, P4HB, COL6A2, COL3A1, COL18A1, COL1A2, COL1A1, COL4A2
REACTOME_CHYLOMICRON_ASSEMBLY	2.483	0.0024	9	APOE, APOC2, APOC3, P4HB, APOB, APOA1, APOA4, APOA2
REACTOME_IMMUNOREGULATORY_INTERACTIONS_BETWEEN_A_LYMPHOID_AND_A_NON_LYMPHOID_CELL	2.4838	0.0024	14	IGKV1D-33, B2M, C3, ITGB1, COL3A1, IGLV2-11, IGLC2, COL1A2, IGKV4-1, COL1A1, IGLV3-19, IGKV2-28
REACTOME_SENSORY_PERCEPTION	2.4948	0.0022	27	APOE, APOC2, SPTAN1, APOC3, XIRP2, MYH9, APOB, MYO1C, SPTBN1, APOA1, GNB1, ACTB, APOA4, APOA2, RBP4, PRKCQ, GSN, AKR1C4, MSN, TTR, CAPZA2, CALM1, CAPZB, TWF2
REACTOME_INTEGRIN_SIGNALING	2.4985	0.002	8	ITGA2B, TLN1, FGA, GRB2, VWF, FGB, FGG, FN1
KEGG_ARRHYTHMOGENIC_RIGHT_VENTRICULAR_CARDIOMYOPATHY_ARVC	2.4994	0.0021	25	CACNG1, EMD, LMNA, ITGB1, ITGA2B, SGCB, ACTB, ITGA7, DSP, ACTN4, SGCG, DMD, JUP, DAG1, SGCD, SGCA, ACTN3, CACNB1
WP_ARRHYTHMOGENIC_RIGHT_VENTRICULAR_CARDIOMYOPATHY	2.5239	0.0018	25	CACNG1, EMD, LMNA, ITGB1, ITGA2B, SGCB, ACTB, ITGA7, DSP, ACTN4, SGCG, DMD, JUP, DAG1, SGCD, SGCA, ACTN3, CACNB1
REACTOME_COMMON_PATHWAY_OF_FIBRIN_CLOT_FORMATION	2.5436	0.0015	10	F13A1, PROS1, F2, FGA, FGB, SERPIND1, FGG, SERPINC1, PF4
WP_NETWORK_MAP_OF_SARS_COV_2_SIGNALING_PATHWAY	2.5508	0.0015	36	APOC1, CTSD, CFH, HRG, CFB, LRG1, RRAS, AGT, APOA1, ACTB, FGA, ITIH4, FGB, APOA2, FGG, PF4, PRKCQ, HP, APOH, FN1, ALB, GSN, TF, APOD, HBD, EIF4E, BST2, HBB
REACTOME_PLASMA_LIPOPROTEIN_ASSEMBLY_REMODELING_AND_CLEARANCE	2.5675	0.0013	19	APOE, LPA, APOC1, APOC2, APOC3, P4HB, APOB, AP2A1, APOA1, APOA4, A2M, APOA2, NCEH1, CLTC, ALB
WP_BLOOD_CLOTTING_CASCADE	2.5711	0.0013	7	SERPINF2, PLG, F2, FGA, VWF, FGB, FGG
REACTOME_PARASITE_INFECTION	2.5711	0.0013	24	IGKV1D-33, ACTR3, MYH9, MYO1C, ACTB, GRB2, CYFIP1, CDC42, ARPC3, IGLV2-11, IGLC2, IGHG1, ARPC2, IGKV4-1, ARPC4, IGLV3-19, IGKV2-28, IGHG2
WP_MIRNA_TARGETS_IN_ECM_AND_MEMBRANE_RECEPTORS	2.5723	0.0013	13	TNXB, THBS1, COL6A3, LAMA4, COL6A1, COL6A2, COL3A1, COL1A2, FN1, LAMC1, LAMB2, COL4A2
REACTOME_CHYLOMICRON_REMODELING	2.5927	0.0011	7	APOE, APOC2, APOC3, APOB, APOA1, APOA4, APOA2
REACTOME_POST_TRANSLATIONAL_PROTEIN_MODIFICATION	2.6241	0.0008	242	NPM1, ETF1, APOE, GMPPA, RANGAP1, YOD1, U2AF2, TPR, H2AC4, PSMD8, TMED9, PDIA6, FBN1, HSP90B1, TUBA1B, RAB14, PDIA3, SPTAN1, CD59, GANAB, THBS1, LMO7, CP, RAB5C, ARCN1, USP7, PROS1, HNRNPC, UCHL1, COPG2, C3, CANX, NANS, MOGS, EEF1A1, TUBA3C, P4HB, COPB1, APOB, HNRNPK, DCTN1, CMAS, SPTBN1, NUCB1, APOA1, F2, PSMD5, C4A, PRKCSH, PSMD7, ITIH2, ACTB, PRKDC, FGA, RAB5A, RAB18, DCTN2, KNG1, RCN1, TOMM70…
HALLMARK_COMPLEMENT	2.6294	0.0007	50	CDH13, LAMP2, APOC1, HSPA1A, CTSD, CFH, CD59, CP, CLU, PLG, GNAI2, C3, SERPING1, CFB, C9, F2, S100A13, EHD1, APOA4, LGALS3, GRB2, CSRP1, ITIH1, GNB2, SERPINC1, SERPINA1, CD36, FN1, HSPA5, STX4, ANXA5, COL4A2, GPD2, LTF, PPP2CB, CA2, LTA4H, CALM1
WP_COMPLEMENT_SYSTEM_IN_NEURONAL_DEVELOPMENT_AND_PLASTICITY	2.6402	0.0006	14	CFH, CD59, CLU, VTN, PROS1, C3, SERPING1, CFB, C9, C4A, C6
REACTOME_GLYCOSAMINOGLYCAN_METABOLISM	2.646	0.0006	10	OGN, PRELP, LUM, BGN, FMOD, DCN, CD44
REACTOME_PLASMA_LIPOPROTEIN_ASSEMBLY	2.6837	0.0004	12	APOE, APOC1, APOC2, APOC3, P4HB, APOB, APOA1, APOA4, A2M, APOA2
REACTOME_PLASMA_LIPOPROTEIN_REMODELING	2.7186	0.0004	10	APOE, LPA, APOC2, APOC3, P4HB, APOB, APOA1, APOA4, APOA2
REACTOME_DISEASES_ASSOCIATED_WITH_GLYCOSAMINOGLYCAN_METABOLISM	2.721	0.0004	7	OGN, PRELP, LUM, BGN, FMOD, DCN
REACTOME_ER_TO_GOLGI_ANTEROGRADE_TRANSPORT	2.7213	0.0004	44	TMED9, TUBA1B, SPTAN1, CD59, ARCN1, COPG2, TUBA3C, COPB1, DCTN1, SPTBN1, DCTN2, TMED10, SCFD1, SEC23A, COPB2, SERPINA1, DYNC1H1, SPTB, ANK3, RAB1A, SPTA1, ARF1, LMAN1, TMED2, ACTR1A, TUBB4B, ANK1, DYNC1LI1, SAR1B, SEC31A, CAPZA2, ARF4, COPA, CAPZB, DYNLL1, DYNC1I2, TUBB2A
REACTOME_GPCR_LIGAND_BINDING	2.7417	0.0003	13	GNAS, ANXA1, C3, CASR, AGT, F2, GNB1, KNG1, PSAP, GNB2, PF4, PPBP, C5
REACTOME_TRANSPORT_TO_THE_GOLGI_AND_SUBSEQUENT_MODIFICATION	2.7418	0.0003	44	TMED9, TUBA1B, SPTAN1, CD59, ARCN1, COPG2, TUBA3C, COPB1, DCTN1, SPTBN1, DCTN2, TMED10, SCFD1, SEC23A, COPB2, SERPINA1, DYNC1H1, SPTB, ANK3, RAB1A, SPTA1, ARF1, LMAN1, TMED2, ACTR1A, TUBB4B, ANK1, DYNC1LI1, SAR1B, SEC31A, CAPZA2, ARF4, COPA, CAPZB, DYNLL1, DYNC1I2, TUBB2A
WP_STATIN_INHIBITION_OF_CHOLESTEROL_PRODUCTION	2.7903	0.0001	8	APOE, APOC1, APOC2, APOC3, APOB, APOA1, APOA4, APOA2
REACTOME_PLATELET_AGGREGATION_PLUG_FORMATION	2.7935	0.0001	11	ITGA2B, TLN1, F2, FGA, GRB2, VWF, FGB, FGG, COL1A2, FN1, COL1A1
REACTOME_CELL_SURFACE_INTERACTIONS_AT_THE_VASCULAR_WALL	2.7942	0.0001	28	IGKV1D-33, CD44, PROS1, PPIA, CAV1, ITGB1, APOB, F2, GRB2, PF4, IGLV2-11, IGLC2, CD47, COL1A2, IGKV4-1, MIF, FN1, COL1A1, IGLV3-19, IGKV2-28, IGHA1, IGHM, BSG, IGKV3-20
REACTOME_NEUTROPHIL_DEGRANULATION	2.7963	0.0002	155	FTL, FTH1, HRNR, CD44, NAPRT, XRCC6, LAMP2, HSPA1A, LAMP1, VAPA, CTSD, MGST1, SLC44A2, ANXA2, CTSG, GGH, MVP, RAB14, SPTAN1, PRDX4, B2M, ILF2, CD59, KRT1, RAB5C, DSG1, C3, PPIA, EEF1A1, IQGAP1, OSTF1, COPB1, LRG1, SERPINA3, ORM1, PYGL, TOLLIP, PSMD7, SERPINB1, DSP, DSC1, LGALS3, RAB18, A1BG, HMGB1, ORM2, CYFIP1, PSMD11, PSAP, PGM2, FABP5, S100A11, PNP, SERPINA1, ENPP4, JUP, CAT, CD36, HP, CD47, A…
HALLMARK_APOPTOSIS	2.8106	0.0002	32	LUM, ETF1, BGN, H1-0, DCN, CD44, HMGB2, ANXA1, LMNA, SPTAN1, ENO2, CLU, GPX3, PEA15, CAV1, ADD1, F2, LGALS3, TXNIP
REACTOME_LEISHMANIA_INFECTION	2.8369	0.0001	41	IGKV1D-33, GNAI1, GNAS, CTSG, ACTR3, GNAI2, C3, MYH9, MYO1C, TXN, GNB1, ACTB, TXNIP, GRB2, CYFIP1, CDC42, GNB2, ARPC3, IGLV2-11, SUGT1, IGLC2, IGHG1, ARPC2, IGKV4-1, ARPC4, IGLV3-19, IGKV2-28, IGHG2
REACTOME_CELL_CELL_COMMUNICATION	2.8812	0.0001	26	CDH13, PARVB, SPTAN1, ILK, VASP, RSU1, ITGB1, IQGAP1, SPTBN1, FLNA, CDH5, FERMT2, ACTB, ACTN4, GRB2, JUP, CD47, KRT5, KRT14, ACTN3
REACTOME_DEGRADATION_OF_THE_EXTRACELLULAR_MATRIX	2.904	0	31	DCN, CD44, COL12A1, CTSD, CTSG, FBN1, COL14A1, COL6A3, PLG, COL6A1, COL6A2, COL3A1, COL18A1, A2M, CMA1, CAPN3, NID1, COL1A2, FN1, COL1A1, LAMC1, CAPN2, CAST, COL4A2
REACTOME_ASPARAGINE_N_LINKED_GLYCOSYLATION	2.9671	0	68	GMPPA, TMED9, TUBA1B, PDIA3, SPTAN1, CD59, GANAB, ARCN1, COPG2, CANX, NANS, MOGS, TUBA3C, COPB1, DCTN1, CMAS, SPTBN1, PRKCSH, DCTN2, TMED10, SCFD1, CALR, SEC23A, COPB2, SERPINA1, NAGK, UGGT1, DYNC1H1, SPTB, ANK3, RAB1A, RPN1, SPTA1, DDOST, ARF1, GFUS, LMAN1, GMPPB, TMED2, ACTR1A, TUBB4B, ANK1, DYNC1LI1, RAD23B, SAR1B, SEC31A, CAPZA2, ARF4, COPA, MPI, CAPZB, DYNLL1, DYNC1I2, TUBB2A
KEGG_SPLICEOSOME	2.9823	0	27	U2AF2, HSPA1A, SRSF7, HNRNPU, SNRPE, HNRNPC, HNRNPA1, SNRPB, HNRNPM, HNRNPK, SF3B1, HNRNPA3, LSM3, SNRPB2, SNRPD3, SNRPD2, HSPA2, SRSF1, SF3A3, PRPF8, DDX39B, EIF4A3
REACTOME_FORMATION_OF_FIBRIN_CLOT_CLOTTING_CASCADE	2.9994	0	15	F13A1, PROS1, SERPING1, F2, FGA, KNG1, A2M, VWF, FGB, SERPIND1, FGG, SERPINC1, PF4
REACTOME_MRNA_SPLICING	3.0183	0	35	U2AF2, HNRNPL, SRSF7, HNRNPU, HNRNPA2B1, SNRPE, HNRNPH1, HNRNPC, HNRNPA1, SNRPB, HNRNPM, HNRNPK, SF3B1, HNRNPR, HNRNPD, HNRNPA3, LSM3, SNRPB2, SNRPD3, SNRPD2, DHX9, FUS, SRSF1, SF3A3, PRPF8, DDX39B, EIF4A3, HNRNPF
REACTOME_COMPLEMENT_CASCADE	3.0715	0	24	IGKV1D-33, CFH, CD59, CLU, VTN, PROS1, C3, SERPING1, CFB, C9, F2, C4A, C6, IGLV2-11, IGLC2, IGHG1, IGKV4-1, IGLV3-19, IGKV2-28, IGHG2
REACTOME_BINDING_AND_UPTAKE_OF_LIGANDS_BY_SCAVENGER_RECEPTORS	3.1057	0	29	FTL, IGKV1D-33, FTH1, APOE, HSP90B1, AMBP, APOB, HPX, APOA1, COL3A1, CALR, IGLV2-11, CD36, IGLC2, HP, COL1A2, IGKV4-1, COL1A1, IGLV3-19, ALB, IGKV2-28, IGHA1, COL4A2, HBA2, IGKV3-20, HBB
PID_INTEGRIN3_PATHWAY	3.1416	0	16	TGFBI, FBN1, THBS1, VTN, LAMA4, ITGA2B, FGA, HMGB1, FGB, FGG, CD47, COL1A2, FN1, COL1A1, LAMC1
WP_FOCAL_ADHESION	3.2266	0	51	COMP, TNXB, THBS4, PARVB, BCL2, ZYX, ILK, THBS1, VTN, CAV2, VASP, LAMA4, CAV1, ITGB1, ITGA2B, TLN2, COL6A2, TLN1, FLNA, ACTB, ITGA7, ACTN4, GRB2, VWF, CDC42, PAK3, MYL12B, COL1A2, FN1, COL1A1, LAMC1, CAPN2, LAMB2, CRKL, COL4A2, LAMA2, CAV3, MYL11, VCL, PAK2, MAPK1
REACTOME_RESPONSE_TO_ELEVATED_PLATELET_CYTOSOLIC_CA2	3.2496	0	62	LAMP2, CLEC3B, SERPINF2, F13A1, HRG, THBS1, TMSB4X, CLU, PLG, TAGLN2, PROS1, PPIA, SERPING1, ITGA2B, SERPINA3, ORM1, TLN1, APOA1, FLNA, FGA, ITIH4, KNG1, A1BG, ACTN4, A2M, ORM2, VWF, FGB, FGG, SOD1, PSAP, PF4, SERPINA1, CD36, AHSG, APOH, FN1, HSPA5, ALB, STX4, ANXA5, PPBP, TF, CALU, ENDOD1, STXBP3, VCL, OLA1
REACTOME_PROCESSING_OF_CAPPED_INTRON_CONTAINING_PRE_MRNA	3.2538	0	39	U2AF2, HNRNPL, TPR, SRSF7, HNRNPU, HNRNPA2B1, SNRPE, HNRNPH1, HNRNPC, HNRNPA1, SNRPB, HNRNPM, HNRNPK, SF3B1, HNRNPR, HNRNPD, HNRNPA3, LSM3, SNRPB2, SNRPD3, SNRPD2, DHX9, FUS, SRSF1, NUP93, SF3A3, PRPF8, DDX39B, EIF4A3, HNRNPF, EIF4E, PPIH, PCBP2, UBL5, NUP155, PPIL1, LSM4
REACTOME_VESICLE_MEDIATED_TRANSPORT	3.2848	0	149	FTL, IGKV1D-33, FTH1, APOE, SLC2A4, TMED9, YWHAH, HSP90B1, TUBA1B, RAB14, SPTAN1, CD59, AMBP, ACTR3, UBQLN1, VPS25, RAB5C, ARCN1, COPG2, MYH9, PACSIN3, TUBA3C, COPB1, APOB, DCTN1, AP2A1, MYO1C, SPTBN1, HPX, APOA1, COL3A1, ACTB, RAB5A, RAB18, DCTN2, GRB2, TMED10, SCFD1, CALR, SEC23A, ARPC3, IGLV2-11, COPB2, SERPINA1, CD36, IGLC2, HP, COL1A2, ARPC2, IGKV4-1, CLTB, ARPC4, CLTC, COL1A1, IGLV3-19, ALB…
REACTOME_ECM_PROTEOGLYCANS	3.3111	0	26	COMP, ASPN, LUM, BGN, FMOD, TNXB, DCN, VTN, COL6A3, LAMA4, COL6A1, ITGB1, ITGA2B, COL6A2, COL3A1, ITGA7, DAG1, COL1A2, FN1, COL1A1, LAMC1, LAMB2, COL4A2, LAMA2
REACTOME_INTEGRIN_CELL_SURFACE_INTERACTIONS	3.3121	0	26	COMP, LUM, CD44, FBN1, THBS1, VTN, COL6A3, COL6A1, ITGB1, ITGA2B, COL6A2, COL3A1, ITGA7, FGA, COL18A1, VWF, FGB, FGG, CD47, COL1A2, FN1, COL1A1
WP_COMPLEMENT_AND_COAGULATION_CASCADES	3.362	0	19	SERPINF2, CFH, CLU, PLG, PROS1, C3, SERPING1, CFB, C9, F2, KNG1, VWF, C6, FGB, SERPIND1, SERPINC1, SERPINA1, CLTC
PID_INTEGRIN1_PATHWAY	3.3714	0	25	TGFBI, F13A1, FBN1, THBS1, VTN, COL6A3, LAMA4, COL6A1, ITGB1, COL6A2, COL3A1, ITGA7, FGA, COL18A1, FGB, FGG, NID1, COL1A2, FN1, COL1A1, LAMC1, LAMB2, LAMA2
KEGG_FOCAL_ADHESION	3.448	0	55	COMP, TNXB, THBS4, PARVB, BCL2, ZYX, ILK, THBS1, VTN, COL6A3, CAV2, VASP, LAMA4, COL6A1, CAV1, ITGB1, ITGA2B, TLN2, COL6A2, TLN1, FLNA, COL3A1, ACTB, ITGA7, ACTN4, GRB2, VWF, CDC42, PAK3, MYL12B, COL1A2, FN1, ACTN3, COL1A1, LAMC1, CAPN2, LAMB2, CRKL, COL4A2, LAMA2, CAV3, MYL11, VCL, PAK2, MAPK1
HALLMARK_EPITHELIAL_MESENCHYMAL_TRANSITION	3.4502	0	48	COMP, ABI3BP, LUM, BGN, FMOD, TGFBI, DCN, VIM, MFAP5, CD44, COL12A1, FBN1, CALD1, PPIB, CD59, THBS1, ENO2, FBLN5, COL6A3, SERPINH1, SNTB1, ITGB1, TAGLN, COL6A2, FLNA, SGCB, FERMT2, COL3A1, SGCG, COL1A2, SGCD, FN1, COL1A1, LAMC1, NID2
KEGG_ECM_RECEPTOR_INTERACTION	3.4805	0	27	COMP, TNXB, THBS4, CD44, THBS1, VTN, COL6A3, LAMA4, COL6A1, ITGB1, ITGA2B, COL6A2, COL3A1, ITGA7, VWF, CD36, CD47, DAG1, COL1A2, FN1, COL1A1, LAMC1, LAMB2, COL4A2, LAMA2
REACTOME_HEMOSTASIS	3.5512	0	141	IGKV1D-33, S100A10, CD44, GNAI1, LAMP2, CLEC3B, HBG2, SERPINF2, F13A1, GNAS, ANXA2, TUBA1B, HRG, THBS1, TMSB4X, CLU, PLG, GNAI2, EHD2, TAGLN2, PROS1, PPIA, SERPING1, CAV1, ITGB1, TUBA3C, ITGA2B, HBG1, APOB, SERPINA3, ORM1, MGLL, TLN1, APOA1, F2, FLNA, GNB1, EHD1, ACTB, FGA, ITIH4, RAB5A, KNG1, A1BG, ACTN4, GRB2, A2M, ORM2, VWF, FGB, CDC42, SERPIND1, FGG, SOD1, PSAP, GNB2, SERPINC1, PF4, IGLV2-11,…
REACTOME_REGULATION_OF_INSULIN_LIKE_GROWTH_FACTOR_IGF_TRANSPORT_AND_UPTAKE_BY_INSULIN_LIKE_GROWTH_FACTOR_BINDING_PROTEINS_IGFBPS	3.5637	0	35	APOE, CTSG, PDIA6, FBN1, HSP90B1, CP, PLG, C3, P4HB, APOB, NUCB1, APOA1, F2, C4A, PRKCSH, ITIH2, FGA, KNG1, RCN1, APOA2, SERPIND1, FGG, SERPINC1, SERPINA1, AHSG, FN1, LAMC1, ALB, LAMB2, TF, CALU, KTN1
HALLMARK_COAGULATION	3.5804	0	43	COMP, LAMP2, APOC1, APOC2, CFH, FBN1, ANXA1, HRG, THBS1, CLU, APOC3, PLG, PROS1, C3, SERPING1, CFB, APOA1, C9, F2, S100A13, FGA, CSRP1, A2M, VWF, ITIH1, FGG, GNB2, SERPINC1, PF4, SERPINA1
REACTOME_INNATE_IMMUNE_SYSTEM	3.6202	0	263	FTL, IGKV1D-33, FTH1, HRNR, CD44, NAPRT, XRCC6, LAMP2, HSPA1A, LAMP1, VAPA, CTSD, MGST1, SLC44A2, PSMD8, ANXA2, CFH, CTSG, GGH, MVP, HSP90B1, RAB14, BCL2, SPTAN1, PRDX4, B2M, ILF2, CD59, ACTR3, KRT1, RAB5C, CLU, VTN, DSG1, PROS1, C3, MYH9, PPIA, EEF1A1, SERPING1, IQGAP1, CFB, OSTF1, COPB1, APOB, LRG1, SERPINA3, ORM1, PYGL, DCD, MYO1C, TOLLIP, TXN, C9, F2, PSMD5, C4A, PRKCSH, PSMD7, SERPINB1, ACTB…
REACTOME_PLATELET_ACTIVATION_SIGNALING_AND_AGGREGATION	3.6898	0	79	GNAI1, LAMP2, CLEC3B, SERPINF2, F13A1, HRG, THBS1, TMSB4X, CLU, PLG, GNAI2, TAGLN2, PROS1, PPIA, SERPING1, ITGA2B, SERPINA3, ORM1, MGLL, TLN1, APOA1, F2, FLNA, GNB1, FGA, ITIH4, KNG1, A1BG, ACTN4, GRB2, A2M, ORM2, VWF, FGB, CDC42, FGG, SOD1, PSAP, GNB2, PF4, SERPINA1, PRKCQ, CD36, AHSG, COL1A2, APOH, FN1, HSPA5, COL1A1, ALB, STX4, ANXA5, PPBP, YWHAZ, TF, CALU, ENDOD1, STXBP3, VCL, OLA1, MAPK1
WP_COMPLEMENT_SYSTEM	3.8476	0	32	FKBP2, ADIPOQ, DCN, F13A1, CFH, CD59, THBS1, VTN, PLG, GNAI2, PROS1, C3, SERPING1, ITGA2B, CFB, TXN, APOA1, C9, C4A, FGA, C6, FGB, CALR, FGG, APCS
WP_MRNA_PROCESSING	4.0171	0	31	HNRNPAB, U2AF2, HNRNPL, SRSF7, HNRNPU, HNRNPA2B1, SNRPE, HNRNPH1, HNRNPC, HNRNPA1, SNRPB, HNRNPM, HNRNPK, NONO, DDX1, SF3B1, HNRNPR, HNRNPD, SNRPB2, TMED10, SNRPD3, SNRPD2, DHX9, SFPQ, FUS, SRSF1, SF3A3, PRPF8
KEGG_COMPLEMENT_AND_COAGULATION_CASCADES	4.0782	0	23	SERPINF2, F13A1, CFH, CD59, PLG, PROS1, C3, SERPING1, CFB, C9, F2, C4A, FGA, KNG1, A2M, VWF, C6, FGB, SERPIND1, FGG, SERPINC1, SERPINA1
REACTOME_EXTRACELLULAR_MATRIX_ORGANIZATION	4.4685	0	61	COMP, ASPN, LUM, BGN, FMOD, TNXB, DCN, MFAP5, CD44, COL12A1, CTSD, CTSG, FBN1, PPIB, COL14A1, THBS1, FBLN5, VTN, COL6A3, PLG, LAMA4, SERPINH1, COL6A1, ITGB1, ITGA2B, P4HB, COL6A2, COL3A1, ITGA7, FGA, COL18A1, A2M, CMA1, VWF, FGB, CAPN3, FGG, DMD, NID1, CD47, DAG1, COL1A2, FN1, COL1A1, LAMC1, NID2, CAPN2, LAMB2, CAST, COL4A2

## Sheet: GSEA_HGS_above_med_change
Gene Set Name	Normalized Enrichment Score	FDR	Set Size	Core Enrichment
REACTOME_AEROBIC_RESPIRATION_AND_RESPIRATORY_ELECTRON_TRANSPORT	-7.1414	0	139	GOT1, SUCLA2, GOT2, COX6B1, SUCLG1, FAHD1, FH, ATP5F1D, UQCRC1, MDH1, MDH2, OGDH, ATP5PF, COX5A, PDHX, UQCRC2, DLD, ACAT1, ATP5PD, LYRM7, NDUFB11, IDH3A, MT-ATP6, COX7A2, UQCRB, GPT, MT-ATP8, ATP5F1B, IDH2, ETFB, IDH3B, PET100, ETFA, SLC25A4, NDUFV3, ATP5ME, CYCS, NDUFA4, DLAT, CYC1, ATP5F1A, ATP5F1E, ACO2, UQCR10, ETFDH, DLST, HSPA9, NNT, LETM1, UQCRFS1, DMAC2L, COX8A, UQCRH, GSTZ1, ATP5PO, MPC2…
HALLMARK_OXIDATIVE_PHOSPHORYLATION	-6.5568	0	131	SUCLA2, GOT2, COX6B1, SUCLG1, FH, ATP5F1D, UQCRC1, MDH1, DECR1, MDH2, OGDH, ATP5PF, COX5A, PDHX, TIMM13, UQCRC2, DLD, ACADVL, ACAT1, IDH1, ATP5PD, IDH3A, AIFM1, COX7A2, UQCRB, ATP5F1B, IDH2, ETFB, ACAA2, IDH3B, ETFA, SLC25A4, ATP5ME, CYCS, NDUFA4, DLAT, LRPPRC, CYC1, ATP5F1A, ATP5F1E, AFG3L2, ACO2, UQCR10, ETFDH, DLST, HSPA9, NNT, UQCRFS1, COX8A, UQCRH, ATP5PO, UQCRQ, NDUFA2, COX7C, ATP5PB, COX4I…
REACTOME_RESPIRATORY_ELECTRON_TRANSPORT	-5.2702	0	86	GOT1, GOT2, COX6B1, UQCRC1, MDH1, MDH2, COX5A, UQCRC2, LYRM7, NDUFB11, COX7A2, UQCRB, ETFB, PET100, ETFA, NDUFV3, CYCS, NDUFA4, CYC1, UQCR10, ETFDH, HSPA9, LETM1, UQCRFS1, COX8A, UQCRH, COQ10A, UQCRQ, NDUFA2, COX7C, COX4I1, UQCC2, SDHB, NDUFS6, SDHA, NDUFA7, COX5B, NDUFA5, NDUFS3, NDUFA6, MT-CO2, NDUFS1, NDUFV1, NDUFS7, FXN, NDUFB8, NDUFA13, NDUFA1, NDUFC1, MT-CO3, SDHC, COX6C, MT-CYB, NDUFB10, N…
KEGG_PARKINSONS_DISEASE	-5.2199	0	83	COX6B1, ATP5F1D, UQCRC1, ATP5PF, COX5A, UQCRC2, ATP5PD, MT-ATP6, COX7A2, UQCRB, MT-ATP8, ATP5F1B, SLC25A4, NDUFV3, CYCS, NDUFA4, CYC1, ATP5F1A, ATP5F1E, UQCR10, PARK7, UQCRFS1, COX8A, UQCRH, ATP5PO, UQCRQ, NDUFA2, COX7C, ATP5PB, COX4I1, SDHB, UBB, NDUFS6, SDHA, NDUFA7, COX5B, NDUFA5, NDUFS3, NDUFA6, MT-CO2, UBE2L3, VDAC2, ATP5F1C, NDUFS1, NDUFV1, NDUFS7, UBA1, NDUFB8, NDUFA1, NDUFC1, MT-CO3, SDHC…
WP_ELECTRON_TRANSPORT_CHAIN_OXPHOS_SYSTEM_IN_MITOCHONDRIA	-5.0819	0	79	COX6B1, ATP5F1D, UQCRC1, ATP5PF, COX5A, UQCRC2, ATP5PD, MT-ATP6, COX7A2, UQCRB, MT-ATP8, ATP5F1B, SLC25A4, NDUFV3, ATP5ME, NDUFA4, ATP5F1A, ATP5F1E, UQCR10, UQCRFS1, DMAC2L, COX8A, UQCRH, ATP5PO, UQCRQ, NDUFA2, COX7C, ATP5PB, COX4I1, ATP5MG, SDHB, NDUFS6, SDHA, NDUFA7, COX5B, NDUFA5, NDUFS3, NDUFA6, MT-CO2, ATP5F1C, NDUFS1, NDUFV1, NDUFS7, NDUFB8, NDUFA13, NDUFA1, NDUFC1, MT-CO3, SDHC, COX6C, MT-…
KEGG_OXIDATIVE_PHOSPHORYLATION	-4.9923	0	80	COX6B1, ATP5F1D, UQCRC1, ATP5PF, COX5A, UQCRC2, ATP5PD, MT-ATP6, COX7A2, UQCRB, MT-ATP8, ATP5F1B, NDUFV3, ATP5ME, NDUFA4, CYC1, ATP5F1A, ATP5F1E, UQCR10, PPA1, UQCRFS1, COX8A, UQCRH, ATP5PO, UQCRQ, NDUFA2, COX7C, ATP5PB, COX4I1, ATP5MG, SDHB, NDUFS6, SDHA, NDUFA7, COX5B, NDUFA5, NDUFS3, PPA2, NDUFA6, MT-CO2, ATP5F1C, NDUFS1, NDUFV1, NDUFS7, NDUFB8, NDUFA1, NDUFC1, MT-CO3, SDHC, COX6C, MT-CYB, NDU…
KEGG_ALZHEIMERS_DISEASE	-4.7177	0	85	COX6B1, ATP5F1D, UQCRC1, ATP5PF, COX5A, UQCRC2, ATP5PD, MT-ATP6, COX7A2, UQCRB, MT-ATP8, ATP5F1B, NDUFV3, CYCS, NDUFA4, MAPT, CYC1, ATP5F1A, ATP5F1E, UQCR10, UQCRFS1, COX8A, UQCRH, ATP5PO, GAPDH, UQCRQ, NDUFA2, IDE, COX7C, ATP5PB, COX4I1, SDHB, NDUFS6, SDHA, NDUFA7, COX5B, NDUFA5, NDUFS3, HSD17B10, NDUFA6, MT-CO2, ATP5F1C, NDUFS1, NDUFV1, NDUFS7, CAPN2, NDUFB8, NDUFA1, NDUFC1, MT-CO3, SDHC, COX6C…
KEGG_HUNTINGTONS_DISEASE	-4.6875	0	85	COX6B1, ATP5F1D, UQCRC1, SOD2, ATP5PF, COX5A, UQCRC2, ATP5PD, MT-ATP6, COX7A2, UQCRB, MT-ATP8, ATP5F1B, SLC25A4, NDUFV3, CYCS, NDUFA4, CYC1, ATP5F1A, ATP5F1E, UQCR10, UQCRFS1, COX8A, UQCRH, ATP5PO, UQCRQ, NDUFA2, COX7C, ATP5PB, COX4I1, SDHB, TFAM, NDUFS6, SDHA, NDUFA7, COX5B, NDUFA5, SOD1, NDUFS3, NDUFA6, MT-CO2, VDAC2, ATP5F1C, NDUFS1, NDUFV1, NDUFS7, NDUFB8, NDUFA1, NDUFC1, MT-CO3, SDHC, COX6C,…
WP_NONALCOHOLIC_FATTY_LIVER_DISEASE	-4.6138	0	70	COX6B1, UQCRC1, COX5A, UQCRC2, NDUFB11, COX7A2, UQCRB, NDUFV3, CYCS, NDUFA4, CYC1, UQCR10, UQCRFS1, COX8A, UQCRH, UQCRQ, NDUFA2, COX7C, COX4I1, SDHB, NDUFS6, SDHA, NDUFA7, COX5B, NDUFA5, NDUFS3, PKLR, NDUFA6, MT-CO2, NDUFS1, NDUFV1, NDUFS7, RAC1, NDUFB8, NDUFA13, NDUFA1, NDUFC1, MT-CO3, SDHC, COX6C, MT-CYB, NDUFB10, NDUFA10, NDUFB3, NDUFS4, NDUFB7, NDUFS2, NDUFS5, NDUFA9, NDUFB5, COX7A1, NDUFB4, …
REACTOME_MITOCHONDRIAL_PROTEIN_DEGRADATION	-4.4414	0	61	FH, MDH2, OGDH, ATP5PF, COX5A, UQCRC2, DLD, ACAT1, ATP5PD, IDH3A, MT-ATP6, ATP5F1B, IDH2, NDUFV3, ATP5F1A, HSPD1, AFG3L2, ACO2, HSPA9, IARS2, ATP5PO, UQCRQ, NDUFA2, COX4I1, HADH, ATP5MG, PRKACA, ECI1, TFAM, PDHB, COX5B, ACADSB, ECH1, CS, NDUFS3, HSD17B10, MT-CO2, SSBP1, ATP5F1C, SUCLG2, NDUFS1, NDUFV1, PDHA1, NDUFA13, BDH1
KEGG_MEDICUS_REFERENCE_MITOCHONDRIAL_COMPLEX_UCP1_IN_THERMOGENESIS	-4.0815	0	46	COX6B1, ATP5F1D, COX5A, UQCRC2, NDUFB11, MT-ATP6, UQCRB, NDUFA4, CYC1, ATP5F1A, ATP5F1E, UQCRFS1, COX8A, ATP5PO, UQCRQ, NDUFA2, COX4I1, SDHB, NDUFS6, SDHA, NDUFS3, NDUFA6, NDUFS1, NDUFV1, NDUFS7, NDUFB8, NDUFA13, NDUFA1, SDHC, NDUFB10, NDUFA10, NDUFB3, NDUFS4, NDUFB7, NDUFS2, NDUFA9, NDUFV2, COA3, NDUFA12, NDUFS8, NDUFAF4, NDUFB9, NDUFC2, NDUFA11
KEGG_CITRATE_CYCLE_TCA_CYCLE	-3.9876	0	23	SUCLA2, SUCLG1, FH, MDH1, MDH2, OGDH, DLD, IDH1, IDH3A, IDH2, IDH3B, DLAT, ACO2, DLST, ACO1, SDHB, PDHB, SDHA, CS, SUCLG2, PDHA1, SDHC
WP_OXIDATIVE_PHOSPHORYLATION	-3.8662	0	47	ATP5F1D, ATP5PF, ATP5PD, MT-ATP6, ATP5F1B, NDUFV3, ATP5ME, NDUFA4, ATP5F1A, ATP5F1E, DMAC2L, ATP5PO, NDUFA2, ATP5PB, ATP5MG, NDUFS6, NDUFA7, NDUFA5, NDUFS3, NDUFA6, NDUFS1, NDUFV1, NDUFS7, NDUFB8, NDUFC1, NDUFB10, NDUFA10, NDUFS4, NDUFB7, NDUFS2, NDUFS5, MT-ND4, NDUFA9, NDUFB5, NDUFB4, NDUFV2, NDUFS8, ATP5MF, MT-ND5, NDUFB9, NDUFC2, NDUFA11, NDUFAB1
HALLMARK_FATTY_ACID_METABOLISM	-3.8404	0	74	SUCLA2, GRHPR, ALDH1A1, SUCLG1, FH, MDH1, DECR1, MDH2, ECI2, DLD, ACADVL, IDH1, ACAA2, IDH3B, HIBCH, ACADS, ACO2, ETFDH, DLST, GSTZ1, ENO3, ACSL1, CRAT, HADH, CBR1, ECI1, ECHS1, ME1, MIX23, ALDOA, HSDL2, PDHB, SDHA, ECH1, HSD17B10, PCBD1, SUCLG2, PDHA1, HSP90AA1, GPD1, PRDX6, GCDH, HADHB, SDHC, CPT2, ADSL, PSME1, CRYZ
WP_METABOLIC_EPILEPTIC_DISORDERS	-3.6483	0	40	GOT1, GOT2, MDH1, MDH2, PGAM2, TPI1, DLD, ACAT1, GPT, DLAT, ACO1, MPC2, GAPDH, ENO3, HADH, ECHS1, PKM, ALDOA, PGK2, GPI, GAMT, ALDH7A1, PKLR, PDHA1, PGK1, GCDH, FBP2, HK1, LDHB, ALDOC, ASS1, SHMT1, LDHA
REACTOME_FORMATION_OF_ATP_BY_CHEMIOSMOTIC_COUPLING	-3.6032	0	16	ATP5F1D, ATP5PF, ATP5PD, MT-ATP6, MT-ATP8, ATP5F1B, ATP5ME, ATP5F1A, ATP5F1E, DMAC2L, ATP5PO, ATP5MK, ATP5PB, ATP5MG
REACTOME_MITOCHONDRIAL_BIOGENESIS	-3.5974	0	38	SIRT5, ATP5F1D, SOD2, ATP5PF, ATP5PD, MT-ATP6, MT-ATP8, ATP5F1B, IDH2, ATP5ME, MAPK12, CYCS, ATP5F1A, ATP5F1E, HSPA9, DMAC2L, ATP5PO, ATP5MK, ATP5PB, CHCHD3, ATP5MG, TFAM, SSBP1, ATP5F1C, TMEM11, IMMT, MICOS10, MAPK14, PERM1, APOOL, PRKAG1, SIRT3, ATP5MF, PRKAA2, MTX2, SAMM50
REACTOME_COMPLEX_I_BIOGENESIS	-3.5874	0	42	NDUFB11, NDUFV3, HSPA9, NDUFA2, NDUFS6, NDUFA7, NDUFA5, NDUFS3, NDUFA6, NDUFS1, NDUFV1, NDUFS7, NDUFB8, NDUFA13, NDUFA1, NDUFC1, NDUFB10, NDUFA10, NDUFB3, NDUFS4, NDUFB7, NDUFS2, NDUFS5, MT-ND4, NDUFA9, NDUFB5, NDUFB4, ACAD9, NDUFV2, NDUFA12, NDUFS8, MT-ND5, NDUFAF4, NDUFB9, NDUFC2, NDUFA11, NDUFAB1, SFXN4
KEGG_MEDICUS_VARIANT_MUTATION_CAUSED_ABERRANT_ABETA_TO_ELECTRON_TRANSFER_IN_COMPLEX_I	-3.5739	0	42	NDUFB11, NDUFV3, NDUFA4, MAPT, NDUFA2, NDUFS6, NDUFA7, NDUFA5, NDUFS3, NDUFA6, NDUFS1, NDUFV1, NDUFS7, CAPN2, NDUFB8, NDUFA13, NDUFA1, NDUFC1, NDUFB10, NDUFA10, NDUFB3, NDUFS4, NDUFB7, NDUFS2, NDUFS5, MT-ND4, CAPN1, NDUFA9, NDUFB5, NDUFB4, NDUFV2, NDUFA12, NDUFS8, MT-ND5, NDUFB9, NDUFC2, NDUFA11, NDUFAB1
REACTOME_PYRUVATE_METABOLISM	-3.4187	0	19	FAHD1, PDHX, DLD, GPT, DLAT, GSTZ1, MPC2, HAGH, PKM, ME1, UBB, PDHB, PKLR, GLO1, PDHA1, VDAC1, LDHB, LDHA, PDP1
KEGG_MEDICUS_VARIANT_MUTATION_CAUSED_ABERRANT_SNCA_TO_ELECTRON_TRANSFER_IN_COMPLEX_I	-3.4011	0	40	NDUFB11, NDUFV3, NDUFA4, NDUFA2, NDUFS6, NDUFA7, NDUFA5, NDUFS3, NDUFA6, NDUFS1, NDUFV1, NDUFS7, NDUFB8, NDUFA13, NDUFA1, NDUFC1, NDUFB10, NDUFA10, NDUFB3, NDUFS4, NDUFB7, NDUFS2, NDUFS5, MT-ND4, NDUFA9, NDUFB5, NDUFB4, NDUFV2, NDUFA12, NDUFS8, MT-ND5, NDUFB9, NDUFC2, NDUFA11, NDUFAB1, SNCA, NDUFB1, MT-ND2
KEGG_MEDICUS_VARIANT_MUTATION_INACTIVATED_PINK1_TO_ELECTRON_TRANSFER_IN_COMPLEX_I	-3.3864	0	39	NDUFB11, NDUFV3, NDUFA4, NDUFA2, NDUFS6, NDUFA7, NDUFA5, NDUFS3, NDUFA6, NDUFS1, NDUFV1, NDUFS7, NDUFB8, NDUFA13, NDUFA1, NDUFC1, NDUFB10, NDUFA10, NDUFB3, NDUFS4, NDUFB7, NDUFS2, NDUFS5, MT-ND4, NDUFA9, NDUFB5, NDUFB4, NDUFV2, NDUFA12, NDUFS8, MT-ND5, NDUFB9, NDUFC2, NDUFA11, NDUFAB1
KEGG_MEDICUS_REFERENCE_ELECTRON_TRANSFER_IN_COMPLEX_I	-3.3562	0	39	NDUFB11, NDUFV3, NDUFA4, NDUFA2, NDUFS6, NDUFA7, NDUFA5, NDUFS3, NDUFA6, NDUFS1, NDUFV1, NDUFS7, NDUFB8, NDUFA13, NDUFA1, NDUFC1, NDUFB10, NDUFA10, NDUFB3, NDUFS4, NDUFB7, NDUFS2, NDUFS5, MT-ND4, NDUFA9, NDUFB5, NDUFB4, NDUFV2, NDUFA12, NDUFS8, MT-ND5, NDUFB9, NDUFC2, NDUFA11, NDUFAB1
REACTOME_CITRIC_ACID_CYCLE_TCA_CYCLE	-3.3459	0	22	SUCLA2, SUCLG1, FH, MDH2, OGDH, DLD, ACAT1, IDH3A, IDH2, IDH3B, ACO2, DLST, NNT, SDHB, SDHA, CS, SUCLG2, FXN, SDHC
REACTOME_COMPLEX_III_ASSEMBLY	-3.3272	0	14	UQCRC1, UQCRC2, LYRM7, UQCRB, CYC1, UQCR10, HSPA9, LETM1, UQCRFS1, UQCRH, UQCRQ, UQCC2
REACTOME_CRISTAE_FORMATION	-3.3152	0	24	ATP5F1D, ATP5PF, ATP5PD, MT-ATP6, MT-ATP8, ATP5F1B, ATP5ME, ATP5F1A, ATP5F1E, HSPA9, DMAC2L, ATP5PO, ATP5MK, ATP5PB, CHCHD3, ATP5MG, ATP5F1C, TMEM11, IMMT, MICOS10
WP_TCA_CYCLE_AND_DEFICIENCY_OF_PYRUVATE_DEHYDROGENASE_COMPLEX_PDHC	-3.3051	0	13	FH, MDH1, OGDH, DLD, IDH1, IDH3A, DLAT, DLST, ACO1, SDHA, CS, SUCLG2, PDHA1
KEGG_MEDICUS_VARIANT_MUTATION_CAUSED_ABERRANT_TDP43_TO_ELECTRON_TRANSFER_IN_COMPLEX_I	-3.2955	0	39	NDUFB11, NDUFV3, NDUFA4, NDUFA2, NDUFS6, NDUFA7, NDUFA5, NDUFS3, NDUFA6, NDUFS1, NDUFV1, NDUFS7, NDUFB8, NDUFA13, NDUFA1, NDUFC1, NDUFB10, NDUFA10, NDUFB3, NDUFS4, NDUFB7, NDUFS2, NDUFS5, MT-ND4, NDUFA9, NDUFB5, NDUFB4, NDUFV2, NDUFA12, NDUFS8, MT-ND5, NDUFB9, NDUFC2, NDUFA11, NDUFAB1
WP_MITOCHONDRIAL_COMPLEX_I_ASSEMBLY_MODEL_OXPHOS_SYSTEM	-3.2331	0	37	NDUFB11, NDUFV3, TMEM70, NDUFA2, NDUFS6, NDUFA7, NDUFA5, NDUFS3, NDUFA6, NDUFS1, NDUFV1, NDUFB8, NDUFA13, NDUFA1, NDUFC1, NDUFB10, NDUFA10, NDUFB3, NDUFS4, NDUFB7, NDUFS2, NDUFS5, MT-ND4, NDUFB5, NDUFB4, ACAD9, NDUFV2, NDUFA12, MT-ND5, NDUFAF4, NDUFB9, NDUFC2, NDUFAB1
WP_AMINO_ACID_METABOLISM	-3.2327	0	39	GOT1, GOT2, ALDH1A1, SUCLG1, FH, MDH1, MDH2, OGDH, PDHX, DLD, IDH1, HIBCH, ACO2, DLST, GSR, ADH5, HADH, PKM, HIBADH, SDHA, ALDH7A1, GSS, MCCC1, CS, FAH, PDHA1
WP_TCA_CYCLE_AKA_KREBS_OR_CITRIC_ACID_CYCLE	-3.2297	0	17	SUCLA2, SUCLG1, FH, MDH2, OGDH, DLD, IDH3A, IDH2, IDH3B, ACO2, DLST, SDHB, SDHA, CS, SUCLG2, SDHC
WP_MITOCHONDRIAL_COMPLEX_III_ASSEMBLY	-3.0683	0	11	UQCRC1, UQCRC2, LYRM7, UQCRB, CYC1, UQCR10, UQCRFS1, UQCRH, UQCRQ, UQCC2
REACTOME_FATTY_ACID_METABOLISM	-3.0317	0	41	ACOT1, DECR1, HSD17B8, PTGES2, ECI2, ACADVL, PTGR2, ACAA2, ACOT13, ACADS, ACSL1, CRAT, HADH, CBR1, ECI1, ECHS1, DBI, MECR, PTGES3, GPX4, HADHA, SLC25A20, HADHB, CPT2, ACADM, PRKAA2, ACSF2, CPT1B, LTA4H, ACOT9, GPX1, PCCB, NDUFAB1, SCP2, ACACA
WP_FATTY_ACID_BETAOXIDATION	-3.0132	0.0001	20	DECR1, TPI1, DLD, ACADVL, ACAT1, ACADS, ACSL1, CRAT, HADH, ECI1, ECHS1, HADHA, GCDH, SLC25A20, HADHB, CPT2, ACADM
KEGG_MEDICUS_VARIANT_MUTATION_CAUSED_ABERRANT_HTT_TO_ELECTRON_TRANSFER_IN_COMPLEX_III	-2.9407	0.0001	9	UQCRC1, UQCRC2, UQCRB, CYC1, UQCR10, UQCRFS1, UQCRH, UQCRQ
WP_GLYCOLYSIS_AND_GLUCONEOGENESIS	-2.8861	0.0001	29	GOT1, GOT2, MDH1, MDH2, PGAM2, TPI1, DLD, DLAT, MPC2, GAPDH, ENO3, PKM, ALDOA, PGK2, GPI, PKLR, PDHA1, PGK1, FBP2, HK1, LDHB, ALDOC, LDHA
KEGG_MEDICUS_REFERENCE_ELECTRON_TRANSFER_IN_COMPLEX_III	-2.8577	0.0001	9	UQCRC1, UQCRC2, UQCRB, CYC1, UQCR10, UQCRFS1, UQCRH, UQCRQ
KEGG_PYRUVATE_METABOLISM	-2.8196	0.0001	24	GRHPR, ACYP2, MDH1, MDH2, DLD, ACAT1, DLAT, AKR1B1, HAGH, PKM, ME1, PDHB, ALDH7A1, PKLR, GLO1, PDHA1, LDHB, LDHD, LDHA, ALDH9A1
BIOCARTA_KREB_PATHWAY	-2.8057	0.0001	8	SUCLA2, FH, MDH1, OGDH, IDH2, ACO2, SDHA, CS
REACTOME_COMPLEX_IV_ASSEMBLY	-2.803	0.0001	16	COX6B1, COX5A, COX7A2, PET100, NDUFA4, COX8A, COQ10A, COX7C, COX4I1, COX5B, MT-CO2, MT-CO3, COX6C, COX7A1, COA3, MT-CO1
REACTOME_MITOCHONDRIAL_FATTY_ACID_BETA_OXIDATION	-2.8002	0.0001	18	ACOT1, DECR1, ACADVL, ACAA2, ACOT13, ACADS, HADH, ECI1, ECHS1, DBI, MECR, HADHA, HADHB, ACADM, ACSF2, ACOT9, PCCB, NDUFAB1
REACTOME_TRANSCRIPTIONAL_REGULATION_BY_TP53	-2.7792	0.0001	43	PRDX5, COX6B1, COX5A, COX7A2, ELOC, CYCS, NDUFA4, TXNRD1, COX8A, GSR, COX7C, COX4I1, PPP2R1A, UBB, YWHAG, GPI, MAP2K6, COX5B, PRMT1, MT-CO2, ELOB, YWHAE, MT-CO3, COX6C, PPP2CB, MAPK14, TXN, COX7A1, PRDX1, PRKAG1, YWHAB, PRKAA2, MT-CO1, PIN1
KEGG_MEDICUS_REFERENCE_BETA_OXIDATION	-2.7387	0.0001	10	ACADVL, ACAT1, ACAA2, ACADS, HADH, ECHS1, ACADSB, HADHA, HADHB, ACADM
WP_METABOLIC_REPROGRAMMING_IN_PANCREATIC_CANCER	-2.7341	0.0001	18	GOT1, GOT2, MDH1, PDHX, DLD, GPT, DLAT, PKM, ME1, PDHB, GPI, CS, BCAT2, PDHA1, HK1, LDHA
HALLMARK_ADIPOGENESIS	-2.7305	0.0002	92	GBE1, SUCLG1, UQCRC1, DECR1, MDH2, DLD, IDH1, IDH3A, AIFM1, ETFB, ACAA2, DLAT, HIBCH, CYC1, ACADS, ACO2, UQCR10, AK2, COX8A, ATP5PO, CMPK1, UQCRQ, CRAT, HADH, ECHS1, ME1, SDHB, ALDOA, YWHAG, TST, COQ5, ECH1, COQ9, NDUFA5, MCCC1, CS, SOD1, NDUFS3, PGM1, IMMT, CMBL, FAH, GPX4, REEP5, COQ3, SDHC, CPT2
REACTOME_TP53_REGULATES_METABOLIC_GENES	-2.6948	0.0002	30	PRDX5, COX6B1, COX5A, COX7A2, CYCS, NDUFA4, TXNRD1, COX8A, GSR, COX7C, COX4I1, YWHAG, GPI, COX5B, MT-CO2, YWHAE, MT-CO3, COX6C, TXN, COX7A1, PRDX1, PRKAG1, YWHAB, PRKAA2, MT-CO1
REACTOME_GLUCOSE_METABOLISM	-2.6508	0.0004	23	PGP, PGAM2, TPI1, GNPDA1, GAPDH, ENO3, PRKACA, PKM, PPP2R1A, ALDOA, PGK2, GPI, PKLR, PGK1, FBP2, PPP2CB, HK1, ALDOC
WP_MITOCHONDRIAL_COMPLEX_IV_ASSEMBLY	-2.6308	0.0004	14	COX6B1, COX5A, COX7A2, PET100, NDUFA4, COX8A, COX7C, COX4I1, COX5B, MT-CO2, MT-CO3, COX6C, COA3, MT-CO1
REACTOME_ORGANELLE_BIOGENESIS_AND_MAINTENANCE	-2.6264	0.0005	69	SIRT5, ATP5F1D, SOD2, PAFAH1B1, ATP5PF, ATP5PD, MT-ATP6, MT-ATP8, ATP5F1B, IDH2, ATP5ME, MAPK12, CYCS, ATP5F1A, ATP5F1E, HSPA9, TUBA8, DMAC2L, ATP5PO, ATP5MK, TUBB, ATP5PB, CHCHD3, TUBA4A, ATP5MG, PRKACA, PPP2R1A, TFAM, YWHAG, SSBP1, ATP5F1C, TMEM11, IMMT, MAPRE1, HSP90AA1, YWHAE, MICOS10
KEGG_MEDICUS_REFERENCE_CITRATE_CYCLE_FIRST_CARBON_OXIDATION	-2.6158	0.0005	7	IDH1, IDH3A, IDH2, IDH3B, ACO2, ACO1, CS
KEGG_MEDICUS_REFERENCE_ISOLEUCINE_DEGRADATION	-2.6072	0.0005	9	ACAA2, ACADS, HADH, ECHS1, ACADSB, HSD17B10, HADHA, HADHB, ACADM
REACTOME_REGULATION_OF_PYRUVATE_METABOLISM	-2.6026	0.0005	11	PDHX, DLD, DLAT, GSTZ1, PKM, ME1, UBB, PDHB, PDHA1, LDHA, PDP1
KEGG_GLYOXYLATE_AND_DICARBOXYLATE_METABOLISM	-2.5963	0.0006	8	GRHPR, MDH1, MDH2, PGP, ACO2, ACO1, CS, MTHFD1
KEGG_GLYCOLYSIS_GLUCONEOGENESIS	-2.5919	0.0006	34	PGAM2, TPI1, DLD, DLAT, GAPDH, ENO3, ADH5, PKM, ALDOA, PDHB, PGK2, GPI, ALDH7A1, PKLR, PGM1, PDHA1, PGK1, FBP2, GALM, HK1, LDHB, ALDOC, LDHA, ALDH9A1, AKR1A1
KEGG_MEDICUS_ENV_FACTOR_ARSENIC_TO_ELECTRON_TRANSFER_IN_COMPLEX_IV	-2.5559	0.0009	13	COX6B1, COX5A, COX7A2, COX8A, COX7C, COX4I1, GSTO1, COX5B, MT-CO2, MT-CO3, COX6C, COX7A1, MT-CO1
KEGG_FATTY_ACID_METABOLISM	-2.5132	0.0012	24	ECI2, ACADVL, ACAT1, ACAA2, ACADS, ADH5, ACSL1, HADH, ECI1, ECHS1, ACADSB, ALDH7A1, HADHA, GCDH, HADHB, CPT2, ACADM, ALDH9A1, ALDH1B1, CPT1B
REACTOME_CYTOPROTECTION_BY_HMOX1	-2.5033	0.0013	19	COX6B1, COX5A, COX7A2, CYCS, NDUFA4, COX8A, COX7C, COX4I1, COX5B, MT-CO2, MT-CO3, COX6C, BLVRA, COX7A1, BLVRB, MT-CO1, ALB
WP_METABOLIC_REPROGRAMMING_IN_COLON_CANCER	-2.4937	0.0015	24	GOT2, FH, MDH2, IDH3A, IDH2, ACO2, DLST, GAPDH, PKM, SLC16A3, SDHB, PDHB, GPI, SUCLG2, PDHA1, PGK1
KEGG_MEDICUS_REFERENCE_ELECTRON_TRANSFER_IN_COMPLEX_IV	-2.4908	0.0014	12	COX6B1, COX5A, COX7A2, COX8A, COX7C, COX4I1, COX5B, MT-CO2, MT-CO3, COX6C, COX7A1, MT-CO1
WP_7Q1123_COPY_NUMBER_VARIATION_SYNDROME	-2.4821	0.0014	24	ATP5F1D, OGDH, DLD, MT-ATP6, MT-ATP8, ATP5F1B, ATP5F1A, ATP5F1E, DLST, ABHD11, ATP5PO, GAPDH, ATP5PB
KEGG_MEDICUS_VARIANT_MUTATION_CAUSED_ABERRANT_ABETA_TO_ELECTRON_TRANSFER_IN_COMPLEX_IV	-2.4788	0.0015	12	COX6B1, COX5A, COX7A2, COX8A, COX7C, COX4I1, COX5B, MT-CO2, MT-CO3, COX6C, COX7A1, MT-CO1
REACTOME_MITOCHONDRIAL_FATTY_ACID_BETA_OXIDATION_OF_SATURATED_FATTY_ACIDS	-2.4373	0.002	8	ACADVL, ACADS, HADH, ECHS1, MECR, HADHA, HADHB, ACADM
WP_METAPATHWAY_BIOTRANSFORMATION_PHASE_I_AND_II	-2.4314	0.0021	20	AKR7A2, AKR1B1, GSTZ1, GSR, GSTM3, GSTO1, GSTP1, NAA50, GSS, AKR1C2, AKR1C4, GPX4, COMT, GSTM1, GSTM2, AKR1A1, GSTK1
WP_RIBOFLAVIN_AND_COQ_DISORDERS	-2.421	0.0022	6	ETFA, ETFDH, COQ9, COQ8A, COQ7, COQ6
REACTOME_INTERLEUKIN_17_SIGNALING	-2.406	0.0024	14	DUSP3, PPP2R1A, UBE2V1, MAP2K3, UBB, MAP2K6, MAP2K1, UBE2N, RPS6KA3, PPP2CB, MAPK14, CUL1
KEGG_MEDICUS_REFERENCE_CITRATE_CYCLE_SECOND_CARBON_OXIDATION_2	-2.3708	0.0032	10	SUCLA2, SUCLG1, FH, MDH1, MDH2, SDHB, SDHA, SUCLG2, SDHC
WP_KREBS_CYCLE_DISORDERS	-2.3637	0.0034	9	SUCLA2, SUCLG1, FH, PDHX, GPT, DLST, SUCLG2, LDHB, LDHA
REACTOME_MYD88_INDEPENDENT_TLR4_CASCADE	-2.3172	0.0049	18	DUSP3, PPP2R1A, UBE2V1, MAP2K3, UBB, MAP2K6, USP14, MAP2K1, UBE2D3, UBE2N, RPS6KA3, PPP2CB, MAPK14, CUL1
WP_OMEGA6FATTY_ACIDS_IN_SENESCENCE	-2.3027	0.0054	10	ALDH1A1, DECR1, PTGES2, PTGR2, AKR1B1, CBR1, GSTP1, PTGES3
WP_NAD_METABOLISM_IN_ONCOGENEINDUCED_SENESCENCE_AND_MITOCHONDRIAL_DYSFUNCTIONASSOCIATED_SENESCENCE	-2.3027	0.0053	10	GOT1, GOT2, NAMPT, SIRT5, MDH1, MDH2
REACTOME_BIOLOGICAL_OXIDATIONS	-2.2935	0.0055	39	ACY1, ALDH1A1, ESD, AKR7A2, UGP2, GSTZ1, ADH5, NQO2, GSTM3, GSTO1, GSTP1, ABHD14B, GSS, GGCT, AHCY, PTGES3, CMBL, ABHD10, HSP90AB1, COMT, GSTM1, CES2, GSTM2, BPHL, AKR1A1, GSTK1, ALDH1B1, MAT2B, CNDP2, GSTT1, MAOB, CYB5B, EPHX1, CYB5R3
REACTOME_METABOLISM_OF_LIPIDS	-2.2846	0.0058	95	ACOT1, DECR1, HSD17B8, PTGES2, ECI2, IDI2, ACADVL, ACAT1, PTGR2, GPD1L, ACAA2, OSBPL1A, FABP3, PLIN3, TXNRD1, ACOT13, ACADS, AKR1B1, ACSL1, CRAT, HADH, PRKACA, CBR1, ECI1, ECHS1, ME1, DBI, MECR, AKR1C2, PTGES3, AKR1C4, GPX4, PPP1CB, GPD1, HADHA, BDH1, SLC25A20, HADHB, CPT2, OSBP, RAN, ACADM, FABP5, OXCT1, FABP4, PRKAA2, ACSF2, CPT1B, LTA4H, FDPS, ALB, ACOT9, GPX1, KPNB1, PCCB, NDUFAB1, CD36, SCP2…
WP_CLEAR_CELL_RENAL_CELL_CARCINOMA_PATHWAYS	-2.2519	0.0074	25	MDH1, TPI1, GAPDH, ENO3, PKM, ME1, ALDOA, PGK2, GPI, PKLR, PGM1, PGK1, HK1, LDHB, ALDOC, LDHD, SHMT1, LDHA
REACTOME_METABOLISM_OF_COFACTORS	-2.2461	0.0075	11	IDH1, ACO1, COQ5, COQ9, COQ8A, COQ7, COQ6, HSP90AA1, COQ3, SPR
KEGG_PYRIMIDINE_METABOLISM	-2.2257	0.0088	9	AK3, NT5C3A, TXNRD1, NME1, CMPK1, NT5C1A, NME2
REACTOME_PHASE_II_CONJUGATION_OF_COMPOUNDS	-2.2175	0.0092	21	ESD, UGP2, GSTZ1, GSTM3, GSTO1, GSTP1, ABHD14B, GSS, GGCT, AHCY, ABHD10, COMT, GSTM1, GSTM2, AKR1A1, GSTK1, MAT2B, CNDP2
REACTOME_SIGNALING_BY_RETINOIC_ACID	-2.1953	0.0106	9	ALDH1A1, PDHX, DLD, DLAT, PDHB, RDH13, PDHA1, FABP5, CPT1B
REACTOME_TOLL_LIKE_RECEPTOR_9_TLR9_CASCADE	-2.1916	0.0108	17	DUSP3, PPP2R1A, UBE2V1, MAP2K3, UBB, MAP2K6, USP14, MAP2K1, UBE2N, RPS6KA3, PPP2CB, MAPK14, CUL1
REACTOME_BRANCHED_CHAIN_AMINO_ACID_CATABOLISM	-2.1902	0.0107	13	DLD, ACAT1, HIBCH, ECHS1, HIBADH, ACADSB, MCCC1, HSD17B10, BCAT2
WP_TCA_CYCLE_IN_SENESCENCE	-2.164	0.0126	5	GOT1, FH, MDH1, ME1, PDHA1
HALLMARK_GLYCOLYSIS	-2.1588	0.0131	50	GOT1, GOT2, MDH1, MDH2, PGAM2, TPI1, DLD, IDH1, AK3, FAM162A, NDUFV3, GNPDA1, UGP2, PKM, ME1, SLC16A3, MPI, ALDOA, NOL3, ALDH7A1, SOD1, ARPP19, PGK1, FBP2, SDHC, PGLS, PPP2CB, TXN, LDHA, ALDH9A1, AKR1A1, MIF
REACTOME_BETA_OXIDATION_OF_DECANOYL_COA_TO_OCTANOYL_COA_COA	-2.1561	0.0132	6	HADH, ECHS1, MECR, HADHA, HADHB, ACADM
REACTOME_UBIQUINOL_BIOSYNTHESIS	-2.1527	0.0134	6	COQ5, COQ9, COQ8A, COQ7, COQ6, COQ3
REACTOME_UPTAKE_AND_ACTIONS_OF_BACTERIAL_TOXINS	-2.1504	0.0134	10	EEF2, TXNRD1, MAP2K2, MAP2K3, MAP2K6, MAP2K1, HSP90AA1, HSP90AB1, PDCD6IP
KEGG_VALINE_LEUCINE_AND_ISOLEUCINE_DEGRADATION	-2.1448	0.0138	28	DLD, ACAT1, ACAA2, HIBCH, ACADS, HADH, ECHS1, HIBADH, ACADSB, ALDH7A1, MCCC1, HSD17B10, BCAT2, HADHA, HADHB, ACADM, ALDH9A1, OXCT1, ALDH1B1, IVD, PCCB, HMGCS2, ACAD8, ALDH3A2
REACTOME_PDH_COMPLEX_SYNTHESIZES_ACETYL_COA_FROM_PYR	-2.1382	0.0143	5	PDHX, DLD, DLAT, PDHB, PDHA1
REACTOME_MITOCHONDRIAL_PROTEIN_IMPORT	-2.1285	0.0151	23	TIMM13, ATP5F1B, SLC25A4, CYC1, ATP5F1A, HSPD1, ACO2, HSPA9, CHCHD3, TIMM44, CS, FXN, NDUFB8, VDAC1, LDHD, SLC25A12, TOMM5, MTX2, SAMM50
KEGG_FRUCTOSE_AND_MANNOSE_METABOLISM	-2.1095	0.0168	9	TPI1, PHPT1, AKR1B1, MPI, ALDOA, FBP2, HK1, ALDOC
REACTOME_BETA_OXIDATION_OF_HEXANOYL_COA_TO_BUTANOYL_COA	-2.1069	0.0168	5	ACADS, HADH, ECHS1, HADHA, HADHB
REACTOME_NUCLEOTIDE_BINDING_DOMAIN_LEUCINE_RICH_REPEAT_CONTAINING_RECEPTOR_NLR_SIGNALING_PATHWAYS	-2.0954	0.0179	9	MAPK12, UBE2V1, UBB, MAP2K6, UBE2N, HSP90AB1, MAPK14, TXN
REACTOME_ACTIVATED_TAK1_MEDIATES_P38_MAPK_ACTIVATION	-2.0843	0.0191	6	UBE2V1, MAP2K3, UBB, MAP2K6, UBE2N, MAPK14
WP_MITOCHONDRIAL_FATTY_ACID_OXIDATION_DISORDERS	-2.0769	0.0199	13	ACADVL, ACADS, ACSL1, HADH, ECI1, HADHA, SLC25A20, HADHB, CPT2, ACADM
WP_FATTY_ACID_BIOSYNTHESIS	-2.0765	0.0197	10	DECR1, ACAA2, ACSL1, HADH, ECHS1, MECR, ECH1
REACTOME_PROTEIN_LOCALIZATION	-2.0754	0.0197	44	ECI2, TIMM13, IDH1, ATP5F1B, SLC25A4, CYC1, ATP5F1A, HSPD1, ACO2, HSPA9, IDE, CRAT, CHCHD3, UBB, TIMM44, ECH1, CS, UBE2D3, FXN, NDUFB8, SGTA, VDAC1, ATAD1, LDHD, SLC25A12, FIS1, GSTK1, TOMM5, MTX2, SAMM50, SCP2, GET3, HSD17B4, ALDH3A2, SLC25A6
KEGG_CARDIAC_MUSCLE_CONTRACTION	-2.0667	0.0205	36	COX6B1, UQCRC1, COX5A, UQCRC2, COX7A2, UQCRB, CYC1, UQCR10, UQCRFS1, COX8A, UQCRH, UQCRQ, COX7C, COX4I1, COX5B, MT-CO2, ATP1B1, MT-CO3, COX6C, MT-CYB, TNNC1
WP_UREA_CYCLE_AND_ASSOCIATED_PATHWAYS	-2.0632	0.0208	11	GOT1, GOT2, FH, MDH1, MDH2, GPT
WP_MITOCHONDRIAL_BETAOXIDATION	-2.0575	0.0213	7	DECR1, ACAA2, ECI1, ECHS1, ACADSB, HSD17B10
KEGG_ALANINE_ASPARTATE_AND_GLUTAMATE_METABOLISM	-2.0461	0.0228	10	GOT1, GOT2, GPT, ALDH5A1, ADSS1, ADSL, NIT2, ASS1, ALDH4A1, ASPA
REACTOME_NOD1_2_SIGNALING_PATHWAY	-2.046	0.0225	6	MAPK12, UBE2V1, UBB, MAP2K6, UBE2N, MAPK14
REACTOME_MATURATION_OF_TCA_ENZYMES_AND_REGULATION_OF_TCA_CYCLE	-2.0319	0.0246	10	ACAT1, IDH2, ACO2, SDHB, SDHA, CS, FXN, SDHC
REACTOME_REGULATION_OF_PYRUVATE_DEHYDROGENASE_PDH_COMPLEX	-2.0263	0.0252	7	PDHX, DLD, DLAT, GSTZ1, PDHB, PDHA1, PDP1
REACTOME_GLYOXYLATE_METABOLISM_AND_GLYCINE_DEGRADATION	-2.0189	0.0262	7	GOT2, GRHPR, OGDH, DLD, DLST
REACTOME_BETA_OXIDATION_OF_OCTANOYL_COA_TO_HEXANOYL_COA	-1.9995	0.0294	5	HADH, ECHS1, HADHA, HADHB, ACADM
KEGG_CYSTEINE_AND_METHIONINE_METABOLISM	-1.9868	0.0317	8	GOT1, GOT2, AHCY, LDHB, AHCYL1, LDHA, MPST, MAT2B
REACTOME_INTERCONVERSION_OF_NUCLEOTIDE_DI_AND_TRIPHOSPHATES	-1.9832	0.0323	10	TXNRD1, AK2, NME1, GSR, CMPK1, NME2, AK1, TXN, GLRX, DCTPP1
WP_LEUCINE_ISOLEUCINE_AND_VALINE_METABOLISM	-1.9733	0.034	14	DLD, ACAT1, HIBCH, ECHS1, HIBADH, ACADSB, MCCC1, HSD17B10, BCAT2
REACTOME_TRANSCRIPTIONAL_ACTIVATION_OF_MITOCHONDRIAL_BIOGENESIS	-1.9645	0.0356	10	SIRT5, SOD2, ATP5F1B, IDH2, CYCS, TFAM, SSBP1, PERM1, SIRT3
KEGG_AMINO_SUGAR_AND_NUCLEOTIDE_SUGAR_METABOLISM	-1.949	0.0388	10	GNPDA1, UGP2, CYB5R1, MPI, GPI, PGM1, NAGK, HK1
REACTOME_MITOCHONDRIAL_FATTY_ACID_BETA_OXIDATION_OF_UNSATURATED_FATTY_ACIDS	-1.943	0.0398	5	DECR1, ECI1, HADHA, HADHB, ACADM
REACTOME_MALATE_ASPARTATE_SHUTTLE	-1.9422	0.0396	6	GOT1, GOT2, MDH1, MDH2
REACTOME_MITOCHONDRIAL_CALCIUM_ION_TRANSPORT	-1.9361	0.0406	11	AFG3L2, LETM1, PHB1, VDAC2, VDAC1, AKAP1, PHB2, STOML2, MICU1, VDAC3, MCU
PID_LKB1_PATHWAY	-1.9356	0.0404	13	MAPT, PRKACA, YWHAG, HSP90AA1, CDC37, YWHAE, CAB39, PRKAG1, YWHAB, PRKAA2, YWHAZ, CTSD
WP_PARKINSONS_DISEASE_PATHWAY	-1.9329	0.0407	10	MAPK12, CYCS, PARK7, UBB, UBE2L3, UBA1, MAPK14, UCHL1, SNCA, EPRS1
WP_DISORDERS_OF_FRUCTOSE_METABOLISM	-1.9204	0.0438	5	ALDH1A1, TPI1, GPI, PGM1, HK1
REACTOME_GLUCONEOGENESIS	-1.9182	0.0439	13	PGAM2, TPI1, GAPDH, ENO3, ALDOA, PGK2, GPI, PGK1, FBP2, ALDOC
REACTOME_METABOLISM_OF_STEROIDS	-1.9139	0.0447	18	IDI2, OSBPL1A, AKR1B1, AKR1C2, AKR1C4, OSBP, RAN, FDPS, ALB, KPNB1, SCP2, ACACA, SAR1B, GC, HSD17B4, LSS, SEC23A, SERPINA6
REACTOME_METABOLISM_OF_NUCLEOTIDES	-1.9019	0.0476	25	NT5C3A, TXNRD1, AK2, NME1, GSR, CMPK1, DNPH1, NT5C1A, PUDP, NME2, ATIC, ADSS1, ADSL, AK1, TXN, NT5C
WP_MITOCHONDRIAL_LONG_CHAIN_FATTY_ACID_BETAOXIDATION	-1.9014	0.0474	12	ACADVL, ACADS, ACSL1, HADH, ECI1, HADHA, SLC25A20, CPT2, ACADM, ACSF2, SCP2
HALLMARK_PEROXISOME	-1.8955	0.0484	27	PRDX5, ALDH1A1, SOD2, ECI2, CNBP, IDH1, IDH2, SLC25A4, IDE, ACSL1, CRAT, ECH1, SOD1, ALDH9A1, PRDX1, FIS1, GSTK1, FDPS, ALB, SCP2, TTR, HSD17B4
KEGG_PROPANOATE_METABOLISM	-1.8945	0.0482	18	SUCLA2, SUCLG1, ACAT1, HIBCH, ECHS1, ALDH7A1, SUCLG2, HADHA, ACADM, LDHB, LDHA, ALDH9A1, ALDH1B1, PCCB, ACACA, ALDH3A2
KEGG_GLUTATHIONE_METABOLISM	-1.8933	0.0481	20	IDH1, IDH2, GSTZ1, GSR, GSTM3, GSTO1, LAP3, GSTP1, GSS, GGCT, GPX4, GSTM1, GSTM2, PGD, GSTK1, GPX1
KEGG_LYSINE_DEGRADATION	-1.893	0.0478	13	OGDH, ACAT1, DLST, HADH, ECHS1, ALDH7A1, AASDHPPT, HADHA, GCDH, ALDH9A1, ALDH1B1
REACTOME_INTERLEUKIN_1_FAMILY_SIGNALING	1.7684	0.0494	46	PSMD7, PSMD3, PSMC2, PSMD11, PSMB1, PSMC5, PSMB3, PSMB2, PSMD12, PSMC4, PSMD6, PSMD2, PSMD8, PSMC1, PSMA6, SKP1, PSMA1, PSMA7, PSMC6, PSMB6, PSMA3, PSMD1, PSMA2, PSMB7, TOLLIP, HMGB1, PSMF1, PSMB4, NLRX1, PSMA5, PSMA4, PSMD13, PSMB5, RBX1, PSMD4, PSME2, PSMC3, PSMD9
REACTOME_RNA_POLYMERASE_II_TRANSCRIPTION_TERMINATION	1.7724	0.0484	7	SNRPD3, SNRPE, SNRPB, EIF4A3, DDX39B, SRSF1, SRSF7
KEGG_LEUKOCYTE_TRANSENDOTHELIAL_MIGRATION	1.7726	0.0485	18	ITGB1, GNAI2, MYL12B, ACTB, ACTN3, ACTN4, ACTN1, MYL11, CDC42, ACTN2, RHOA
REACTOME_CELLULAR_RESPONSES_TO_STIMULI	1.7772	0.0475	214	CAPZA2, BCL2, SOD3, CAPZB, CAMK2A, RPL30, HSP90B1, CAMK2G, PSMD7, H1-0, H1-4, PSMD3, RPL38, RPL14, DCTN1, H2BC12, PSMC2, PDIA6, RPL13A, ACTR1A, LMNA, PSMD11, H2AC4, CSRP1, TLN1, RPS19, RPS4X, GCN1, APOB, RPL4, RPL9, RPLP0, RPL22, PSMB1, CSNK2A1, RPL7A, CAMK2B, TUBA1B, RPLP2, RPL17, RPL24, PSMC5, RPL6, TUBA3C, H4C1, RPS10, CAMK2D, PSMB3, RPS12, RPS3, RPS16, PSMB2, RPL5, RPL34, RPL18A, RPS9, PSMD12…
REACTOME_MITF_M_REGULATED_MELANOCYTE_DEVELOPMENT	1.7788	0.0473	19	BCL2, ACTB, KARS1, RARS1, AIMP2, AGO2, LARS1, GMPR, MAPK1, ATP6V1E1, DARS1, XPO1, ATP6V1A, IARS1, EPRS1, QARS1
REACTOME_PEPTIDE_LIGAND_BINDING_RECEPTORS	1.7799	0.0471	9	PF4, ANXA1, PSAP, C5, C3, F2, KNG1, AGT
REACTOME_PLASMA_LIPOPROTEIN_ASSEMBLY_REMODELING_AND_CLEARANCE	1.7816	0.0468	19	APOE, CLTC, APOC2, APOC1, APOB, APOC3, LPA, AP2A1, APOA1, P4HB, AP2B1, APOA4, A2M, APOA2
REACTOME_NUCLEAR_EVENTS_MEDIATED_BY_NFE2L2	1.7852	0.0461	51	BCL2, SOD3, PSMD7, PSMD3, PSMC2, PSMD11, PSMB1, PSMC5, PSMB3, PSMB2, PSMD12, PSMC4, TKT, GCLC, PSMD6, PSMD2, PSMD8, PSMC1, PSMA6, SKP1, TALDO1, PSMA1, PSMA7, PSMC6, PSMB6, PSMA3, PSMD1, PSMA2, PSMB7, PSMF1, PSMB4, PSMA5, PSMA4, PSMD13, PSMB5, PRKAA2, RBX1, PSMD4, PSME2, PSMC3, PSMD9, PGD, PRDX1
REACTOME_RAS_ACTIVATION_UPON_CA2_INFLUX_THROUGH_NMDA_RECEPTOR	1.7887	0.0454	6	CAMK2A, CAMK2G, CAMK2B, CAMK2D, ACTN2
BIOCARTA_PROTEASOME_PATHWAY	1.7904	0.0452	17	RPN1, PSMB1, PSMB3, RPN2, PSMB2, PSMA6, PSMA1, PSMA7, PSMB6, PSMA3, PSMA2, PSMB7, PSMB4, PSMA5, PSMA4, PSMB5
REACTOME_NEGATIVE_REGULATION_OF_NMDA_RECEPTOR_MEDIATED_NEURONAL_TRANSMISSION	1.8009	0.0428	6	CAMK2A, CAMK2G, CAMK2B, CAMK2D, ACTN2
REACTOME_CHYLOMICRON_ASSEMBLY	1.801	0.043	9	APOE, APOC2, APOB, APOC3, APOA1, P4HB, APOA4, APOA2
REACTOME_CLASS_I_MHC_MEDIATED_ANTIGEN_PROCESSING_PRESENTATION	1.8017	0.0429	78	PSMD7, BCAP31, PSMD3, PSMC2, PSMD11, CANX, CUL5, B2M, PSMB1, FGA, ERAP1, LMO7, FGB, PSMC5, PSMB3, FGG, PSMB2, PSMD12, PSMC4, PDIA3, UFL1, PSMD6, PSMD2, TRIM63, TPP2, PSMD8, PSMC1, PSMA6, SKP1, SEC23A, HSPA5, RNF123, PSMA1, PSMA7, PSMC6, PSMB6, PSMA3, S100A8, PSMD1, PSMA2, ASB2, CALR, PSMB7, SAR1B, HMGB1, HUWE1, PSMF1, PSMB4, CD36, UBE2M, PSMA5, STUB1, PSMA4, PSMD13, PSMB5, RBX1, PSMD4, PSME2, PSM…
WP_NGLYCAN_BIOSYNTHESIS	1.8036	0.0426	8	DDOST, RPN1, MOGS, GANAB, MPDU1, RPN2
REACTOME_ANTIGEN_PRESENTATION_FOLDING_ASSEMBLY_AND_PEPTIDE_LOADING_OF_CLASS_I_MHC	1.8076	0.0417	9	BCAP31, CANX, B2M, ERAP1, PDIA3, SEC23A, HSPA5, CALR, SAR1B
REACTOME_KEAP1_NFE2L2_PATHWAY	1.8153	0.0401	56	BCL2, SOD3, PSMD7, PSMD3, PSMC2, PSMD11, PSMB1, CSNK2A1, PSMC5, PSMB3, PSMB2, PSMD12, PSMC4, TKT, GCLC, PSMD6, PSMD2, PSMD8, PSMC1, PSMA6, SKP1, TALDO1, PSMA1, PSMA7, PSMC6, PSMB6, UFD1, PSMA3, PSMD1, PSMA2, PSMB7, PSMF1, PSMB4, PSMA5, PSMA4, PSMD13, PSMB5, PRKAA2, RBX1, PSMD4, PSME2, PSMC3, PSMD9, VCP, PGD, PRDX1, NPLOC4, CUL1, DPP3
REACTOME_RHOD_GTPASE_CYCLE	1.8163	0.04	11	CAV1, CAPZB, ACTN1, ESYT1, LMAN1, STBD1, PGRMC2, VAPB, EMD
REACTOME_PLASMA_LIPOPROTEIN_ASSEMBLY	1.8164	0.0401	12	APOE, APOC2, APOC1, APOB, APOC3, APOA1, P4HB, APOA4, A2M, APOA2
REACTOME_LONG_TERM_POTENTIATION	1.8167	0.0402	6	CAMK2A, CAMK2G, CAMK2B, CAMK2D, ACTN2
WP_INFLUENCE_OF_LAMINOPATHIES_ON_WNT_SIGNALING	1.8176	0.0401	5	LMNA, SLC2A4, ADIPOQ, AGO2, EMD
REACTOME_APOPTOTIC_CLEAVAGE_OF_CELLULAR_PROTEINS	1.8178	0.0402	10	SPTAN1, VIM, BCAP31, PLEC, LMNA, DSP, DSG1, PRKCQ, GSN
WP_LIPID_PARTICLES_COMPOSITION	1.8182	0.0402	6	APOE, APOC2, APOB, APOC3, APOA1, APOA2
REACTOME_UNBLOCKING_OF_NMDA_RECEPTORS_GLUTAMATE_BINDING_AND_ACTIVATION	1.8191	0.0401	6	CAMK2A, CAMK2G, CAMK2B, CAMK2D, ACTN2
WP_BURN_WOUND_HEALING	1.8215	0.0397	17	FBN1, FN1, DCN, BCL2, VIM, F13A1, TAGLN, ACTA1
REACTOME_MET_PROMOTES_CELL_MOTILITY	1.822	0.0397	11	LAMC1, LAMB2, FN1, LAMA2, ITGB1, COL3A1, COL1A2, COL1A1
WP_METABOLIC_PATHWAY_OF_LDL_HDL_AND_TG_INCLUDING_DISEASES	1.8232	0.0396	6	APOE, ANXA2, APOC2, APOB, APOA1, APOA2
REACTOME_CLASS_A_1_RHODOPSIN_LIKE_RECEPTORS	1.8254	0.0393	9	PF4, ANXA1, PSAP, C5, C3, F2, KNG1, AGT
REACTOME_VISUAL_PHOTOTRANSDUCTION	1.8255	0.0394	14	APOE, APOC2, HSPG2, APOB, GNB1, APOC3, APOA1, RBP4, APOA4, APOA2, PRKCQ, CALM1, TTR
REACTOME_MITOTIC_METAPHASE_AND_ANAPHASE	1.8341	0.0376	60	PSMD7, PSMD3, PSMC2, LMNA, PSMD11, PSMB1, TUBA1B, PSMC5, TUBA3C, PSMB3, PSMB2, PSMD12, PSMC4, DYNC1H1, PSMD6, PSMD2, TUBB2A, CLASP2, PSMD8, PSMC1, EMD, PSMA6, PPP2R5A, XPO1, PSMA1, PSMA7, PSMC6, PSMB6, PSMA3, DYNLL1, PSMD1, PSMA2, PSMB7, TUBB4B, PSMF1, PSMB4, CLIP1, PSMA5, KPNB1, PSMA4, PSMD13, PSMB5, PSMD4, PSME2, PSMC3, DYNC1I2, PSMD9, PPP2R2A, NUDC
REACTOME_HEME_SIGNALING	1.8352	0.0375	6	APOB, APOA1, PGRMC2, HBB, HBA2, XPO1
REACTOME_SARS_COV_1_HOST_INTERACTIONS	1.836	0.0375	41	CAV1, NPM1, PPIB, HNRNPA1, RPS19, RPS4X, RPS10, RPS12, RPS3, PPIA, RPS16, RPS9, EEF1A1, TOMM70, RPS8, YWHAH, RPSA, RPS7, RPS28, RPS13, RPS23, RPS2, RPS18, RPS15A, RPS3A, RPS11, PSMC6, RPS14
WP_CHOLESTEROL_METABOLISM	1.8386	0.0371	17	APOE, LRPAP1, APOC2, APOC1, APOH, VAPA, APOB, APOC3, LPA, APOA1, APOA4, APOA2, LSS, SAR1B, CD36, FDPS
REACTOME_DISSOLUTION_OF_FIBRIN_CLOT	1.8397	0.037	6	S100A10, ANXA2, HRG, PLG, SERPINF2
REACTOME_PHASE_0_RAPID_DEPOLARISATION	1.8502	0.0349	6	CAMK2A, CAMK2G, CAMK2B, CACNB1, CAMK2D
WP_UROTENSINIIMEDIATED_SIGNALING	1.8512	0.0348	12	FN1, BCL2, CAMK2A, ACTA2, COL3A1, RHOA, COL1A1, MAPK1, HSPA2
REACTOME_SEPARATION_OF_SISTER_CHROMATIDS	1.8519	0.0348	54	PSMD7, PSMD3, PSMC2, PSMD11, PSMB1, TUBA1B, PSMC5, TUBA3C, PSMB3, PSMB2, PSMD12, PSMC4, DYNC1H1, PSMD6, PSMD2, TUBB2A, CLASP2, PSMD8, PSMC1, PSMA6, PPP2R5A, XPO1, PSMA1, PSMA7, PSMC6, PSMB6, PSMA3, DYNLL1, PSMD1, PSMA2, PSMB7, TUBB4B, PSMF1, PSMB4, CLIP1, PSMA5, PSMA4, PSMD13, PSMB5, PSMD4, PSME2, PSMC3, DYNC1I2, PSMD9, NUDC
WP_TROP2_REGULATORY_SIGNALING	1.8606	0.0331	7	FN1, ITGB1, BCL2, VIM, TLN1
BIOCARTA_UCALPAIN_PATHWAY	1.8615	0.0331	11	ITGB1, SPTAN1, ACTA1, ACTN3, ACTN1, TLN1, ACTN2, RHOA
REACTOME_INTEGRIN_SIGNALING	1.8616	0.0332	6	FN1, TLN1, FGA, FGB, FGG
REACTOME_ACTIVATION_OF_THE_MRNA_UPON_BINDING_OF_THE_CAP_BINDING_COMPLEX_AND_EIFS_AND_SUBSEQUENT_BINDING_TO_43S	1.8624	0.0331	37	EIF3A, EIF3D, EIF3E, RPS19, EIF3I, RPS4X, RPS10, EIF4A1, EIF3B, RPS12, RPS3, RPS16, RPS9, EIF3F, RPS8, RPSA, RPS7, RPS28, RPS13, RPS23, RPS2, RPS18, RPS15A, RPS3A, RPS11, RPS14
SIG_BCR_SIGNALING_PATHWAY	1.8647	0.0328	8	FLOT1, FLOT2, BCL2, DAG1, MAPK1, PPP3CA, PPP3CB, GRB2
REACTOME_G_ALPHA_Q_SIGNALLING_EVENTS	1.8715	0.0319	12	CASR, ANXA1, GNB1, GNB2, MAPK1, F2, KNG1, AGT, PRKCQ, MGLL, GRB2
REACTOME_PROCESSING_OF_CAPPED_INTRON_CONTAINING_PRE_MRNA	1.8741	0.0315	28	HNRNPA3, HNRNPC, DHX9, SNRPD3, HNRNPA1, HNRNPL, SNRPE, HNRNPU, SNRPB, HNRNPH1, EIF4A3, HNRNPD, HNRNPA2B1, HNRNPM, DDX39B, HNRNPR, SRSF1, HNRNPK, SNRPD2, SRSF7, PPIL1
REACTOME_SIGNALING_BY_RECEPTOR_TYROSINE_KINASES	1.8819	0.0303	62	LAMC1, LAMB2, FN1, CMA1, COL6A3, COL6A2, LAMA2, COL4A2, COL6A1, APOE, ITGB1, CAV1, CILP, COL4A1, THBS4, ACTB, CLTC, DNM2, HNRNPA1, CUL5, COL3A1, HNRNPH1, RALA, PLG, AP2A1
REACTOME_SEMA4D_INDUCED_CELL_MIGRATION_AND_GROWTH_CONE_COLLAPSE	1.8848	0.0299	6	MYL12B, MYH9, MYL6, MYH11, RHOA, MYH14
REACTOME_SIGNALING_BY_MODERATE_KINASE_ACTIVITY_BRAF_MUTANTS	1.8881	0.0295	19	FN1, CAMK2A, CAMK2G, ACTB, TLN1, FGA, CAMK2B, FGB, IQGAP1, CAMK2D, FGG
REACTOME_GRB2_SOS_PROVIDES_LINKAGE_TO_MAPK_SIGNALING_FOR_INTEGRINS	1.891	0.0291	6	FN1, TLN1, FGA, FGB, FGG
REACTOME_HEDGEHOG_OFF_STATE	1.8914	0.0291	48	GNAS, PSMD7, PSMD3, PSMC2, PSMD11, PSMB1, TUBA1B, PSMC5, TUBA3C, PSMB3, PSMB2, PSMD12, PSMC4, PSMD6, PSMD2, TUBB2A, PSMD8, PSMC1, PSMA6, SKP1, PSMA1, PSMA7, PSMC6, PSMB6, PSMA3, PSMD1, PSMA2, PSMB7, TUBB4B, PSMF1, PSMB4, PSMA5, PSMA4, PSMD13, PSMB5, RBX1, PSMD4, PSME2, PSMC3, PSMD9, PRKAR2A, TUBB4A, CUL1
WP_MECHANOREGULATION_AND_PATHOLOGY_OF_YAPTAZ_VIA_HIPPO_AND_NONHIPPO_MECHANISMS	1.8969	0.0282	5	ITGB1, ACTB, ACTA2, ACTA1
WP_COMPLEMENT_SYSTEM_IN_NEURONAL_DEVELOPMENT_AND_PLASTICITY	1.8986	0.028	12	CFH, CLU, VTN, C5, C9, C3, C4A, CFB, SERPING1
WP_INTEGRINMEDIATED_CELL_ADHESION	1.905	0.0269	27	MYPN, ITGB1, CAV1, CAV2, ILK, SORBS1, CAPN3, CAV3, ZYX, TNS1, TLN1, ITGA7
REACTOME_EPHA_MEDIATED_GROWTH_CONE_COLLAPSE	1.908	0.0265	6	MYL12B, MYH9, MYL6, MYH11, RHOA, MYH14
KEGG_MEDICUS_PATHOGEN_SHIGELLA_IPAB_C_D_TO_ITGA_B_TALIN_VINCULIN_SIGNALING_PATHWAY	1.9087	0.0265	5	TLN2, ITGB1, ACTB, TLN1
REACTOME_LATE_SARS_COV_2_INFECTION_EVENTS	1.9183	0.025	9	DDOST, RPN1, CANX, MOGS, GANAB, RPN2, PRKCSH
REACTOME_SARS_COV_INFECTIONS	1.9184	0.0251	84	ITGB1, CAV1, DDOST, ARID4B, RPN1, NPM1, HSPG2, PPIB, SNRPD3, HNRNPA1, RPS19, CANX, RPS4X, SNRPE, MOGS, B2M, SNRPB, AP2A1, GANAB, RPS10, RPS12, RPS3, PPIA, RPS16, RPN2, RPS9, PRKCSH, EEF1A1, TOMM70, RPS8, YWHAH, RPSA, RPS7, RPS28, RPS13, AP2B1, RPS23, RPS2, RPS18, RPS15A, IGKV3-20, IGLC2, SEC23A, SNRPD2, IGKV4-1, IGHM, RPS3A, RPS11, IMPDH2, PSMC6, RPS14, GRB2, IGLV2-11, IGKV2-28, G3BP2, YWHAZ, SAR…
REACTOME_REPRODUCTION	1.9192	0.0252	8	H2BC12, LMNA, H2AC4, H4C1, H2BC11, SUN1, HSPA2
REACTOME_G_ALPHA_I_SIGNALLING_EVENTS	1.9199	0.0252	27	CASR, GNAI2, CAMK2A, GNAS, PF4, CAMK2G, ANXA1, PSAP, GNB1, C5, CAMK2B, CAMK2D, C3, GNB2, MAPK1, KNG1, PPP3CA, PPP3CB, AGT
REACTOME_RNA_POLYMERASE_I_TRANSCRIPTION	1.9203	0.0252	5	H2BC12, H2AC4, H4C1, H2BC11, CAVIN1
REACTOME_MEIOTIC_SYNAPSIS	1.9223	0.025	8	H2BC12, LMNA, H2AC4, H4C1, H2BC11, SUN1, HSPA2
PID_ARF6_TRAFFICKING_PATHWAY	1.9229	0.025	8	ITGB1, CLTC, DNM2, SLC2A4, ITGA7, RALA
REACTOME_CELLULAR_RESPONSE_TO_HYPOXIA	1.9242	0.0249	39	PSMD7, PSMD3, PSMC2, PSMD11, PSMB1, PSMC5, PSMB3, PSMB2, PSMD12, PSMC4, PSMD6, PSMD2, PSMD8, PSMC1, PSMA6, PSMA1, PSMA7, PSMC6, PSMB6, PSMA3, PSMD1, PSMA2, PSMB7, PSMF1, PSMB4, PSMA5, PSMA4, PSMD13, PSMB5, RBX1, PSMD4, PSME2, PSMC3, PSMD9
REACTOME_PLASMA_LIPOPROTEIN_REMODELING	1.9267	0.0247	10	APOE, APOC2, APOB, APOC3, LPA, APOA1, P4HB, APOA4, APOA2
REACTOME_MEIOSIS	1.9276	0.0247	8	H2BC12, LMNA, H2AC4, H4C1, H2BC11, SUN1, HSPA2
REACTOME_CELL_CYCLE_CHECKPOINTS	1.9306	0.0243	56	PSMD7, PSMD3, H2BC12, PSMC2, PSMD11, PSMB1, PSMC5, H4C1, PSMB3, PSMB2, PSMD12, PSMC4, DYNC1H1, H2BC11, YWHAH, PSMD6, PSMD2, CLASP2, PSMD8, PSMC1, PSMA6, PPP2R5A, XPO1, PSMA1, PSMA7, PSMC6, PSMB6, PSMA3, DYNLL1, PSMD1, PSMA2, PSMB7, YWHAZ, PSMF1, PSMB4, CLIP1, PSMA5, PSMA4, PSMD13, PSMB5, PSMD4, PSME2, YWHAB, PSMC3, DYNC1I2, PSMD9, NUDC
REACTOME_CLEC7A_DECTIN_1_SIGNALING	1.9325	0.0241	45	PSMD7, PSMD3, PSMC2, PSMD11, PSMB1, PSMC5, PSMB3, PSMB2, PSMD12, PSMC4, PSMD6, PSMD2, PSMD8, PSMC1, PPP3CA, PPP3CB, PSMA6, SKP1, PSMA1, PSMA7, PSMC6, PSMB6, PSMA3, PSMD1, PSMA2, CALM1, PSMB7, PSMF1, PSMB4, UBE2M, PSMA5, PSMA4, PSMD13, PSMB5, PSMD4, PSME2, PSMC3, PSMD9
REACTOME_DEUBIQUITINATION	1.9363	0.0236	61	ACTB, PSMD7, PSMD3, H2BC12, PSMC2, PSMD11, H2AC4, PSMB1, PSMC5, PSMB3, PSMB2, PSMD12, PSMC4, H2BC11, TOMM70, RHOA, USP24, PSMD6, PSMD2, PTRH2, USP9X, PSMD8, PSMC1, PSMA6, ADRM1, RNF123, PSMA1, PSMA7, PSMC6, PSMB6, UFD1, PSMA3, PSMD1, PSMA2, NEDD8, VDAC3, PSMB7, PSMF1, PSMB4, PSMA5, PSMA4, PSMD13, MAT2B, PSMB5, PSMD4, PSME2, UCHL1, PSMC3, PSMD9, VCP
REACTOME_INTERLEUKIN_4_AND_INTERLEUKIN_13_SIGNALING	1.9394	0.0232	13	FN1, ITGB1, BCL2, VIM, F13A1, HSP90B1, ANXA1
PID_SYNDECAN_4_PATHWAY	1.9411	0.0231	8	FN1, ITGB1, ACTN1, DNM2, PLG, RHOA, F2
REACTOME_SIGNALING_BY_HEDGEHOG	1.9446	0.0227	50	GNAS, PSMD7, PSMD3, PSMC2, PSMD11, PSMB1, TUBA1B, PSMC5, TUBA3C, PSMB3, PSMB2, PSMD12, PSMC4, PSMD6, P4HB, PSMD2, TUBB2A, PSMD8, PSMC1, PSMA6, SKP1, PSMA1, PSMA7, PSMC6, PSMB6, PSMA3, PSMD1, PSMA2, PSMB7, TUBB4B, PSMF1, PSMB4, PSMA5, PSMA4, PSMD13, PSMB5, RBX1, PSMD4, PSME2, PSMC3, PSMD9, VCP, PRKAR2A, TUBB4A, CUL1
KEGG_MEDICUS_REFERENCE_SKELETAL_TYPE_VGCC_RYR_SIGNALING	1.9471	0.0225	8	RYR1, CACNA1S, CACNG1, CACNA2D1, TRDN, CACNB1
REACTOME_RHOB_GTPASE_CYCLE	1.9492	0.0223	6	FLOT1, CAV1, FLOT2, STOM, CAVIN1, JUP
REACTOME_TRANSLATION_OF_SARS_COV_2_STRUCTURAL_PROTEINS	1.9514	0.0221	9	DDOST, RPN1, CANX, MOGS, GANAB, RPN2, PRKCSH
REACTOME_NEDDYLATION	1.966	0.0203	64	PSMD7, PSMD3, PSMC2, PSMD11, CUL5, CAND1, PSMB1, CUL4A, LMO7, DCUN1D2, PSMC5, PSMB3, PSMB2, PSMD12, PSMC4, COPS7A, PSMD6, PSMD2, PSMD8, PSMC1, PSMA6, SKP1, GPS1, DDB1, PSMA1, PSMA7, PSMC6, PSMB6, UFD1, PSMA3, PSMD1, PSMA2, ASB2, NEDD8, PSMB7, COPS2, PSMF1, PSMB4, UBE2M, PSMA5, COPS5, PSMA4, PSMD13, COPS4, PSMB5, RBX1, PSMD4, PSME2, PSMC3, PSMD9, VCP, KLHL41, COPS6, NPLOC4, CUL1, DPP3
REACTOME_MITOTIC_G1_PHASE_AND_G1_S_TRANSITION	1.9669	0.0202	40	PSMD7, PSMD3, PSMC2, PSMD11, PSMB1, PSMC5, PSMB3, PSMB2, PSMD12, PSMC4, PSMD6, PSMD2, PSMD8, PSMC1, PSMA6, SKP1, PSMA1, PSMA7, PSMC6, PSMB6, PSMA3, PSMD1, PSMA2, PSMB7, PSMF1, PSMB4, PSMA5, PSMA4, PSMD13, PSMB5, PSMD4, PSME2, PSMC3, PSMD9, PPP2R2A
REACTOME_COMMON_PATHWAY_OF_FIBRIN_CLOT_FORMATION	1.967	0.0203	8	PF4, F13A1, FGA, FGB, FGG, F2, SERPINC1, SERPIND1
PID_INTEGRIN2_PATHWAY	1.9678	0.0203	6	TGFBI, FGA, FGB, FGG, C3, KNG1
REACTOME_RHOC_GTPASE_CYCLE	1.9689	0.0202	12	FLOT1, CAV1, FLOT2, STOM, IQGAP1, LMAN1, RHOA, CAVIN1, VAPB, JUP
REACTOME_CHYLOMICRON_REMODELING	1.9732	0.0198	7	APOE, APOC2, APOB, APOC3, APOA1, APOA4, APOA2
WP_PLEURAL_MESOTHELIOMA	1.9753	0.0196	40	LAMC1, LAMB2, FN1, LAMA2, COL4A2, ITGB1, CD44, BCL2, COL4A1, CDH13, ACTB, ACTA2, CD47, ACTA1, SLC2A1
KEGG_REGULATION_OF_ACTIN_CYTOSKELETON	1.9762	0.0196	41	FN1, ITGB1, MYL12B, MYH9, ACTB, ACTN3, ACTN4, ACTN1, ITGA7, MYL11, RRAS2, IQGAP1, CDC42, ACTN2, ARPC2, RRAS, RHOA, ARPC3, MAPK1, F2, ARPC4, MYH14, CRKL, TMSB4X, GSN, ARPC5L, MSN, VCL, PAK2, MYLK2, PIP4K2A, CFL1, MYL2
REACTOME_INTRACELLULAR_SIGNALING_BY_SECOND_MESSENGERS	1.977	0.0196	54	CAMK2A, CAMK2G, PSMD7, PSMD3, PSMC2, PSMD11, PSMB1, CSNK2A1, CAMK2B, PSMC5, CAMK2D, PSMB3, PSMB2, PSMD12, PSMC4, AGO2, PSMD6, MAPK1, PSMD2, PSMD8, PSMC1, PSMA6, PPP2R5A, PSMA1, PSMA7, PSMC6, PSMB6, PSMA3, GRB2, PSMD1, PSMA2, CALM1, PSMB7, PIP4K2A, PSMF1, PSMB4, PSMA5, STUB1, PSMA4, PSMD13, PSMB5, PSMD4, PSME2, PSMC3, PSMD9
PID_SYNDECAN_2_PATHWAY	1.9844	0.0188	9	FN1, ITGB1, CAV2, EPB41, RHOA, MAPK1, RACK1, KNG1
REACTOME_COOPERATION_OF_PDCL_PHLP1_AND_TRIC_CCT_IN_G_PROTEIN_BETA_FOLDING	1.9856	0.0187	11	GNB1, CSNK2A1, GNB2, CCT7, CCT5, CCT4, CCT2, TCP1, CCT3, CCT6A, CCT8
REACTOME_SARS_COV_1_INFECTION	1.9998	0.0173	46	CAV1, NPM1, PPIB, HNRNPA1, RPS19, CANX, RPS4X, MOGS, GANAB, RPS10, RPS12, RPS3, PPIA, RPS16, RPS9, PRKCSH, EEF1A1, TOMM70, RPS8, YWHAH, RPSA, RPS7, RPS28, RPS13, RPS23, RPS2, RPS18, RPS15A, RPS3A, RPS11, PSMC6, RPS14
REACTOME_FORMATION_OF_FIBRIN_CLOT_CLOTTING_CASCADE	2.0056	0.0166	12	PF4, F13A1, FGA, FGB, FGG, SERPING1, F2, KNG1, A2M, SERPINC1, SERPIND1
REACTOME_SARS_COV_2_INFECTION	2.0082	0.0164	54	CAV1, DDOST, RPN1, HSPG2, SNRPD3, RPS19, CANX, RPS4X, SNRPE, MOGS, B2M, SNRPB, GANAB, RPS10, RPS12, RPS3, RPS16, RPN2, RPS9, PRKCSH, TOMM70, RPS8, YWHAH, RPSA, RPS7, RPS28, RPS13, RPS23, RPS2, RPS18, RPS15A, SEC23A, SNRPD2, RPS3A, RPS11, RPS14
WP_FIBRIN_COMPLEMENT_RECEPTOR_3_SIGNALING	2.0202	0.0154	5	FGA, PLG, FGB, FGG, RHOA
REACTOME_ONCOGENIC_MAPK_SIGNALING	2.0202	0.0155	23	FN1, CAMK2A, CAMK2G, ACTB, LMNA, TLN1, FGA, CAMK2B, FGB, FXR1, IQGAP1, CAMK2D, FGG
BIOCARTA_COMP_PATHWAY	2.0245	0.0151	5	C5, C9, C3, C4A, CFB
REACTOME_DEPOSITION_OF_NEW_CENPA_CONTAINING_NUCLEOSOMES_AT_THE_CENTROMERE	2.0344	0.0141	5	NPM1, H2BC12, H2AC4, H4C1, H2BC11
REACTOME_MRNA_SPLICING	2.0344	0.0142	27	HNRNPA3, HNRNPC, DHX9, SNRPD3, HNRNPA1, HNRNPL, SNRPE, HNRNPU, SNRPB, HNRNPH1, EIF4A3, HNRNPD, HNRNPA2B1, HNRNPM, DDX39B, HNRNPR, SRSF1, HNRNPK, SNRPD2, SRSF7, PPIL1
REACTOME_SENSORY_PROCESSING_OF_SOUND	2.0355	0.0142	13	CAPZA2, SPTAN1, CAPZB, MYH9, ACTB, MYO1C, SPTBN1, XIRP2
REACTOME_PROGRAMMED_CELL_DEATH	2.0388	0.0139	73	FLOT1, FLOT2, BCL2, SPTAN1, VIM, PSMD7, H1-0, H1-4, BCAP31, PSMD3, PSMC2, PLEC, LMNA, PSMD11, PSMB1, PSMC5, PSMB3, PSMB2, PSMD12, PSMC4, DSP, YWHAH, HMGB2, PSMD6, MAPK1, DSG1, PSMD2, PSMD8, PSMC1, PSMA6, PRKCQ, GSN, PSMA1, PSMA7, PSMC6, PSMB6, PAK2, PSMA3, DYNLL1, OPA1, PSMD1, PSMA2, PSMB7, YWHAZ, HMGB1, PSMF1, PSMB4, PSMA5, KPNA1, KPNB1, STUB1, PSMA4, PSMD13, PSMB5, PSMD4, PSME2, YWHAB, PSMC3, P…
REACTOME_RHOF_GTPASE_CYCLE	2.046	0.0135	6	CAV1, CAPZB, ACTB, ACTN1, ESYT1
WP_COMPLEMENT_ACTIVATION	2.0489	0.0133	5	C5, C9, C3, C4A, CFB
BIOCARTA_AMI_PATHWAY	2.0531	0.013	8	COL4A2, COL4A1, FGA, PLG, FGB, FGG, F2, SERPINC1
REACTOME_PARASITE_INFECTION	2.0615	0.0122	20	MYH9, ACTB, MYO1C, CDC42, ARPC2, ARPC3, MAPK1, ARPC4, IGKV3-20, IGLC2, IGHG1, IGKV4-1, IGHG2, IGHG4, GRB2, IGLV2-11, IGKV2-28, MYH2
REACTOME_FCERI_MEDIATED_NF_KB_ACTIVATION	2.0628	0.0122	46	PSMD7, PSMD3, PSMC2, PSMD11, PSMB1, PSMC5, PSMB3, PSMB2, PSMD12, PSMC4, PSMD6, PSMD2, PSMD8, PSMC1, PSMA6, SKP1, IGKV3-20, IGLC2, IGKV4-1, PRKCQ, PSMA1, PSMA7, PSMC6, PSMB6, PSMA3, IGLV2-11, PSMD1, PSMA2, IGKV2-28, PSMB7, PSMF1, PSMB4, PSMA5, PSMA4, PSMD13, PSMB5, PSMD4, PSME2, PSMC3, PSMD9
REACTOME_DEGRADATION_OF_BETA_CATENIN_BY_THE_DESTRUCTION_COMPLEX	2.0638	0.0122	41	PSMD7, PSMD3, PSMC2, PSMD11, PSMB1, PSMC5, PSMB3, PSMB2, PSMD12, PSMC4, PSMD6, PSMD2, PSMD8, PSMC1, PSMA6, SKP1, PPP2R5A, PSMA1, PSMA7, PSMC6, PSMB6, PSMA3, PSMD1, PSMA2, PSMB7, PSMF1, PSMB4, PSMA5, PSMA4, PSMD13, PSMB5, RBX1, PSMD4, PSME2, PSMC3, PSMD9
REACTOME_REGULATION_OF_ENDOGENOUS_RETROELEMENTS	2.0706	0.0117	5	ACTB, H2BC12, H2AC4, H4C1, H2BC11
REACTOME_PLATELET_AGGREGATION_PLUG_FORMATION	2.0728	0.0116	9	FN1, TLN1, FGA, FGB, FGG, COL1A2, COL1A1, F2
REACTOME_TRAFFICKING_OF_AMPA_RECEPTORS	2.0846	0.0108	6	CAMK2A, CAMK2G, CAMK2B, AP2A1, CAMK2D, AP2B1
REACTOME_REGULATION_OF_ENDOGENOUS_RETROELEMENTS_BY_PIWI_INTERACTING_RNAS_PIRNAS	2.0854	0.0107	5	ACTB, H2BC12, H2AC4, H4C1, H2BC11
REACTOME_NEGATIVE_EPIGENETIC_REGULATION_OF_RRNA_EXPRESSION	2.0867	0.0107	5	ARID4B, H2BC12, H2AC4, H4C1, H2BC11
WP_COVID19_THROMBOSIS_AND_ANTICOAGULATION	2.0869	0.0107	6	F13A1, FGA, PLG, FGB, FGG, F2
BIOCARTA_INTRINSIC_PATHWAY	2.0884	0.0106	9	COL4A2, COL4A1, FGA, FGB, FGG, SERPING1, F2, KNG1, SERPINC1
REACTOME_HATS_ACETYLATE_HISTONES	2.0946	0.0102	5	ACTB, H2BC12, H2AC4, H4C1, H2BC11
WP_ACQUIRED_PARTIAL_LIPODYSTROPHY_BARRAQUERSIMONS_SYNDROME	2.0949	0.0102	5	LMNA, C5, LMNB2, C3, CFB
REACTOME_CHROMOSOME_MAINTENANCE	2.0973	0.0101	5	NPM1, H2BC12, H2AC4, H4C1, H2BC11
WP_PROTEASOME_DEGRADATION	2.0997	0.01	42	RPN1, PSMD7, PSMD3, PSMC2, PSMD11, H2AC4, H2AZ1, PSMB1, PSMC5, PSMB3, RPN2, PSMB2, PSMD12, PSMC4, PSMD6, PSMD2, PSMD8, PSMC1, PSMA6, PSMA1, PSMA7, PSMC6, PSMB6, PSMA3, PSMD1, PSMA2, PSMB7, PSMB4, PSMA5, PSMA4, PSMD13, PSMB5, PSMD4, PSME2, UCHL1, PSMC3, PSMD9
REACTOME_TCR_SIGNALING	2.1	0.01	42	PSMD7, PSMD3, PSMC2, PSMD11, PSMB1, PSMC5, PSMB3, PSMB2, PSMD12, PSMC4, PSMD6, HLA-DRB3, PSMD2, PSMD8, PSMC1, PSMA6, SKP1, PRKCQ, PSMA1, PSMA7, PSMC6, PSMB6, PAK2, PSMA3, PSMD1, PSMA2, PSMB7, PSMF1, PSMB4, PSMA5, PSMA4, PSMD13, PSMB5, PSMD4, PSME2, PSMC3, PSMD9
WP_BLOOD_CLOTTING_CASCADE	2.1031	0.0099	6	FGA, PLG, FGB, FGG, SERPINF2, F2
REACTOME_REGULATION_OF_MRNA_STABILITY_BY_PROTEINS_THAT_BIND_AU_RICH_ELEMENTS	2.1039	0.0099	46	ELAVL1, PSMD7, PSMD3, PSMC2, PSMD11, PSMB1, PSMC5, PSMB3, HNRNPD, PSMB2, PSMD12, PSMC4, HSPA1A, PSMD6, PSMD2, PSMD8, PSMC1, PSMA6, XPO1, PSMA1, PSMA7, PSMC6, PSMB6, PSMA3, PSMD1, PSMA2, PSMB7, YWHAZ, HSPB1, PSMF1, PSMB4, PSMA5, PSMA4, PSMD13, PSMB5, PSMD4, PSME2, YWHAB, PSMC3, PSMD9
REACTOME_HIV_INFECTION	2.1089	0.0096	58	NPM1, PSMD7, PSMD3, PSMC2, PSMD11, CUL5, B2M, PSMB1, XRCC6, PSMC5, AP2A1, PSMB3, PPIA, PSMB2, PSMD12, PSMC4, ARF1, PSMD6, PSMD2, AP2B1, PSMD8, PSMC1, PSMA6, SKP1, XPO1, PSMA1, PSMA7, PSMC6, PSMB6, PAK2, PSMA3, SLC25A6, PSMD1, PSMA2, PSMB7, PSMF1, PSMB4, PSMA5, KPNA1, KPNB1, TSG101, PSMA4, PSMD13, PSMB5, RBX1, PSMD4, PSME2, PSMC3, PSMD9
REACTOME_HDACS_DEACETYLATE_HISTONES	2.115	0.0093	5	ARID4B, H2BC12, H2AC4, H4C1, H2BC11
REACTOME_UB_SPECIFIC_PROCESSING_PROTEASES	2.1173	0.0092	53	PSMD7, PSMD3, H2BC12, PSMC2, PSMD11, H2AC4, PSMB1, PSMC5, PSMB3, PSMB2, PSMD12, PSMC4, H2BC11, TOMM70, USP24, PSMD6, PSMD2, PTRH2, USP9X, PSMD8, PSMC1, PSMA6, ADRM1, RNF123, PSMA1, PSMA7, PSMC6, PSMB6, UFD1, PSMA3, PSMD1, PSMA2, VDAC3, PSMB7, PSMF1, PSMB4, PSMA5, PSMA4, PSMD13, MAT2B, PSMB5, PSMD4, PSME2, PSMC3, PSMD9
BIOCARTA_PDZS_PATHWAY	2.1223	0.0089	5	SPTAN1, SPTBN1, ACTA1, EPB41, ANK1
WP_AFFECTED_PATHWAYS_IN_DUCHENNE_MUSCULAR_DYSTROPHY	2.124	0.0088	27	RYR1, CACNA1S, ATP2A1, CAPN3, DAG1, CACNG1, CACNA2D1, DMD, TRDN, FGA, SNTB1, CACNB1, FGB, CAMK2D, FGG, STIM1, SGCA
BIOCARTA_FIBRINOLYSIS_PATHWAY	2.1304	0.0085	6	F13A1, FGA, PLG, FGB, FGG, F2
REACTOME_P130CAS_LINKAGE_TO_MAPK_SIGNALING_FOR_INTEGRINS	2.1338	0.0083	5	FN1, TLN1, FGA, FGB, FGG
WP_STATIN_INHIBITION_OF_CHOLESTEROL_PRODUCTION	2.136	0.0082	8	APOE, APOC2, APOC1, APOB, APOC3, APOA1, APOA4, APOA2
KEGG_N_GLYCAN_BIOSYNTHESIS	2.1383	0.008	5	DDOST, RPN1, MOGS, GANAB, RPN2
REACTOME_BINDING_AND_UPTAKE_OF_LIGANDS_BY_SCAVENGER_RECEPTORS	2.1426	0.0078	26	COL4A2, FTL, APOE, COL4A1, HSP90B1, APOB, COL3A1, FTH1, COL1A2, COL1A1, APOA1, HPX, IGKV3-20, HBB, IGLC2, HBA2, IGKV4-1, IGHA1, IGLV2-11, CALR, IGKV2-28, CD36, HP, ALB
REACTOME_MAPK_FAMILY_SIGNALING_CASCADES	2.1439	0.0078	76	FN1, SPTAN1, CAMK2A, SPTB, CAMK2G, ACTB, PSMD7, PSMD3, SPTBN1, PSMC2, PSMD11, TLN1, PSMB1, FGA, CAMK2B, FGB, PSMC5, IQGAP1, CAMK2D, PSMB3, FGG, CDC42, SPTA1, PSMB2, ACTN2, PSMD12, PSMC4, AGO2, PSMD6, MAPK1, PSMD2, PSMD8, PSMC1, PSMA6, PPP2R5A, XPO1, PRKCQ, PSMA1, PSMA7, PSMC6, PSMB6, VCL, PAK2, PSMA3, GRB2, PSMD1, PSMA2, CALM1, PSMB7, HSPB1, PSMF1, PSMB4, PSMA5, PSMA4, PSMD13, PSMB5, RBX1, PSMD4,…
REACTOME_AUF1_HNRNP_D0_BINDS_AND_DESTABILIZES_MRNA	2.1481	0.0076	40	PSMD7, PSMD3, PSMC2, PSMD11, PSMB1, PSMC5, PSMB3, HNRNPD, PSMB2, PSMD12, PSMC4, HSPA1A, PSMD6, PSMD2, PSMD8, PSMC1, PSMA6, PSMA1, PSMA7, PSMC6, PSMB6, PSMA3, PSMD1, PSMA2, PSMB7, HSPB1, PSMF1, PSMB4, PSMA5, PSMA4, PSMD13, PSMB5, PSMD4, PSME2, PSMC3, PSMD9
REACTOME_DECTIN_1_MEDIATED_NONCANONICAL_NF_KB_SIGNALING	2.1553	0.0073	39	PSMD7, PSMD3, PSMC2, PSMD11, PSMB1, PSMC5, PSMB3, PSMB2, PSMD12, PSMC4, PSMD6, PSMD2, PSMD8, PSMC1, PSMA6, SKP1, PSMA1, PSMA7, PSMC6, PSMB6, PSMA3, PSMD1, PSMA2, PSMB7, PSMF1, PSMB4, UBE2M, PSMA5, PSMA4, PSMD13, PSMB5, PSMD4, PSME2, PSMC3, PSMD9
REACTOME_DEGRADATION_OF_GLI1_BY_THE_PROTEASOME	2.1601	0.007	39	PSMD7, PSMD3, PSMC2, PSMD11, PSMB1, PSMC5, PSMB3, PSMB2, PSMD12, PSMC4, PSMD6, PSMD2, PSMD8, PSMC1, PSMA6, SKP1, PSMA1, PSMA7, PSMC6, PSMB6, PSMA3, PSMD1, PSMA2, PSMB7, PSMF1, PSMB4, PSMA5, PSMA4, PSMD13, PSMB5, RBX1, PSMD4, PSME2, PSMC3, PSMD9
REACTOME_TNFR2_NON_CANONICAL_NF_KB_PATHWAY	2.1647	0.0069	39	PSMD7, PSMD3, PSMC2, PSMD11, PSMB1, PSMC5, PSMB3, PSMB2, PSMD12, PSMC4, PSMD6, PSMD2, PSMD8, PSMC1, PSMA6, SKP1, PSMA1, PSMA7, PSMC6, PSMB6, PSMA3, PSMD1, PSMA2, PSMB7, PSMF1, PSMB4, UBE2M, PSMA5, PSMA4, PSMD13, PSMB5, PSMD4, PSME2, PSMC3, PSMD9
REACTOME_AMYLOID_FIBER_FORMATION	2.1667	0.0069	18	TGFBI, APOE, APCS, H2BC12, HSPG2, H2AC4, H2AZ1, B2M, FGA, H4C1, H2BC11, APOA1, USP9X, APOA4
REACTOME_PRE_NOTCH_EXPRESSION_AND_PROCESSING	2.1764	0.0064	8	ATP2A1, H2BC12, H2AC4, TMED2, H4C1, H2BC11, AGO2, ATP2A2
REACTOME_SIGNALING_BY_GPCR	2.1766	0.0065	37	FN1, CASR, ITGB1, GNAI2, CAMK2A, GNAS, PF4, CAMK2G, OBSCN, ANXA1, PSAP, GNB1, C5, CAMK2B, CAMK2D, CDC42, C3, GNB2, RHOA, MAPK1, F2, KNG1, PPP3CA, PPP3CB, AGT, PRKCQ, MGLL
PID_SYNDECAN_1_PATHWAY	2.1795	0.0063	12	COL6A3, COL6A2, COL6A1, COL4A1, COL15A1, PPIB, COL3A1, COL1A2, COL1A1, MAPK1
REACTOME_DISEASES_OF_SIGNAL_TRANSDUCTION_BY_GROWTH_FACTOR_RECEPTORS_AND_SECOND_MESSENGERS	2.1817	0.0063	88	FN1, ERLIN2, CAMK2A, MYH9, CAMK2G, ACTB, NPM1, PSMD7, PSMD3, CLTC, SPTBN1, DCTN1, PSMC2, NEURL1, LMNA, PSMD11, TLN1, PSMB1, FGA, CAMK2B, LMO7, FGB, PSMC5, FXR1, IQGAP1, CAMK2D, PSMB3, FGG, PSMB2, PSMD12, PSMC4, AGO2, KIF5B, PSMD6, MAPK1, PSMD2, MYO18A, PSMD8, PSMC1, PSMA6, SKP1, PPP2R5A, PSMA1, PSMA7, PSMC6, MSN, PSMB6, VCL, PSMA3, GRB2, PSMD1, AGK, PSMA2, CALM1, PSMB7, TPM3, PSMF1, PSMB4, CLIP1,…
REACTOME_SIGNALING_BY_BRAF_AND_RAF1_FUSIONS	2.192	0.0059	21	FN1, CAMK2A, CAMK2G, ACTB, LMNA, TLN1, FGA, CAMK2B, FGB, FXR1, IQGAP1, CAMK2D, FGG
REACTOME_FC_EPSILON_RECEPTOR_FCERI_SIGNALING	2.1923	0.0059	54	PSMD7, PSMD3, PSMC2, PSMD11, PSMB1, PSMC5, PSMB3, PSMB2, PSMD12, PSMC4, PSMD6, MAPK1, PSMD2, PSMD8, PSMC1, PPP3CA, PPP3CB, PSMA6, SKP1, IGKV3-20, IGLC2, IGKV4-1, PRKCQ, PSMA1, PSMA7, PSMC6, PSMB6, PAK2, PSMA3, GRB2, IGLV2-11, PSMD1, PSMA2, CALM1, IGKV2-28, PSMB7, PSMF1, PSMB4, PSMA5, PSMA4, PSMD13, PSMB5, PSMD4, PSME2, PSMC3, PSMD9
REACTOME_NEUTROPHIL_DEGRANULATION	2.1981	0.0057	134	TMT1A, FTL, ARL8A, CD44, SPTAN1, ANXA2, DDOST, RAB18, PSMD7, PSMD3, S100A7, CD47, PSMC2, PSAP, MVP, PSMD11, LAMP2, VAPA, B2M, CAND1, PSMB1, XRCC6, STOM, PRDX4, HRNR, IQGAP1, KRT1, ENPP4, PPIA, FTH1, PNP, C3, PSMD12, DYNC1H1, DSP, EEF1A1, ALAD, HSPA1A, RHOA, NAPRT, FLG2, DDX3X, ILF2, STBD1, PSMD6, MAPK1, DSG1, PSMD2, CAT, SERPINA3, A1BG, LGALS3, AGL, JUP, RAB14, HBB, DEFA1, CD59, CCT2, PA2G4, GSN,…
KEGG_MEDICUS_VARIANT_DELETED_DMD_TO_DYSTROPHIN_ASSOCIATED_PROTEIN_COMPLEX	2.2051	0.0054	7	SNTB2, ACTB, DAG1, DMD, SNTA1, SNTB1
REACTOME_CYCLIN_A_CDK2_ASSOCIATED_EVENTS_AT_S_PHASE_ENTRY	2.2109	0.0052	37	PSMD7, PSMD3, PSMC2, PSMD11, PSMB1, PSMC5, PSMB3, PSMB2, PSMD12, PSMC4, PSMD6, PSMD2, PSMD8, PSMC1, PSMA6, SKP1, PSMA1, PSMA7, PSMC6, PSMB6, PSMA3, PSMD1, PSMA2, PSMB7, PSMF1, PSMB4, PSMA5, PSMA4, PSMD13, PSMB5, PSMD4, PSME2, PSMC3, PSMD9
REACTOME_COPI_DEPENDENT_GOLGI_TO_ER_RETROGRADE_TRAFFIC	2.2138	0.0051	22	TMED10, COPA, COPG2, TMED9, KIF20B, TMED2, TUBA1B, TUBA3C, RAB1A, KIF1C, ARCN1, ARF4, ARF1, KIF5B, TUBB2A, COPB2
REACTOME_SCF_SKP2_MEDIATED_DEGRADATION_OF_P27_P21	2.2159	0.0051	37	PSMD7, PSMD3, PSMC2, PSMD11, PSMB1, PSMC5, PSMB3, PSMB2, PSMD12, PSMC4, PSMD6, PSMD2, PSMD8, PSMC1, PSMA6, SKP1, PSMA1, PSMA7, PSMC6, PSMB6, PSMA3, PSMD1, PSMA2, PSMB7, PSMF1, PSMB4, PSMA5, PSMA4, PSMD13, PSMB5, PSMD4, PSME2, PSMC3, PSMD9
REACTOME_INTERACTION_BETWEEN_L1_AND_ANKYRINS	2.2219	0.0048	6	SPTAN1, SPTB, ACTB, SPTBN1, SPTA1, ANK1
HALLMARK_APICAL_JUNCTION	2.2238	0.0048	31	TGFBI, FBN1, ITGB1, GNAI2, MYL12B, MYH9, ACTB, ZYX, ACTA1, ACTN3, ACTN4, ACTN1, ACTN2, ARPC2, RRAS, YWHAH, FLNC, JUP, NEXN, CDSN, NRAP, MSN, VCL, MAP3K20
REACTOME_G2_M_CHECKPOINTS	2.2244	0.0048	44	PSMD7, PSMD3, H2BC12, PSMC2, PSMD11, PSMB1, PSMC5, H4C1, PSMB3, PSMB2, PSMD12, PSMC4, H2BC11, YWHAH, PSMD6, PSMD2, PSMD8, PSMC1, PSMA6, PSMA1, PSMA7, PSMC6, PSMB6, PSMA3, PSMD1, PSMA2, PSMB7, YWHAZ, PSMF1, PSMB4, PSMA5, PSMA4, PSMD13, PSMB5, PSMD4, PSME2, YWHAB, PSMC3, PSMD9
REACTOME_SCF_BETA_TRCP_MEDIATED_DEGRADATION_OF_EMI1	2.2338	0.0044	37	PSMD7, PSMD3, PSMC2, PSMD11, PSMB1, PSMC5, PSMB3, PSMB2, PSMD12, PSMC4, PSMD6, PSMD2, PSMD8, PSMC1, PSMA6, SKP1, PSMA1, PSMA7, PSMC6, PSMB6, PSMA3, PSMD1, PSMA2, PSMB7, PSMF1, PSMB4, PSMA5, PSMA4, PSMD13, PSMB5, PSMD4, PSME2, PSMC3, PSMD9
REACTOME_SENSORY_PERCEPTION	2.2457	0.004	27	CAPZA2, APOE, SPTAN1, CAPZB, MYH9, ACTB, MYO1C, SPTBN1, APOC2, HSPG2, XIRP2, APOB, GNB1, APOC3, APOA1, RBP4, APOA4, APOA2, PRKCQ, GSN, MSN, CALM1, TWF2, TTR
WP_ACUTE_VIRAL_MYOCARDITIS	2.2531	0.0038	18	LAMA2, CAV1, BCL2, ILK, ACTB, DAG1, DMD, SGCG, SGCB, SGCD, SGCA, MAPK1, MYH6, EIF4G2
HALLMARK_ALLOGRAFT_REJECTION	2.2599	0.0036	22	PF4, NPM1, CD47, FLNA, EIF3A, EIF3D, RPS19, RPL9, B2M, RARS1, KRT1, RPS9, RPL3L, F2, ABCE1, DARS1, WARS1, RPS3A
REACTOME_GPCR_LIGAND_BINDING	2.2618	0.0036	13	CASR, GNAS, PF4, ANXA1, PSAP, GNB1, C5, C3, GNB2, F2, KNG1, AGT
REACTOME_B_WICH_COMPLEX_POSITIVELY_REGULATES_RRNA_EXPRESSION	2.2688	0.0034	6	ACTB, MYO1C, H2BC12, H2AC4, H4C1, H2BC11
REACTOME_POSITIVE_EPIGENETIC_REGULATION_OF_RRNA_EXPRESSION	2.2771	0.0032	6	ACTB, MYO1C, H2BC12, H2AC4, H4C1, H2BC11
WP_ALLOGRAFT_REJECTION	2.2782	0.0032	6	VIM, C5, TUBA1B, C9, C3, C4A
REACTOME_PCP_CE_PATHWAY	2.2786	0.0033	42	PSMD7, PSMD3, CLTC, PSMC2, PSMD11, PSMB1, PSMC5, AP2A1, PSMB3, PSMB2, PSMD12, PSMC4, RHOA, PSMD6, PSMD2, AP2B1, PSMD8, PSMC1, CLTB, PSMA6, PSMA1, PSMA7, PSMC6, PSMB6, PSMA3, PSMD1, PSMA2, PSMB7, PSMF1, PSMB4, PSMA5, PSMA4, PSMD13, PSMB5, PSMD4, PSME2, PSMC3, PSMD9
REACTOME_HOST_INTERACTIONS_OF_HIV_FACTORS	2.2786	0.0033	54	NPM1, PSMD7, PSMD3, PSMC2, PSMD11, CUL5, B2M, PSMB1, PSMC5, AP2A1, PSMB3, PPIA, PSMB2, PSMD12, PSMC4, ARF1, PSMD6, PSMD2, AP2B1, PSMD8, PSMC1, PSMA6, SKP1, XPO1, PSMA1, PSMA7, PSMC6, PSMB6, PAK2, PSMA3, SLC25A6, PSMD1, PSMA2, PSMB7, PSMF1, PSMB4, PSMA5, KPNA1, KPNB1, PSMA4, PSMD13, PSMB5, RBX1, PSMD4, PSME2, PSMC3, PSMD9
PID_UPA_UPAR_PATHWAY	2.2796	0.0033	8	FN1, ITGB1, VTN, FGA, PLG, FGB, FGG
REACTOME_SYNTHESIS_OF_DNA	2.2798	0.0033	38	PSMD7, PSMD3, PSMC2, PSMD11, PSMB1, PSMC5, PSMB3, PSMB2, PSMD12, PSMC4, PSMD6, PSMD2, PSMD8, PSMC1, PSMA6, SKP1, PSMA1, PSMA7, PSMC6, PSMB6, PSMA3, PSMD1, PSMA2, PSMB7, PSMF1, PSMB4, PSMA5, PSMA4, PSMD13, PSMB5, RBX1, PSMD4, PSME2, PSMC3, PSMD9
REACTOME_RESPONSE_TO_ELEVATED_PLATELET_CYTOSOLIC_CA2	2.2818	0.0033	56	FN1, TTN, PF4, F13A1, CLU, TAGLN2, HRG, ENDOD1, FLNA, PSAP, ACTN4, ACTN1, TLN1, LAMP2, APOH, FGA, PLG, FGB, FGG, PPIA, SERPINF2, ACTN2, ANXA5, STXBP3, APOA1, ITIH4, SERPING1, SERPINA3, A1BG, KNG1, A2M, TMSB4X, HSPA5, CLEC3B, VCL, ORM2, CALM1, AHSG, ORM1, SERPINA1, TF, CFL1, CD36, WDR1, CALU, ALB, PPBP, CYRIB, APOOL, SCCPDH
REACTOME_MAPK6_MAPK4_SIGNALING	2.2828	0.0033	42	PSMD7, PSMD3, PSMC2, PSMD11, PSMB1, PSMC5, PSMB3, CDC42, PSMB2, PSMD12, PSMC4, AGO2, PSMD6, PSMD2, PSMD8, PSMC1, PSMA6, XPO1, PSMA1, PSMA7, PSMC6, PSMB6, PAK2, PSMA3, PSMD1, PSMA2, PSMB7, HSPB1, PSMF1, PSMB4, PSMA5, PSMA4, PSMD13, PSMB5, PSMD4, PSME2, PSMC3, PSMD9
REACTOME_APC_C_MEDIATED_DEGRADATION_OF_CELL_CYCLE_PROTEINS	2.2867	0.0032	37	PSMD7, PSMD3, PSMC2, PSMD11, PSMB1, PSMC5, PSMB3, PSMB2, PSMD12, PSMC4, PSMD6, PSMD2, PSMD8, PSMC1, PSMA6, SKP1, PSMA1, PSMA7, PSMC6, PSMB6, PSMA3, PSMD1, PSMA2, PSMB7, PSMF1, PSMB4, PSMA5, PSMA4, PSMD13, PSMB5, PSMD4, PSME2, PSMC3, PSMD9
REACTOME_DNA_DAMAGE_TELOMERE_STRESS_INDUCED_SENESCENCE	2.2894	0.0031	6	H1-0, H1-4, H2BC12, H2AC4, H4C1, H2BC11
REACTOME_SWITCHING_OF_ORIGINS_TO_A_POST_REPLICATIVE_STATE	2.29	0.0031	38	PSMD7, PSMD3, PSMC2, PSMD11, PSMB1, PSMC5, PSMB3, PSMB2, PSMD12, PSMC4, PSMD6, PSMD2, PSMD8, PSMC1, PSMA6, SKP1, PSMA1, PSMA7, PSMC6, PSMB6, PSMA3, PSMD1, PSMA2, PSMB7, PSMF1, PSMB4, PSMA5, PSMA4, PSMD13, PSMB5, RBX1, PSMD4, PSME2, PSMC3, PSMD9
HALLMARK_PROTEIN_SECRETION	2.2905	0.0032	22	CAV2, GNAS, TMED10, CLTC, LAMP2, RAB2A, USO1, TMED2, LMAN1, ARCN1, ARF1, MAPK1, RAB5A, AP2B1, SSPN, COPB2, RAB14
REACTOME_ORC1_REMOVAL_FROM_CHROMATIN	2.2967	0.003	38	PSMD7, PSMD3, PSMC2, PSMD11, PSMB1, PSMC5, PSMB3, PSMB2, PSMD12, PSMC4, PSMD6, PSMD2, PSMD8, PSMC1, PSMA6, SKP1, PSMA1, PSMA7, PSMC6, PSMB6, PSMA3, PSMD1, PSMA2, PSMB7, PSMF1, PSMB4, PSMA5, PSMA4, PSMD13, PSMB5, RBX1, PSMD4, PSME2, PSMC3, PSMD9
REACTOME_DOWNSTREAM_SIGNALING_EVENTS_OF_B_CELL_RECEPTOR_BCR	2.3053	0.0028	42	PSMD7, PSMD3, PSMC2, PSMD11, PSMB1, PSMC5, PSMB3, PPIA, PSMB2, PSMD12, PSMC4, PSMD6, PSMD2, PSMD8, PSMC1, PPP3CA, PPP3CB, PSMA6, SKP1, PSMA1, PSMA7, PSMC6, PSMB6, PSMA3, PSMD1, PSMA2, CALM1, PSMB7, PSMF1, PSMB4, PSMA5, PSMA4, PSMD13, PSMB5, PSMD4, PSME2, PSMC3, PSMD9
REACTOME_APOPTOSIS	2.3112	0.0027	66	BCL2, SPTAN1, VIM, PSMD7, H1-0, H1-4, BCAP31, PSMD3, PSMC2, PLEC, LMNA, PSMD11, PSMB1, PSMC5, PSMB3, PSMB2, PSMD12, PSMC4, DSP, YWHAH, HMGB2, PSMD6, MAPK1, DSG1, PSMD2, PSMD8, PSMC1, PSMA6, PRKCQ, GSN, PSMA1, PSMA7, PSMC6, PSMB6, PAK2, PSMA3, DYNLL1, OPA1, PSMD1, PSMA2, PSMB7, YWHAZ, HMGB1, PSMF1, PSMB4, PSMA5, KPNA1, KPNB1, PSMA4, PSMD13, PSMB5, PSMD4, PSME2, YWHAB, PSMC3, PSMD9
REACTOME_MEMBRANE_TRAFFICKING	2.3127	0.0027	104	CAPZA2, FTL, SPTAN1, CAPZB, MYH9, TMED10, UBQLN1, SPTB, COPA, RAB18, ACTB, MYO1C, COPG2, CLTC, SPTBN1, DCTN1, TMED9, ACTR1A, SCFD1, DNM2, KIF20B, SLC2A4, PACSIN3, APOB, USO1, TMED2, TUBA1B, RALA, AP2A1, TUBA3C, RAB1A, SPTA1, FTH1, ANK1, ARPC2, DYNC1H1, LMAN1, STXBP3, PAFAH1B3, YWHAH, KIF1C, ARCN1, ARF4, ARPC3, DCTN2, COPS7A, ARF1, KIF5B, RAB5A, AP2B1, TBC1D4, TUBB2A, COPB2, ARPC4, RAB14, CLTB, GP…
KEGG_MEDICUS_VARIANT_MUTATION_CAUSED_ABERRANT_SOD1_TO_26S_PROTEASOME_MEDIATED_PROTEIN_DEGRADATION	2.3167	0.0026	34	PSMD7, PSMD3, PSMC2, PSMD11, PSMB1, PSMC5, PSMB3, PSMB2, PSMD12, PSMC4, PSMD6, PSMD2, PSMD8, PSMC1, PSMA6, ADRM1, PSMA1, PSMA7, PSMC6, PSMB6, PSMA3, PSMD1, PSMA2, PSMB7, PSMB4, PSMA5, PSMA4, PSMD13, PSMB5, PSMD4, PSMC3, PSMD9
REACTOME_ASYMMETRIC_LOCALIZATION_OF_PCP_PROTEINS	2.3282	0.0024	35	PSMD7, PSMD3, PSMC2, PSMD11, PSMB1, PSMC5, PSMB3, PSMB2, PSMD12, PSMC4, PSMD6, PSMD2, PSMD8, PSMC1, PSMA6, PSMA1, PSMA7, PSMC6, PSMB6, PSMA3, PSMD1, PSMA2, PSMB7, PSMF1, PSMB4, PSMA5, PSMA4, PSMD13, PSMB5, PSMD4, PSME2, PSMC3, PSMD9
REACTOME_SIGNALING_BY_PDGF	2.3319	0.0023	10	COL6A3, COL6A2, COL4A2, COL6A1, COL4A1, THBS4, COL3A1, PLG
REACTOME_EPH_EPHRIN_SIGNALING	2.3343	0.0023	18	MYL12B, MYH9, ACTB, CLTC, MYL6, MYH11, AP2A1, CDC42, ARPC2, RHOA, ARPC3, AP2B1, ARPC4, MYH14, CLTB
REACTOME_COLLAGEN_DEGRADATION	2.3382	0.0022	12	COL6A3, COL6A2, COL4A2, COL6A1, COL18A1, COL4A1, COL15A1, COL3A1, COL1A2, COL1A1
REACTOME_DEGRADATION_OF_AXIN	2.3415	0.0022	35	PSMD7, PSMD3, PSMC2, PSMD11, PSMB1, PSMC5, PSMB3, PSMB2, PSMD12, PSMC4, PSMD6, PSMD2, PSMD8, PSMC1, PSMA6, PSMA1, PSMA7, PSMC6, PSMB6, PSMA3, PSMD1, PSMA2, PSMB7, PSMF1, PSMB4, PSMA5, PSMA4, PSMD13, PSMB5, PSMD4, PSME2, PSMC3, PSMD9
REACTOME_DISORDERS_OF_TRANSMEMBRANE_TRANSPORTERS	2.3428	0.0022	43	ERLIN2, PSMD7, PSMD3, PSMC2, SLC2A1, PSMD11, PSMB1, PSMC5, SLC4A1, CP, PSMB3, PSMB2, PSMD12, PSMC4, APOA1, PSMD6, PSMD2, PSMD8, PSMC1, PSMA6, PSMA1, PSMA7, PSMC6, PSMB6, PSMA3, PSMD1, PSMA2, PSMB7, PSMF1, PSMB4, PSMA5, PSMA4, PSMD13, PSMB5, PSMD4, PSME2, PSMC3, PSMD9, VCP
REACTOME_S_PHASE	2.3467	0.0021	38	PSMD7, PSMD3, PSMC2, PSMD11, PSMB1, PSMC5, PSMB3, PSMB2, PSMD12, PSMC4, PSMD6, PSMD2, PSMD8, PSMC1, PSMA6, SKP1, PSMA1, PSMA7, PSMC6, PSMB6, PSMA3, PSMD1, PSMA2, PSMB7, PSMF1, PSMB4, PSMA5, PSMA4, PSMD13, PSMB5, RBX1, PSMD4, PSME2, PSMC3, PSMD9
REACTOME_DEGRADATION_OF_DVL	2.3482	0.0021	36	PSMD7, PSMD3, PSMC2, PSMD11, PSMB1, PSMC5, PSMB3, PSMB2, PSMD12, PSMC4, PSMD6, PSMD2, PSMD8, PSMC1, PSMA6, PSMA1, PSMA7, PSMC6, PSMB6, PSMA3, PSMD1, PSMA2, PSMB7, PSMF1, PSMB4, PSMA5, PSMA4, PSMD13, PSMB5, RBX1, PSMD4, PSME2, PSMC3, PSMD9
REACTOME_DISEASES_OF_GLYCOSYLATION	2.3564	0.002	11	OGN, PRELP, LUM, DCN, BGN, DAG1, HSPG2, MOGS, MPDU1
KEGG_SPLICEOSOME	2.3584	0.002	19	HNRNPA3, HNRNPC, SNRPD3, HNRNPA1, SNRPE, HNRNPU, SNRPB, EIF4A3, HSPA1A, HNRNPM, DDX39B, HSPA2, SRSF1, HNRNPK, SNRPD2, SRSF7, PPIL1
REACTOME_INTERFERON_GAMMA_SIGNALING	2.3594	0.002	8	CD44, CAMK2A, CAMK2G, B2M, CAMK2B, CAMK2D, MAPK1, HLA-DRB3
REACTOME_SIGNALING_BY_THE_B_CELL_RECEPTOR_BCR	2.3612	0.002	52	PSMD7, PSMD3, PSMC2, PSMD11, PSMB1, PSMC5, PSMB3, PPIA, PSMB2, PSMD12, PSMC4, STIM1, PSMD6, PSMD2, PSMD8, PSMC1, PPP3CA, PPP3CB, PSMA6, SKP1, IGKV3-20, IGLC2, IGKV4-1, IGHM, PSMA1, PSMA7, PSMC6, PSMB6, PSMA3, GRB2, IGLV2-11, PSMD1, PSMA2, CALM1, IGKV2-28, PSMB7, PSMF1, PSMB4, PSMA5, PSMA4, PSMD13, PSMB5, PSMD4, PSME2, PSMC3, PSMD9
REACTOME_ABC_FAMILY_PROTEINS_MEDIATED_TRANSPORT	2.3614	0.002	39	ERLIN2, PSMD7, PSMD3, PSMC2, PSMD11, PSMB1, PSMC5, PSMB3, PSMB2, PSMD12, PSMC4, APOA1, PSMD6, PSMD2, PSMD8, PSMC1, PSMA6, PSMA1, PSMA7, PSMC6, PSMB6, PSMA3, PSMD1, PSMA2, PSMB7, PSMF1, PSMB4, PSMA5, PSMA4, PSMD13, PSMB5, PSMD4, PSME2, PSMC3, PSMD9, VCP
REACTOME_REGULATION_OF_RUNX2_EXPRESSION_AND_ACTIVITY	2.3712	0.0019	39	PSMD7, PSMD3, PSMC2, PSMD11, PSMB1, PSMC5, PSMB3, PSMB2, PSMD12, PSMC4, PSMD6, PSMD2, PSMD8, PSMC1, PSMA6, SKP1, PSMA1, PSMA7, PSMC6, PSMB6, PSMA3, PSMD1, PSMA2, PSMB7, PSMF1, PSMB4, PSMA5, STUB1, PSMA4, PSMD13, PSMB5, RBX1, PSMD4, PSME2, PSMC3, PSMD9
REACTOME_STABILIZATION_OF_P53	2.3722	0.0019	35	PSMD7, PSMD3, PSMC2, PSMD11, PSMB1, PSMC5, PSMB3, PSMB2, PSMD12, PSMC4, PSMD6, PSMD2, PSMD8, PSMC1, PSMA6, PSMA1, PSMA7, PSMC6, PSMB6, PSMA3, PSMD1, PSMA2, PSMB7, PSMF1, PSMB4, PSMA5, PSMA4, PSMD13, PSMB5, PSMD4, PSME2, PSMC3, PSMD9
HALLMARK_COAGULATION	2.3729	0.0019	39	COMP, FBN1, FN1, CFH, PF4, CLU, HRG, ANXA1, APOC2, APOC1, CSRP1, LAMP2, FGA, APOC3, PLG, FGG, C9, C3, GNB2, CFB, APOA1, ARF4, SERPING1, F2, ITIH1, A2M, SERPINC1, GSN, SERPINA1, HMGCS2, TF, WDR1, S100A13, CTSB, LTA4H
REACTOME_NEGATIVE_REGULATION_OF_NOTCH4_SIGNALING	2.3816	0.0018	39	PSMD7, PSMD3, PSMC2, PSMD11, PSMB1, PSMC5, PSMB3, PSMB2, PSMD12, PSMC4, PSMD6, PSMD2, PSMD8, PSMC1, PSMA6, SKP1, PSMA1, PSMA7, PSMC6, PSMB6, PSMA3, PSMD1, PSMA2, PSMB7, YWHAZ, PSMF1, PSMB4, PSMA5, PSMA4, PSMD13, PSMB5, RBX1, PSMD4, PSME2, PSMC3, PSMD9
REACTOME_G1_S_DNA_DAMAGE_CHECKPOINTS	2.3824	0.0018	35	PSMD7, PSMD3, PSMC2, PSMD11, PSMB1, PSMC5, PSMB3, PSMB2, PSMD12, PSMC4, PSMD6, PSMD2, PSMD8, PSMC1, PSMA6, PSMA1, PSMA7, PSMC6, PSMB6, PSMA3, PSMD1, PSMA2, PSMB7, PSMF1, PSMB4, PSMA5, PSMA4, PSMD13, PSMB5, PSMD4, PSME2, PSMC3, PSMD9
REACTOME_REGULATION_OF_RUNX3_EXPRESSION_AND_ACTIVITY	2.385	0.0017	35	PSMD7, PSMD3, PSMC2, PSMD11, PSMB1, PSMC5, PSMB3, PSMB2, PSMD12, PSMC4, PSMD6, PSMD2, PSMD8, PSMC1, PSMA6, PSMA1, PSMA7, PSMC6, PSMB6, PSMA3, PSMD1, PSMA2, PSMB7, PSMF1, PSMB4, PSMA5, PSMA4, PSMD13, PSMB5, PSMD4, PSME2, PSMC3, PSMD9
REACTOME_HEDGEHOG_LIGAND_BIOGENESIS	2.393	0.0017	37	PSMD7, PSMD3, PSMC2, PSMD11, PSMB1, PSMC5, PSMB3, PSMB2, PSMD12, PSMC4, PSMD6, P4HB, PSMD2, PSMD8, PSMC1, PSMA6, PSMA1, PSMA7, PSMC6, PSMB6, PSMA3, PSMD1, PSMA2, PSMB7, PSMF1, PSMB4, PSMA5, PSMA4, PSMD13, PSMB5, PSMD4, PSME2, PSMC3, PSMD9, VCP
REACTOME_APC_C_CDH1_MEDIATED_DEGRADATION_OF_CDC20_AND_OTHER_APC_C_CDH1_TARGETED_PROTEINS_IN_LATE_MITOSIS_EARLY_G1	2.3933	0.0017	35	PSMD7, PSMD3, PSMC2, PSMD11, PSMB1, PSMC5, PSMB3, PSMB2, PSMD12, PSMC4, PSMD6, PSMD2, PSMD8, PSMC1, PSMA6, PSMA1, PSMA7, PSMC6, PSMB6, PSMA3, PSMD1, PSMA2, PSMB7, PSMF1, PSMB4, PSMA5, PSMA4, PSMD13, PSMB5, PSMD4, PSME2, PSMC3, PSMD9
REACTOME_TRANSCRIPTIONAL_REGULATION_BY_RUNX3	2.3969	0.0017	35	PSMD7, PSMD3, PSMC2, PSMD11, PSMB1, PSMC5, PSMB3, PSMB2, PSMD12, PSMC4, PSMD6, PSMD2, PSMD8, PSMC1, PSMA6, PSMA1, PSMA7, PSMC6, PSMB6, PSMA3, PSMD1, PSMA2, PSMB7, PSMF1, PSMB4, PSMA5, PSMA4, PSMD13, PSMB5, PSMD4, PSME2, PSMC3, PSMD9
WP_INFLAMMATORY_RESPONSE_PATHWAY	2.3975	0.0017	7	LAMC1, LAMB2, FN1, VTN, COL3A1, COL1A2, COL1A1
REACTOME_SYNDECAN_INTERACTIONS	2.4013	0.0016	7	FN1, ITGB1, VTN, ACTN1, COL3A1, COL1A2, COL1A1
REACTOME_SIGNALING_BY_NOTCH4	2.4054	0.0016	40	PSMD7, ACTA2, PSMD3, PSMC2, PSMD11, PSMB1, PSMC5, PSMB3, PSMB2, PSMD12, PSMC4, PSMD6, PSMD2, PSMD8, PSMC1, PSMA6, SKP1, PSMA1, PSMA7, PSMC6, PSMB6, PSMA3, PSMD1, PSMA2, PSMB7, YWHAZ, PSMF1, PSMB4, PSMA5, PSMA4, PSMD13, PSMB5, RBX1, PSMD4, PSME2, PSMC3, PSMD9
REACTOME_REGULATION_OF_RAS_BY_GAPS	2.4113	0.0015	36	PSMD7, PSMD3, PSMC2, PSMD11, PSMB1, PSMC5, PSMB3, PSMB2, PSMD12, PSMC4, PSMD6, PSMD2, PSMD8, PSMC1, PSMA6, PSMA1, PSMA7, PSMC6, PSMB6, PSMA3, PSMD1, PSMA2, PSMB7, PSMF1, PSMB4, PSMA5, PSMA4, PSMD13, PSMB5, RBX1, PSMD4, PSME2, PSMC3, PSMD9
REACTOME_HEDGEHOG_ON_STATE	2.4132	0.0015	36	PSMD7, PSMD3, PSMC2, PSMD11, PSMB1, PSMC5, PSMB3, PSMB2, PSMD12, PSMC4, PSMD6, PSMD2, PSMD8, PSMC1, PSMA6, PSMA1, PSMA7, PSMC6, PSMB6, PSMA3, PSMD1, PSMA2, PSMB7, PSMF1, PSMB4, PSMA5, PSMA4, PSMD13, PSMB5, RBX1, PSMD4, PSME2, PSMC3, PSMD9
REACTOME_MATURATION_OF_SPIKE_PROTEIN	2.4161	0.0015	7	DDOST, RPN1, CANX, MOGS, GANAB, RPN2, PRKCSH
REACTOME_ANTIGEN_PROCESSING_CROSS_PRESENTATION	2.4194	0.0014	46	PSMD7, PSMD3, PSMC2, PSMD11, B2M, PSMB1, FGA, FGB, PSMC5, PSMB3, FGG, PSMB2, PSMD12, PSMC4, PDIA3, PSMD6, PSMD2, PSMD8, PSMC1, PSMA6, PSMA1, PSMA7, PSMC6, PSMB6, PSMA3, S100A8, PSMD1, PSMA2, CALR, PSMB7, HMGB1, PSMF1, PSMB4, CD36, PSMA5, PSMA4, PSMD13, PSMB5, PSMD4, PSME2, PSMC3, PSMD9
REACTOME_UCH_PROTEINASES	2.4242	0.0013	41	ACTB, PSMD7, PSMD3, PSMC2, PSMD11, H2AC4, PSMB1, PSMC5, PSMB3, PSMB2, PSMD12, PSMC4, PSMD6, PSMD2, PSMD8, PSMC1, PSMA6, ADRM1, PSMA1, PSMA7, PSMC6, PSMB6, PSMA3, PSMD1, PSMA2, NEDD8, PSMB7, PSMF1, PSMB4, PSMA5, PSMA4, PSMD13, PSMB5, PSMD4, PSME2, UCHL1, PSMC3, PSMD9
REACTOME_MOLECULES_ASSOCIATED_WITH_ELASTIC_FIBRES	2.4253	0.0013	6	FBN1, FN1, MFAP5, ITGB1, VTN, FBLN5
KEGG_MEDICUS_REFERENCE_COPI_VESICLE_FORMATION	2.4384	0.0013	9	TMED10, COPA, COPG2, TMED5, TMED9, TMED2, ARCN1, ARF1, COPB2
KEGG_HYPERTROPHIC_CARDIOMYOPATHY_HCM	2.4389	0.0013	30	CACNA1S, LAMA2, ITGB1, TTN, ACTB, DAG1, CACNG1, CACNA2D1, DMD, LMNA, SGCG, ITGA7, TPM2, CACNB1, TPM1, SGCB, SGCD, SGCA, MYH6, MYH7, EMD, ATP2A2
HALLMARK_ANGIOGENESIS	2.4393	0.0013	7	LUM, PF4, LRPAP1, VTN, APOH, COL3A1, S100A4
REACTOME_RHOA_GTPASE_CYCLE	2.4415	0.0013	18	FLOT1, CAV1, FLOT2, BCAP31, OBSCN, SCFD1, STOM, IQGAP1, LMAN1, RHOA, STBD1, PGRMC2, CAVIN1, VAPB, JUP
REACTOME_DEFECTIVE_CFTR_CAUSES_CYSTIC_FIBROSIS	2.4426	0.0013	37	ERLIN2, PSMD7, PSMD3, PSMC2, PSMD11, PSMB1, PSMC5, PSMB3, PSMB2, PSMD12, PSMC4, PSMD6, PSMD2, PSMD8, PSMC1, PSMA6, PSMA1, PSMA7, PSMC6, PSMB6, PSMA3, PSMD1, PSMA2, PSMB7, PSMF1, PSMB4, PSMA5, PSMA4, PSMD13, PSMB5, PSMD4, PSME2, PSMC3, PSMD9, VCP
KEGG_ADHERENS_JUNCTION	2.4431	0.0013	14	SORBS1, ACTB, ACTN3, ACTN4, ACTN1, CSNK2A1, LMO7, IQGAP1, CDC42, ACTN2, RHOA, MAPK1
REACTOME_EPIGENETIC_REGULATION_OF_GENE_EXPRESSION	2.4468	0.0013	7	ARID4B, ACTB, MYO1C, H2BC12, H2AC4, H4C1, H2BC11
REACTOME_SARS_COV_1_MODULATES_HOST_TRANSLATION_MACHINERY	2.4497	0.0013	24	HNRNPA1, RPS19, RPS4X, RPS10, RPS12, RPS3, RPS16, RPS9, EEF1A1, RPS8, RPSA, RPS7, RPS28, RPS13, RPS23, RPS2, RPS18, RPS15A, RPS3A, RPS11, RPS14
REACTOME_REGULATION_OF_PTEN_STABILITY_AND_ACTIVITY	2.464	0.0011	37	PSMD7, PSMD3, PSMC2, PSMD11, PSMB1, CSNK2A1, PSMC5, PSMB3, PSMB2, PSMD12, PSMC4, PSMD6, PSMD2, PSMD8, PSMC1, PSMA6, PSMA1, PSMA7, PSMC6, PSMB6, PSMA3, PSMD1, PSMA2, PSMB7, PSMF1, PSMB4, PSMA5, STUB1, PSMA4, PSMD13, PSMB5, PSMD4, PSME2, PSMC3, PSMD9
REACTOME_COMPLEMENT_CASCADE	2.4673	0.0011	20	CFH, CLU, VTN, C5, C9, C3, C4A, CFB, SERPING1, F2, IGKV3-20, IGLC2, IGHG1, CD59, IGKV4-1, IGHG2, IGHG4, IGLV2-11, IGKV2-28
REACTOME_ELASTIC_FIBRE_FORMATION	2.4692	0.0011	6	FBN1, FN1, MFAP5, ITGB1, VTN, FBLN5
KEGG_MEDICUS_VARIANT_MUTATION_INACTIVATED_VCP_TO_26S_PROTEASOME_MEDIATED_PROTEIN_DEGRADATION	2.4747	0.0011	34	PSMD7, PSMD3, PSMC2, PSMD11, PSMB1, PSMC5, PSMB3, PSMB2, PSMD12, PSMC4, PSMD6, PSMD2, PSMD8, PSMC1, PSMA6, ADRM1, PSMA1, PSMA7, PSMC6, PSMB6, PSMA3, PSMD1, PSMA2, PSMB7, PSMB4, PSMA5, PSMA4, PSMD13, PSMB5, PSMD4, PSMC3, PSMD9, VCP
REACTOME_TCF_DEPENDENT_SIGNALING_IN_RESPONSE_TO_WNT	2.4759	0.0011	47	CAV1, PSMD7, PSMD3, H2BC12, PSMC2, PSMD11, H2AC4, PSMB1, CSNK2A1, PSMC5, H4C1, PSMB3, PSMB2, PSMD12, PSMC4, H2BC11, PSMD6, PSMD2, PSMD8, PSMC1, PSMA6, PPP2R5A, XPO1, PSMA1, PSMA7, PSMC6, PSMB6, PSMA3, PSMD1, PSMA2, PSMB7, YWHAZ, PSMF1, PSMB4, PSMA5, PSMA4, PSMD13, PSMB5, RBX1, PSMD4, PSME2, PSMC3, PSMD9
REACTOME_NEPHRIN_FAMILY_INTERACTIONS	2.4778	0.001	7	SPTAN1, SPTBN1, ACTN3, ACTN4, ACTN1, IQGAP1, ACTN2
HALLMARK_MYOGENESIS	2.483	0.001	99	RYR1, COL6A3, COL6A2, LAMA2, COL4A2, ITGB1, SPTAN1, SOD3, SORBS1, ATP2A1, MYH9, MYH1, CDH13, TCAP, CLU, MYO1C, SVIL, COL15A1, MYOM2, CAV3, MYH8, CACNG1, TAGLN, PDLIM7, ACTA1, MYH3, ACTN3, MYH4, DMD, SGCG, MYH11, ITGA7, MYOM1, COL3A1, MYL11, TPM2, CAMK2B, TNNT3, MYL4, TNNI2, MYL1, TNNC2, ACTN2, SGCD, COL1A1, LDB3, GPX3, HSPB8, SGCA
REACTOME_INTRA_GOLGI_AND_RETROGRADE_GOLGI_TO_ER_TRAFFIC	2.4849	0.001	35	CAPZA2, CAPZB, TMED10, COPA, RAB18, COPG2, DCTN1, TMED9, ACTR1A, KIF20B, TMED2, TUBA1B, TUBA3C, RAB1A, DYNC1H1, PAFAH1B3, KIF1C, ARCN1, ARF4, DCTN2, ARF1, KIF5B, TUBB2A, COPB2
WP_COMPLEMENT_AND_COAGULATION_CASCADES	2.4864	0.001	16	CFH, CLU, CLTC, PLG, FGB, C9, C3, SERPINF2, LMAN1, CFB, SERPING1, F2, KNG1, SERPINC1, SERPIND1
KEGG_MEDICUS_REFERENCE_26S_PROTEASOME_MEDIATED_PROTEIN_DEGRADATION	2.4912	0.0009	33	PSMD7, PSMD3, PSMC2, PSMD11, PSMB1, PSMC5, PSMB3, PSMB2, PSMD12, PSMC4, PSMD6, PSMD2, PSMD8, PSMC1, PSMA6, ADRM1, PSMA1, PSMA7, PSMC6, PSMB6, PSMA3, PSMD1, PSMA2, PSMB7, PSMB4, PSMA5, PSMA4, PSMD13, PSMB5, PSMD4, PSMC3, PSMD9
KEGG_MEDICUS_VARIANT_MUTATION_INACTIVATED_UBQLN2_TO_26S_PROTEASOME_MEDIATED_PROTEIN_DEGRADATION	2.4913	0.0009	33	PSMD7, PSMD3, PSMC2, PSMD11, PSMB1, PSMC5, PSMB3, PSMB2, PSMD12, PSMC4, PSMD6, PSMD2, PSMD8, PSMC1, PSMA6, ADRM1, PSMA1, PSMA7, PSMC6, PSMB6, PSMA3, PSMD1, PSMA2, PSMB7, PSMB4, PSMA5, PSMA4, PSMD13, PSMB5, PSMD4, PSMC3, PSMD9
WP_FOCAL_ADHESION_PI3KAKTMTORSIGNALING	2.4934	0.0009	42	COMP, LAMC1, LAMB2, FN1, TNXB, COL6A2, LAMA2, COL4A2, ITGB1, COL4A1, ELAVL1, HSP90B1, THBS4, VTN, SLC2A1, SLC2A4, ITGA7, COL3A1, GNB1, RAB2A
REACTOME_TRANSCRIPTIONAL_REGULATION_BY_RUNX2	2.4939	0.0009	42	PSMD7, PSMD3, PSMC2, PSMD11, PSMB1, PSMC5, PSMB3, PSMB2, PSMD12, PSMC4, COL1A1, PSMD6, MAPK1, PSMD2, LGALS3, PSMD8, PSMC1, PSMA6, SKP1, PSMA1, PSMA7, PSMC6, PSMB6, PSMA3, PSMD1, PSMA2, PSMB7, PSMF1, PSMB4, PSMA5, STUB1, PSMA4, PSMD13, PSMB5, RBX1, PSMD4, PSME2, PSMC3, PSMD9
REACTOME_ABC_TRANSPORTER_DISORDERS	2.4976	0.0009	38	ERLIN2, PSMD7, PSMD3, PSMC2, PSMD11, PSMB1, PSMC5, PSMB3, PSMB2, PSMD12, PSMC4, APOA1, PSMD6, PSMD2, PSMD8, PSMC1, PSMA6, PSMA1, PSMA7, PSMC6, PSMB6, PSMA3, PSMD1, PSMA2, PSMB7, PSMF1, PSMB4, PSMA5, PSMA4, PSMD13, PSMB5, PSMD4, PSME2, PSMC3, PSMD9, VCP
REACTOME_ADAPTIVE_IMMUNE_SYSTEM	2.5108	0.0009	134	CAPZA2, ITGB1, CAPZB, PSMD7, BCAP31, PSMD3, CLTC, DCTN1, PSMC2, ACTR1A, PSMD11, DNM2, CANX, CUL5, COL3A1, B2M, PSMB1, FGA, TUBA1B, ERAP1, LMO7, FGB, PSMC5, AP2A1, TUBA3C, PSMB3, FGG, CDC42, PPIA, PSMB2, C3, COL1A2, PSMD12, PSMC4, DYNC1H1, STIM1, COL1A1, PDIA3, DCTN2, UFL1, ARF1, KIF5B, PSMD6, HLA-DRB3, PSMD2, AP2B1, TRIM63, TUBB2A, TPP2, PSMD8, PSMC1, PPP3CA, PPP3CB, PSMA6, SKP1, IGKV3-20, IGLC2,…
REACTOME_GOLGI_TO_ER_RETROGRADE_TRANSPORT	2.5134	0.0009	34	CAPZA2, CAPZB, TMED10, COPA, RAB18, COPG2, DCTN1, TMED9, ACTR1A, KIF20B, TMED2, TUBA1B, TUBA3C, RAB1A, DYNC1H1, PAFAH1B3, KIF1C, ARCN1, ARF4, DCTN2, ARF1, KIF5B, TUBB2A, COPB2
PID_AVB3_INTEGRIN_PATHWAY	2.5184	0.0008	17	FN1, COL6A3, COL6A2, COL6A1, ILK, COL4A1, VTN, COL15A1, TLN1, COL3A1, COL1A2, RHOA, COL1A1, MAPK1
REACTOME_RUNX1_REGULATES_TRANSCRIPTION_OF_GENES_INVOLVED_IN_DIFFERENTIATION_OF_HSCS	2.519	0.0008	39	PSMD7, PSMD3, H2BC12, PSMC2, PSMD11, H2AC4, PSMB1, PSMC5, H4C1, PSMB3, PSMB2, PSMD12, PSMC4, H2BC11, PSMD6, PSMD2, PSMD8, PSMC1, PSMA6, PSMA1, PSMA7, PSMC6, PSMB6, PSMA3, PSMD1, PSMA2, PSMB7, PSMF1, PSMB4, PSMA5, PSMA4, PSMD13, PSMB5, PSMD4, PSME2, PSMC3, PSMD9
KEGG_PROTEASOME	2.529	0.0008	33	PSMD7, PSMD3, PSMC2, PSMD11, PSMB1, PSMC5, PSMB3, PSMB2, PSMD12, PSMC4, PSMD6, PSMD2, PSMD8, PSMC1, PSMA6, PSMA1, PSMA7, PSMC6, PSMB6, PSMA3, PSMD1, PSMA2, PSMB7, PSMF1, PSMB4, PSMA5, PSMA4, PSMD13, PSMB5, PSMD4, PSME2, PSMC3
REACTOME_GASTRULATION	2.5331	0.0008	34	PSMD7, PSMD3, PSMC2, PSMD11, PSMB1, PSMC5, PSMB3, PSMB2, PSMD12, PSMC4, PSMD6, PSMD2, PSMD8, PSMC1, PSMA6, PSMA1, PSMA7, PSMC6, PSMB6, PSMA3, PSMD1, PSMA2, PSMB7, PSMF1, PSMB4, PSMA5, PSMA4, PSMD13, PSMB5, PSMD4, PSME2, PSMC3, PSMD9
REACTOME_TRANSPORT_OF_SMALL_MOLECULES	2.5419	0.0007	124	RYR1, ERLIN2, FTL, APOE, CAMK2A, GNAS, ATP2A1, CAMK2G, PSMD7, PSMD3, CLTC, APOC2, PSMC2, SLC2A1, PSMD11, APOC1, TRDN, SLC2A4, APOB, ESYT1, GNB1, CAND1, PSMB1, SLC27A1, APOC3, STOM, CAMK2B, PSMC5, LPA, AP2A1, SLC4A1, CP, CAMK2D, PSMB3, FTH1, PSMB2, PSMD12, PSMC4, GNB2, APOA1, ARF1, PSMD6, P4HB, PSMD2, AP2B1, ATP6V1E1, PSMD8, ESYT2, APOA4, PSMC1, ATP2A2, PSMA6, SKP1, HBB, A2M, HBA2, APOA2, CA1, CUT…
REACTOME_MET_ACTIVATES_PTK2_SIGNALING	2.5445	0.0007	8	LAMC1, LAMB2, FN1, LAMA2, ITGB1, COL3A1, COL1A2, COL1A1
REACTOME_CROSS_PRESENTATION_OF_SOLUBLE_EXOGENOUS_ANTIGENS_ENDOSOMES	2.5483	0.0007	34	PSMD7, PSMD3, PSMC2, PSMD11, PSMB1, PSMC5, PSMB3, PSMB2, PSMD12, PSMC4, PSMD6, PSMD2, PSMD8, PSMC1, PSMA6, PSMA1, PSMA7, PSMC6, PSMB6, PSMA3, PSMD1, PSMA2, PSMB7, PSMF1, PSMB4, PSMA5, PSMA4, PSMD13, PSMB5, PSMD4, PSME2, PSMC3, PSMD9
REACTOME_FORMATION_OF_PARAXIAL_MESODERM	2.553	0.0007	34	PSMD7, PSMD3, PSMC2, PSMD11, PSMB1, PSMC5, PSMB3, PSMB2, PSMD12, PSMC4, PSMD6, PSMD2, PSMD8, PSMC1, PSMA6, PSMA1, PSMA7, PSMC6, PSMB6, PSMA3, PSMD1, PSMA2, PSMB7, PSMF1, PSMB4, PSMA5, PSMA4, PSMD13, PSMB5, PSMD4, PSME2, PSMC3, PSMD9
REACTOME_DNA_REPLICATION	2.5544	0.0006	44	PSMD7, PSMD3, H2BC12, PSMC2, PSMD11, H2AC4, PSMB1, PSMC5, H4C1, PSMB3, PSMB2, PSMD12, PSMC4, H2BC11, PSMD6, PSMD2, PSMD8, PSMC1, PSMA6, SKP1, PSMA1, PSMA7, PSMC6, PSMB6, PSMA3, PSMD1, PSMA2, PSMB7, PSMF1, PSMB4, PSMA5, KPNA1, KPNB1, PSMA4, PSMD13, PSMB5, RBX1, PSMD4, PSME2, PSMC3, PSMD9
REACTOME_CELL_EXTRACELLULAR_MATRIX_INTERACTIONS	2.5619	0.0006	8	ITGB1, ILK, ACTB, PARVB, FLNA, FERMT2, ACTN1
REACTOME_BETA_CATENIN_INDEPENDENT_WNT_SIGNALING	2.57	0.0006	49	CAMK2A, PSMD7, PSMD3, CLTC, PSMC2, PSMD11, GNB1, PSMB1, PSMC5, AP2A1, PSMB3, PSMB2, PSMD12, PSMC4, AGO2, GNB2, RHOA, PSMD6, PSMD2, AP2B1, PSMD8, PSMC1, PPP3CA, PPP3CB, CLTB, PSMA6, PSMA1, PSMA7, PSMC6, PSMB6, PSMA3, PSMD1, PSMA2, CALM1, PSMB7, PSMF1, PSMB4, PSMA5, PSMA4, PSMD13, PSMB5, PSMD4, PSME2, PSMC3, PSMD9
REACTOME_INNATE_IMMUNE_SYSTEM	2.5708	0.0006	229	TMT1A, CAPZA2, FTL, ARL8A, CD44, BCL2, SPTAN1, CFH, MYH9, ANXA2, DDOST, CLU, HSP90B1, RAB18, ACTB, VTN, MYO1C, PSMD7, PSMD3, S100A7, CD47, PSMC2, PSAP, MVP, PSMD11, DHX9, DNM2, LAMP2, VAPA, APOB, B2M, CAND1, PSMB1, C5, XRCC6, FGA, STOM, PRDX4, HRNR, DCD, FGB, PSMC5, IQGAP1, KRT1, ENPP4, PSMB3, FGG, CDC42, PPIA, FTH1, PNP, C9, PSMB2, C3, PSMD12, PSMC4, ARPC2, DYNC1H1, PRKCSH, DSP, EEF1A1, ALAD, C4…
WP_DENGUE2_INTERACTIONS_WITH_COMPLEMENT_AND_COAGULATION_CASCADES	2.573	0.0005	17	CFH, CLU, CLTC, PLG, FGB, C9, C3, SERPINF2, LMAN1, CFB, SERPING1, F2, KNG1, APOA2, SERPINC1, SERPIND1
REACTOME_DNA_REPLICATION_PRE_INITIATION	2.5732	0.0006	41	PSMD7, PSMD3, H2BC12, PSMC2, PSMD11, H2AC4, PSMB1, PSMC5, H4C1, PSMB3, PSMB2, PSMD12, PSMC4, H2BC11, PSMD6, PSMD2, PSMD8, PSMC1, PSMA6, PSMA1, PSMA7, PSMC6, PSMB6, PSMA3, PSMD1, PSMA2, PSMB7, PSMF1, PSMB4, PSMA5, KPNA1, KPNB1, PSMA4, PSMD13, PSMB5, PSMD4, PSME2, PSMC3, PSMD9
REACTOME_PTEN_REGULATION	2.5828	0.0005	39	PSMD7, PSMD3, PSMC2, PSMD11, PSMB1, CSNK2A1, PSMC5, PSMB3, PSMB2, PSMD12, PSMC4, AGO2, PSMD6, MAPK1, PSMD2, PSMD8, PSMC1, PSMA6, PSMA1, PSMA7, PSMC6, PSMB6, PSMA3, PSMD1, PSMA2, PSMB7, PSMF1, PSMB4, PSMA5, STUB1, PSMA4, PSMD13, PSMB5, PSMD4, PSME2, PSMC3, PSMD9
REACTOME_PLATELET_ACTIVATION_SIGNALING_AND_AGGREGATION	2.5929	0.0004	71	FN1, GNAI2, TTN, PF4, F13A1, CLU, TAGLN2, HRG, ENDOD1, FLNA, PSAP, ACTN4, ACTN1, TLN1, LAMP2, APOH, GNB1, FGA, PLG, FGB, FGG, CDC42, PPIA, SERPINF2, COL1A2, ACTN2, GNB2, ANXA5, STXBP3, RHOA, COL1A1, APOA1, ITIH4, SERPING1, MAPK1, F2, SERPINA3, A1BG, KNG1, A2M, TMSB4X, HSPA5, PRKCQ, MGLL, CLEC3B, VCL, GRB2, ORM2, CALM1, AHSG, ORM1, YWHAZ, SERPINA1, TF, CFL1, CD36, WDR1, CALU, ALB
REACTOME_TRANSCRIPTIONAL_REGULATION_BY_RUNX1	2.5941	0.0004	45	PF4, PSMD7, PSMD3, H2BC12, PSMC2, PSMD11, H2AC4, PSMB1, CSNK2A1, PSMC5, H4C1, PSMB3, PSMB2, PSMD12, PSMC4, H2BC11, AGO2, PSMD6, PSMD2, LGALS3, PSMD8, PSMC1, PSMA6, PRKCQ, PSMA1, PSMA7, PSMC6, PSMB6, PSMA3, PSMD1, PSMA2, PSMB7, PSMF1, PSMB4, PSMA5, PSMA4, PSMD13, PSMB5, PSMD4, PSME2, PSMC3, PSMD9
WP_13Q1212_COPY_NUMBER_VARIATION	2.6141	0.0004	16	DAG1, DMD, SGCG, SNTA1, SNTB1, CDC42, ADIPOQ, SGCB, SGCD, RHOA, SGCA, RTN4, FLNC, SSPN
REACTOME_SOMITOGENESIS	2.6217	0.0003	34	PSMD7, PSMD3, PSMC2, PSMD11, PSMB1, PSMC5, PSMB3, PSMB2, PSMD12, PSMC4, PSMD6, PSMD2, PSMD8, PSMC1, PSMA6, PSMA1, PSMA7, PSMC6, PSMB6, PSMA3, PSMD1, PSMA2, PSMB7, PSMF1, PSMB4, PSMA5, PSMA4, PSMD13, PSMB5, PSMD4, PSME2, PSMC3, PSMD9
KEGG_DILATED_CARDIOMYOPATHY	2.6235	0.0003	30	CACNA1S, LAMA2, ITGB1, TTN, GNAS, ACTB, DAG1, CACNG1, CACNA2D1, DMD, LMNA, SGCG, ITGA7, TPM2, CACNB1, TPM1, SGCB, SGCD, SGCA, MYH6, MYH7, EMD, ATP2A2
REACTOME_TRANSPORT_TO_THE_GOLGI_AND_SUBSEQUENT_MODIFICATION	2.6246	0.0004	39	CAPZA2, SPTAN1, CAPZB, TMED10, SPTB, COPA, COPG2, SPTBN1, DCTN1, TMED9, ACTR1A, SCFD1, USO1, TMED2, TUBA1B, TUBA3C, RAB1A, SPTA1, ANK1, DYNC1H1, LMAN1, ARCN1, ARF4, DCTN2, ARF1, TUBB2A, COPB2
REACTOME_METABOLISM_OF_POLYAMINES	2.6283	0.0004	35	PSMD7, PSMD3, PSMC2, PSMD11, PSMB1, PSMC5, PSMB3, PSMB2, PSMD12, PSMC4, AGMAT, PSMD6, PSMD2, PSMD8, PSMC1, PSMA6, PSMA1, PSMA7, PSMC6, PSMB6, PSMA3, PSMD1, PSMA2, PSMB7, PSMF1, PSMB4, PSMA5, PSMA4, PSMD13, PSMB5, PSMD4, PSME2, PSMC3, PSMD9
REACTOME_CELL_JUNCTION_ORGANIZATION	2.6297	0.0003	15	ITGB1, ILK, CDH13, ACTB, PARVB, FLNA, FERMT2, PLEC, ACTN1, AGO2, KRT5, FLNC, JUP, KRT14
REACTOME_STRIATED_MUSCLE_CONTRACTION	2.6316	0.0004	29	TTN, NEB, VIM, TCAP, MYH8, MYBPC2, ACTA1, MYH3, ACTN3, DMD, TMOD4, TPM2, TPM1, TNNT3, MYL4, TNNI2, MYL1, TNNC2, ACTN2
KEGG_MEDICUS_VARIANT_MUTATION_CAUSED_ABERRANT_ABETA_TO_26S_PROTEASOME_MEDIATED_PROTEIN_DEGRADATION	2.6318	0.0004	32	PSMD7, PSMD3, PSMC2, PSMD11, PSMB1, PSMC5, PSMB3, PSMB2, PSMD12, PSMC4, PSMD6, PSMD2, PSMD8, PSMC1, PSMA6, ADRM1, PSMA1, PSMA7, PSMC6, PSMB6, PSMA3, PSMD1, PSMA2, PSMB7, PSMB4, PSMA5, PSMA4, PSMD13, PSMB5, PSMD4, PSMC3, PSMD9
KEGG_TIGHT_JUNCTION	2.6372	0.0003	36	SPTAN1, GNAI2, MYL12B, MYH9, MYH1, ACTB, MYH8, MYH3, ACTN3, MYH4, ACTN4, ACTN1, MYH11, VAPA, EPB41, MYH13, MYL11, RRAS2, CSNK2A1, CDC42, ACTN2, RRAS, RHOA
KEGG_MEDICUS_VARIANT_MUTATION_CAUSED_ABERRANT_HTT_TO_26S_PROTEASOME_MEDIATED_PROTEIN_DEGRADATION	2.642	0.0004	32	PSMD7, PSMD3, PSMC2, PSMD11, PSMB1, PSMC5, PSMB3, PSMB2, PSMD12, PSMC4, PSMD6, PSMD2, PSMD8, PSMC1, PSMA6, ADRM1, PSMA1, PSMA7, PSMC6, PSMB6, PSMA3, PSMD1, PSMA2, PSMB7, PSMB4, PSMA5, PSMA4, PSMD13, PSMB5, PSMD4, PSMC3, PSMD9
KEGG_MEDICUS_VARIANT_MUTATION_CAUSED_ABERRANT_SNCA_TO_26S_PROTEASOME_MEDIATED_PROTEIN_DEGRADATION	2.655	0.0003	33	PSMD7, PSMD3, PSMC2, PSMD11, PSMB1, PSMC5, PSMB3, PSMB2, PSMD12, PSMC4, PSMD6, PSMD2, PSMD8, PSMC1, PSMA6, ADRM1, PSMA1, PSMA7, PSMC6, PSMB6, PSMA3, PSMD1, PSMA2, PSMB7, SNCA, PSMB4, PSMA5, PSMA4, PSMD13, PSMB5, PSMD4, PSMC3, PSMD9
WP_PI3KAKT_SIGNALING	2.658	0.0003	37	COMP, LAMC1, LAMB2, FN1, TNXB, COL6A3, COL6A2, LAMA2, COL4A2, COL6A1, ITGB1, BCL2, COL4A1, HSP90B1, THBS4, VTN
WP_MRNA_PROCESSING	2.6582	0.0004	25	TMED10, HNRNPAB, HNRNPC, DHX9, DDX1, SNRPD3, HNRNPA1, HNRNPL, SNRPE, HNRNPU, SNRPB, HNRNPH1, SFPQ, HNRNPD, NONO, HNRNPA2B1, HNRNPM, HNRNPR, SRSF1, HNRNPK, SNRPD2, SRSF7
REACTOME_DISEASES_ASSOCIATED_WITH_GLYCOSAMINOGLYCAN_METABOLISM	2.678	0.0003	6	OGN, PRELP, LUM, DCN, BGN, HSPG2
REACTOME_SCAVENGING_BY_CLASS_A_RECEPTORS	2.6845	0.0003	12	COL4A2, FTL, APOE, COL4A1, HSP90B1, APOB, COL3A1, FTH1, COL1A2, COL1A1, APOA1
KEGG_MEDICUS_VARIANT_SCRAPIE_CONFORMATION_PRPSC_TO_26S_PROTEASOME_MEDIATED_PROTEIN_DEGRADATION	2.6884	0.0003	32	PSMD7, PSMD3, PSMC2, PSMD11, PSMB1, PSMC5, PSMB3, PSMB2, PSMD12, PSMC4, PSMD6, PSMD2, PSMD8, PSMC1, PSMA6, ADRM1, PSMA1, PSMA7, PSMC6, PSMB6, PSMA3, PSMD1, PSMA2, PSMB7, PSMB4, PSMA5, PSMA4, PSMD13, PSMB5, PSMD4, PSMC3, PSMD9
REACTOME_TRANSLATION	2.6902	0.0003	103	VARS1, DDOST, RPL30, RPN1, RPL38, RPL14, EIF3A, RPL13A, EIF3D, EIF3E, RPS19, EIF3I, RPS4X, RPL4, RPL9, RPLP0, RPL22, RPL7A, KARS1, RPLP2, RPL17, RPL24, RARS1, RPL6, RPS10, EIF4A1, FARSA, EIF3B, RPS12, RPS3, RPS16, RPN2, RPL5, RPL34, RPL18A, AIMP2, RPS9, EIF3F, EEF1A1, RPL27A, MRPS27, RPL3L, RPS8, RPSA, RPS7, LARS1, RPS28, RPL10A, RPL15, FARSB, RPS13, RPL8, RPL11, RPL7, RPS23, RPS2, RPL12, RPS18, …
REACTOME_GLYCOSAMINOGLYCAN_METABOLISM	2.6937	0.0003	8	OGN, PRELP, LUM, DCN, BGN, CD44, HSPG2
KEGG_VIRAL_MYOCARDITIS	2.7194	0.0002	26	LAMA2, CAV1, MYH9, MYH1, ACTB, DAG1, MYH8, MYH3, MYH4, DMD, SGCG, MYH11, MYH13, SGCB, SGCD, SGCA, MYH6, HLA-DRB3, EIF4G2, MYH7, MYH14
REACTOME_ER_TO_GOLGI_ANTEROGRADE_TRANSPORT	2.7224	0.0002	39	CAPZA2, SPTAN1, CAPZB, TMED10, SPTB, COPA, COPG2, SPTBN1, DCTN1, TMED9, ACTR1A, SCFD1, USO1, TMED2, TUBA1B, TUBA3C, RAB1A, SPTA1, ANK1, DYNC1H1, LMAN1, ARCN1, ARF4, DCTN2, ARF1, TUBB2A, COPB2
WP_PRIMARY_FOCAL_SEGMENTAL_GLOMERULOSCLEROSIS_FSGS	2.7301	0.0002	12	LAMB2, ITGB1, ILK, VIM, MYH9, VTN, DAG1, ACTN4, TLN1, CAMK2B
REACTOME_SARS_COV_2_MODULATES_HOST_TRANSLATION_MACHINERY	2.7407	0.0002	26	SNRPD3, RPS19, RPS4X, SNRPE, SNRPB, RPS10, RPS12, RPS3, RPS16, RPS9, RPS8, RPSA, RPS7, RPS28, RPS13, RPS23, RPS2, RPS18, RPS15A, SNRPD2, RPS3A, RPS11, RPS14
WP_COMPLEMENT_SYSTEM	2.7474	0.0002	27	LAMC1, DCN, GNAI2, CFH, APCS, F13A1, VTN, RPS19, C5, FGA, PLG, FGB, FGG, ADIPOQ, C9, C3, C4A, CFB, APOA1, SERPING1, FKBP2
REACTOME_COPI_MEDIATED_ANTEROGRADE_TRANSPORT	2.7625	0.0001	34	CAPZA2, SPTAN1, CAPZB, TMED10, SPTB, COPA, COPG2, SPTBN1, DCTN1, TMED9, ACTR1A, USO1, TMED2, TUBA1B, TUBA3C, RAB1A, SPTA1, ANK1, DYNC1H1, ARCN1, ARF4, DCTN2, ARF1, TUBB2A, COPB2
REACTOME_SIGNALING_BY_NOTCH	2.7695	0.0001	49	ATP2A1, PSMD7, ACTA2, PSMD3, H2BC12, PSMC2, NEURL1, PSMD11, H2AC4, PSMB1, TMED2, PSMC5, H4C1, PSMB3, PSMB2, PSMD12, PSMC4, H2BC11, AGO2, PSMD6, PSMD2, PSMD8, PSMC1, ATP2A2, PSMA6, SKP1, PSMA1, PSMA7, PSMC6, PSMB6, PSMA3, PSMD1, PSMA2, PSMB7, YWHAZ, PSMF1, PSMB4, PSMA5, PSMA4, PSMD13, PSMB5, RBX1, PSMD4, PSME2, PSMC3, PSMD9
REACTOME_ASSEMBLY_OF_COLLAGEN_FIBRILS_AND_OTHER_MULTIMERIC_STRUCTURES	2.7815	0.0001	12	COL6A3, COL6A2, COL4A2, COL6A1, COL18A1, COL4A1, COL15A1, PLEC, COL3A1, COL1A2, COL1A1
REACTOME_ASPARAGINE_N_LINKED_GLYCOSYLATION	2.8152	0	57	CAPZA2, SPTAN1, CAPZB, TMED10, DDOST, SPTB, COPA, RPN1, COPG2, SPTBN1, DCTN1, TMED9, ACTR1A, SCFD1, CANX, USO1, MOGS, TMED2, TUBA1B, TUBA3C, GANAB, RAB1A, MPDU1, SPTA1, RPN2, ANK1, DYNC1H1, PRKCSH, LMAN1, ARCN1, ARF4, PDIA3, DCTN2, ARF1, NANS, TUBB2A, COPB2, PSMC1
REACTOME_SIGNALING_BY_WNT	2.8292	0	65	CAV1, CAMK2A, PSMD7, PSMD3, TMED5, CLTC, H2BC12, PSMC2, PSMD11, H2AC4, GNB1, PSMB1, CSNK2A1, PSMC5, AP2A1, H4C1, PSMB3, PSMB2, PSMD12, PSMC4, H2BC11, AGO2, GNB2, RHOA, PSMD6, VPS35, PSMD2, AP2B1, PSMD8, PSMC1, PPP3CA, PPP3CB, CLTB, PSMA6, SKP1, PPP2R5A, XPO1, PSMA1, PSMA7, PSMC6, PSMB6, PSMA3, PSMD1, PSMA2, CALM1, PSMB7, YWHAZ, PSMF1, PSMB4, PSMA5, PSMA4, PSMD13, PSMB5, RBX1, PSMD4, PSME2, PSMC3,…
REACTOME_NCAM1_INTERACTIONS	2.8361	0	8	COL6A3, CACNA1S, COL6A2, COL4A2, COL6A1, COL4A1, COL3A1, CACNB1
REACTOME_COLLAGEN_FORMATION	2.8455	0	14	COL6A3, COL6A2, COL4A2, COL6A1, COL18A1, COL4A1, COL15A1, PPIB, PLEC, COL3A1, COL1A2, COL1A1, P4HB
WP_STRIATED_MUSCLE_CONTRACTION_PATHWAY	2.8553	0	31	TTN, NEB, VIM, TCAP, ACTA2, MYH8, MYBPC2, ACTA1, MYH3, ACTN3, DMD, ACTN4, MYOM1, TPM2, TPM1, TNNT3, MYL4, TNNI2, MYL1, TNNC2, ACTN2
REACTOME_REGULATION_OF_INSULIN_LIKE_GROWTH_FACTOR_IGF_TRANSPORT_AND_UPTAKE_BY_INSULIN_LIKE_GROWTH_FACTOR_BINDING_PROTEINS_IGFBPS	2.8723	0	31	LAMC1, LAMB2, FBN1, FN1, APOE, HSP90B1, PDIA6, APOB, FGA, PLG, CP, FGG, ITIH2, C3, PRKCSH, C4A, APOA1, P4HB, F2, KNG1, RCN1, LGALS1, APOA2, SERPINC1, SERPIND1, AHSG, SERPINA1, TF, HRC, CALU, ALB
REACTOME_COLLAGEN_CHAIN_TRIMERIZATION	2.8789	0	10	COL6A3, COL6A2, COL4A2, COL6A1, COL18A1, COL4A1, COL15A1, COL3A1, COL1A2, COL1A1
KEGG_COMPLEMENT_AND_COAGULATION_CASCADES	2.8873	0	20	CFH, F13A1, C5, FGA, PLG, FGB, FGG, C9, C3, SERPINF2, C4A, CFB, SERPING1, F2, KNG1, A2M, CD59, SERPINC1, SERPIND1
REACTOME_NCAM_SIGNALING_FOR_NEURITE_OUT_GROWTH	2.9061	0	14	COL6A3, CACNA1S, COL6A2, COL4A2, COL6A1, SPTAN1, COL4A1, SPTB, SPTBN1, COL3A1, CACNB1, SPTA1
REACTOME_VESICLE_MEDIATED_TRANSPORT	2.9137	0	127	CAPZA2, COL4A2, FTL, APOE, SPTAN1, CAPZB, COL4A1, MYH9, TMED10, UBQLN1, HSP90B1, SPTB, COPA, RAB18, ACTB, MYO1C, COPG2, CLTC, SPTBN1, DCTN1, TMED9, ACTR1A, SCFD1, DNM2, KIF20B, SLC2A4, PACSIN3, APOB, COL3A1, USO1, TMED2, TUBA1B, RALA, AP2A1, TUBA3C, RAB1A, SPTA1, FTH1, COL1A2, ANK1, ARPC2, DYNC1H1, LMAN1, STXBP3, PAFAH1B3, COL1A1, YWHAH, APOA1, KIF1C, ARCN1, ARF4, ARPC3, DCTN2, COPS7A, ARF1, KIF5…
KEGG_MEDICUS_REFERENCE_ITGA_B_TALIN_VINCULIN_SIGNALING_PATHWAY	2.9215	0	10	FN1, TLN2, ITGB1, ILK, ACTB, ACTN4, ACTN1, TLN1, ITGA7
REACTOME_COLLAGEN_BIOSYNTHESIS_AND_MODIFYING_ENZYMES	2.9224	0	12	COL6A3, COL6A2, COL4A2, COL6A1, COL18A1, COL4A1, COL15A1, PPIB, COL3A1, COL1A2, COL1A1, P4HB
REACTOME_SMOOTH_MUSCLE_CONTRACTION	2.9324	0	22	SORBS1, MYL12B, ANXA2, ACTA2, CAV3, ANXA1, DYSF, MYL6, TLN1, MYH11, CALD1, ANXA6, MYL11, TPM2, TPM1, ALDH2
WP_SMALL_CELL_LUNG_CANCER	2.9401	0	10	LAMC1, LAMB2, FN1, LAMA2, COL4A2, ITGB1, BCL2, COL4A1
PID_INTEGRIN3_PATHWAY	2.9487	0	13	LAMC1, TGFBI, FBN1, FN1, COL4A1, VTN, CD47, FGA, FGB, FGG, COL1A2, COL1A1
REACTOME_DEGRADATION_OF_THE_EXTRACELLULAR_MATRIX	2.9827	0	28	NID1, LAMC1, FBN1, FN1, CMA1, COL6A3, DCN, COL6A2, COL4A2, COL6A1, CD44, COL18A1, COL4A1, CAPN3, COL15A1, HSPG2
WP_MIRNA_TARGETS_IN_ECM_AND_MEMBRANE_RECEPTORS	3.0417	0	11	LAMC1, LAMB2, FN1, TNXB, COL6A3, COL6A2, COL4A2, COL6A1, COL4A1
REACTOME_HEMOSTASIS	3.0476	0	128	FN1, CAPZA2, ITGB1, CAV1, CD44, S100A10, GNAI2, TTN, CAPZB, GNAS, ATP2A1, ANXA2, PF4, F13A1, CLU, ACTB, HBG2, TAGLN2, HRG, ENDOD1, CD47, FLNA, HBG1, PSAP, ACTN4, ACTN1, EHD2, KIF20B, TLN1, LAMP2, APOH, EHD1, APOB, GNB1, FGA, TUBA1B, PLG, FGB, TUBA3C, FGG, CDC42, PPIA, SERPINF2, COL1A2, ACTN2, GNB2, ANXA5, STXBP3, STIM1, RHOA, COL1A1, APOA1, KIF1C, ITIH4, KIF5B, SERPING1, MAPK1, RAB5A, F2, SERPINA…
REACTOME_CELL_CELL_COMMUNICATION	3.1001	0	23	ITGB1, SPTAN1, ILK, CDH13, ACTB, PARVB, SPTBN1, CD47, FLNA, FERMT2, ACTN3, PLEC, ACTN4, ACTN1, IQGAP1, ACTN2, AGO2, KRT5, FLNC, JUP, KRT14
KEGG_SMALL_CELL_LUNG_CANCER	3.1036	0	9	LAMC1, LAMB2, FN1, LAMA2, COL4A2, ITGB1, BCL2, COL4A1
REACTOME_NON_INTEGRIN_MEMBRANE_ECM_INTERACTIONS	3.2016	0	16	LAMC1, LAMB2, FN1, LAMA2, COL4A2, ITGB1, COL4A1, VTN, DAG1, HSPG2, DMD, ACTN1, COL3A1, COL1A2, COL1A1
REACTOME_INFECTIOUS_DISEASE	3.2141	0	225	ITGB1, CAV1, GNAI2, GNAS, MYH9, DDOST, ARID4B, RPL30, ACTB, RPN1, MYO1C, NPM1, PSMD7, BCAP31, PSMD3, CLTC, RPL38, RPL14, H2BC12, PSMC2, HSPG2, PPIB, RPL13A, PSMD11, H2AC4, SNRPD3, HNRNPA1, RPS19, CANX, CUL5, RPS4X, SNRPE, GNB1, RPL4, RPL9, MOGS, B2M, RPLP0, RPL22, PSMB1, SNRPB, XRCC6, CSNK2A1, RPL7A, TUBA1B, RPLP2, SFPQ, RPL17, RPL24, PSMC5, RPL6, AP2A1, TUBA3C, H4C1, GANAB, RPS10, PSMB3, RPS12, …
REACTOME_INFLUENZA_INFECTION	3.3024	0	65	RPL30, CLTC, RPL38, RPL14, RPL13A, RPS19, CANX, RPS4X, RPL4, RPL9, RPLP0, RPL22, RPL7A, RPLP2, RPL17, RPL24, RPL6, RPS10, RPS12, RPS3, RPS16, RPL5, RPL34, RPL18A, RPS9, RPL27A, HSPA1A, RPL3L, RPS8, RPSA, RPS7, RPS28, RPL10A, RPL15, RPS13, RPL8, RPL11, RPL7, RPS23, RPS2, RPL12, RPS18, RPS15A, RPL13, XPO1, RPL27, RPL28, RPS3A, RPS11, RPS14, RPL32, SLC25A6, KPNA4, CALR, IPO5, RPS6, KPNA1, KPNB1, RPS…
REACTOME_EUKARYOTIC_TRANSLATION_INITIATION	3.3358	0	68	RPL30, RPL38, RPL14, EIF3A, RPL13A, EIF3D, EIF3E, RPS19, EIF3I, RPS4X, RPL4, RPL9, RPLP0, RPL22, RPL7A, RPLP2, RPL17, RPL24, RPL6, RPS10, EIF4A1, EIF3B, RPS12, RPS3, RPS16, RPL5, RPL34, RPL18A, RPS9, EIF3F, RPL27A, RPL3L, RPS8, RPSA, RPS7, RPS28, RPL10A, RPL15, RPS13, RPL8, RPL11, RPL7, RPS23, RPS2, RPL12, RPS18, RPS15A, RPL13, RPL27, RPL28, RPS3A, RPS11, RPS14, RPL32, EIF5
REACTOME_POST_TRANSLATIONAL_PROTEIN_MODIFICATION	3.3514	0	208	LAMC1, LAMB2, FBN1, FN1, CAPZA2, APOE, SPTAN1, CAPZB, TMED10, DDOST, HSP90B1, SPTB, COPA, RAB18, ACTB, RPN1, NPM1, DAG1, PSMD7, COPG2, PSMD3, SPTBN1, DCTN1, H2BC12, PSMC2, TMED9, HNRNPC, PDIA6, ACTR1A, PSMD11, SCFD1, H2AC4, CANX, CUL5, APOB, RAB2A, USO1, MOGS, CAND1, PSMB1, FGA, CUL4A, TMED2, TUBA1B, LMO7, DCUN1D2, PSMC5, TUBA3C, H4C1, GANAB, ART3, CP, DDX17, PSMB3, FGG, RAB1A, MPDU1, SPTA1, ITIH…
REACTOME_METABOLISM_OF_RNA	3.3646	0	139	ELAVL1, RPL30, HNRNPA3, PSMD7, PSMD3, RPL38, RPL14, PSMC2, HNRNPC, RPL13A, PSMD11, DHX9, DDX1, SNRPD3, HNRNPA1, RPS19, RPS4X, HNRNPL, SNRPE, RPL4, RPL9, RPLP0, HNRNPU, RPL22, PSMB1, SNRPB, HNRNPH1, RPL7A, RPLP2, EIF4A3, RPL17, RPL24, PSMC5, RPL6, RPS10, EIF4A1, PSMB3, RPS12, HNRNPD, RPS3, RPS16, PSMB2, RPL5, RPL34, RPL18A, RPS9, PSMD12, PSMC4, HNRNPA2B1, RPL27A, HSPA1A, RPL3L, RPS8, RPSA, RPS7, H…
KEGG_SYSTEMIC_LUPUS_ERYTHEMATOSUS	3.4001	0	17	H2BC12, ACTN3, ACTN4, ACTN1, H2AC4, SNRPD3, H2AZ1, C5, SNRPB, MACROH2A1, H4C1, C9, C3, ACTN2, H2BC11, C4A, HLA-DRB3
KEGG_ARRHYTHMOGENIC_RIGHT_VENTRICULAR_CARDIOMYOPATHY_ARVC	3.4194	0	24	CACNA1S, LAMA2, ITGB1, ACTB, DAG1, CACNG1, CACNA2D1, ACTN3, DMD, LMNA, ACTN4, ACTN1, SGCG, ITGA7, CACNB1, SGCB, ACTN2, SGCD, DSP, SGCA, JUP, EMD, ATP2A2
REACTOME_SIGNALING_BY_ROBO_RECEPTORS	3.4468	0	103	RPL30, DAG1, PSMD7, PSMD3, RPL38, RPL14, PSMC2, RPL13A, PSMD11, RPS19, RPS4X, RPL4, RPL9, RPLP0, RPL22, PSMB1, RPL7A, RPLP2, EIF4A3, RPL17, RPL24, PSMC5, RPL6, RPS10, PSMB3, RPS12, CDC42, RPS3, RPS16, PSMB2, RPL5, RPL34, RPL18A, RPS9, PSMD12, PSMC4, RPL27A, RPL3L, RHOA, CAP2, RPS8, RPSA, RPS7, RPS28, RPL10A, PSMD6, RPL15, PSMD2, RPS13, RPL8, RPL11, RPL7, RPS23, CLASP2, PSMD8, PSMC1, RPS2, RPL12, …
REACTOME_LAMININ_INTERACTIONS	3.4507	0	11	NID1, LAMC1, LAMB2, NID2, LAMA2, COL4A2, ITGB1, COL18A1, COL4A1, HSPG2, ITGA7
WP_ARRHYTHMOGENIC_RIGHT_VENTRICULAR_CARDIOMYOPATHY	3.4924	0	24	CACNA1S, LAMA2, ITGB1, ACTB, DAG1, CACNG1, CACNA2D1, ACTN3, DMD, LMNA, ACTN4, ACTN1, SGCG, ITGA7, CACNB1, SGCB, ACTN2, SGCD, DSP, SGCA, JUP, EMD, ATP2A2
REACTOME_VIRAL_INFECTION_PATHWAYS	3.537	0	191	ITGB1, CAV1, DDOST, ARID4B, RPL30, RPN1, NPM1, PSMD7, BCAP31, PSMD3, CLTC, RPL38, RPL14, H2BC12, PSMC2, HSPG2, PPIB, RPL13A, PSMD11, H2AC4, SNRPD3, HNRNPA1, RPS19, CANX, CUL5, RPS4X, SNRPE, RPL4, RPL9, MOGS, B2M, RPLP0, RPL22, PSMB1, SNRPB, XRCC6, CSNK2A1, RPL7A, TUBA1B, RPLP2, RPL17, RPL24, PSMC5, RPL6, AP2A1, TUBA3C, H4C1, GANAB, RPS10, PSMB3, RPS12, RPS3, PPIA, RPS16, RPN2, PSMB2, RPL5, RPL34,…
REACTOME_EUKARYOTIC_TRANSLATION_ELONGATION	3.5432	0	57	RPL30, RPL38, RPL14, RPL13A, RPS19, RPS4X, RPL4, RPL9, RPLP0, RPL22, RPL7A, RPLP2, RPL17, RPL24, RPL6, RPS10, RPS12, RPS3, RPS16, RPL5, RPL34, RPL18A, RPS9, EEF1A1, RPL27A, RPL3L, RPS8, RPSA, RPS7, RPS28, RPL10A, RPL15, RPS13, RPL8, RPL11, RPL7, RPS23, RPS2, RPL12, RPS18, RPS15A, RPL13, RPL27, RPL28, RPS3A, RPS11, RPS14, RPL32
REACTOME_SELENOAMINO_ACID_METABOLISM	3.6414	0	63	RPL30, RPL38, RPL14, RPL13A, RPS19, RPS4X, RPL4, RPL9, RPLP0, RPL22, RPL7A, KARS1, RPLP2, RPL17, RPL24, RARS1, RPL6, RPS10, RPS12, RPS3, RPS16, RPL5, RPL34, RPL18A, AIMP2, RPS9, RPL27A, RPL3L, RPS8, RPSA, RPS7, LARS1, RPS28, RPL10A, RPL15, RPS13, RPL8, RPL11, RPL7, RPS23, RPS2, RPL12, RPS18, DARS1, RPS15A, RPL13, RPL27, RPL28, RPS3A, RPS11, RPS14, RPL32, IARS1, EPRS1, QARS1
REACTOME_MUSCLE_CONTRACTION	3.6576	0	67	RYR1, TTN, NEB, VIM, CAMK2A, SORBS1, MYL12B, ATP2A1, ANXA2, TCAP, CAMK2G, ACTA2, CAV3, ANXA1, MYH8, DYSF, MYBPC2, ACTA1, MYH3, ACTN3, DMD, TMOD4, TRDN, MYL6, TLN1, MYH11, CALD1, ANXA6, MYL11, TPM2, CAMK2B, CACNB1, TPM1, ALDH2, TNNT3, CAMK2D, MYL4, TNNI2, MYL1, TNNC2, ACTN2
WP_FOCAL_ADHESION	3.6634	0	45	COMP, LAMC1, LAMB2, FN1, TNXB, COL6A2, LAMA2, COL4A2, TLN2, ITGB1, CAV1, BCL2, CAV2, ILK, MYL12B, COL4A1, THBS4, ACTB, VTN, PARVB, CAV3, FLNA, ZYX, ACTN4, ACTN1, TLN1, ITGA7
REACTOME_NONSENSE_MEDIATED_DECAY_NMD	3.707	0	55	RPL30, RPL38, RPL14, RPL13A, RPS19, RPS4X, RPL4, RPL9, RPLP0, RPL22, RPL7A, RPLP2, EIF4A3, RPL17, RPL24, RPL6, RPS10, RPS12, RPS3, RPS16, RPL5, RPL34, RPL18A, RPS9, RPL27A, RPL3L, RPS8, RPSA, RPS7, RPS28, RPL10A, RPL15, RPS13, RPL8, RPL11, RPL7, RPS23, RPS2, RPL12, RPS18, RPS15A, RPL13, RPL27, RPL28, RPS3A, RPS11, RPS14, RPL32
REACTOME_RRNA_PROCESSING	3.708	0	53	RPL30, RPL38, RPL14, RPL13A, RPS19, RPS4X, RPL4, RPL9, RPLP0, RPL22, RPL7A, RPLP2, RPL17, RPL24, RPL6, RPS10, RPS12, RPS3, RPS16, RPL5, RPL34, RPL18A, RPS9, RPL27A, RPL3L, RPS8, RPSA, RPS7, RPS28, RPL10A, RPL15, RPS13, RPL8, RPL11, RPL7, RPS23, RPS2, RPL12, RPS18, RPS15A, RPL13, RPL27, RPL28, RPS3A, RPS11, RPS14, RPL32
REACTOME_REGULATION_OF_EXPRESSION_OF_SLITS_AND_ROBOS	3.7412	0	92	RPL30, DAG1, PSMD7, PSMD3, RPL38, RPL14, PSMC2, RPL13A, PSMD11, RPS19, RPS4X, RPL4, RPL9, RPLP0, RPL22, PSMB1, RPL7A, RPLP2, EIF4A3, RPL17, RPL24, PSMC5, RPL6, RPS10, PSMB3, RPS12, RPS3, RPS16, PSMB2, RPL5, RPL34, RPL18A, RPS9, PSMD12, PSMC4, RPL27A, RPL3L, RPS8, RPSA, RPS7, RPS28, RPL10A, PSMD6, RPL15, PSMD2, RPS13, RPL8, RPL11, RPL7, RPS23, PSMD8, PSMC1, RPS2, RPL12, RPS18, PSMA6, RPS15A, RPL13…
WP_CYTOPLASMIC_RIBOSOMAL_PROTEINS	3.8339	0	52	RPL30, RPL38, RPL14, RPL13A, RPS19, RPS4X, RPL4, RPL9, RPLP0, RPL22, RPL7A, RPLP2, RPL17, RPL24, RPL6, RPS10, RPS12, RPS3, RPS16, RPL5, RPL34, RPL18A, RPS9, RPL27A, RPL3L, RPS8, RPSA, RPS7, RPS28, RPL10A, RPL15, RPS13, RPL8, RPL11, RPL7, RPS23, RPS2, RPL12, RPS18, RPS15A, RPL13, RPL27, RPL28, RPS3A, RPS11, RPS14, RPL32
REACTOME_CELLULAR_RESPONSE_TO_STARVATION	3.8736	0	56	RPL30, RPL38, RPL14, RPL13A, RPS19, RPS4X, GCN1, RPL4, RPL9, RPLP0, RPL22, RPL7A, RPLP2, RPL17, RPL24, RPL6, RPS10, RPS12, RPS3, RPS16, RPL5, RPL34, RPL18A, RPS9, RPL27A, RPL3L, RPS8, RPSA, RPS7, RPS28, RPL10A, RPL15, RPS13, RPL8, RPL11, RPL7, RPS23, ATP6V1E1, RPS2, RPL12, RPS18, RPS15A, RPL13, RPL27, RPL28, RPS3A, ATP6V1A, RPS11, RPS14, RPL32
REACTOME_INTEGRIN_CELL_SURFACE_INTERACTIONS	3.879	0	23	COMP, FBN1, FN1, COL6A3, LUM, COL6A2, COL4A2, COL6A1, ITGB1, CD44, COL18A1, COL4A1, VTN, CD47, HSPG2, ITGA7, COL3A1, FGA, FGB, FGG, COL1A2, COL1A1
KEGG_MEDICUS_REFERENCE_TRANSLATION_INITIATION	3.9704	0	50	RPL30, RPL38, RPL14, RPL13A, RPS19, RPS4X, RPL4, RPL9, RPLP0, RPL22, RPL7A, RPLP2, RPL17, RPL24, RPL6, RPS10, RPS12, RPS3, RPS16, RPL5, RPL34, RPL18A, RPS9, RPL27A, RPS8, RPSA, RPS7, RPS28, RPL10A, RPL15, RPS13, RPL8, RPL11, RPL7, RPS23, RPS2, RPL12, RPS18, RPS15A, RPL13, RPL27, RPL28, RPS3A, RPS11, RPS14, RPL32
REACTOME_RESPONSE_OF_EIF2AK4_GCN2_TO_AMINO_ACID_DEFICIENCY	3.9821	0	53	RPL30, RPL38, RPL14, RPL13A, RPS19, RPS4X, GCN1, RPL4, RPL9, RPLP0, RPL22, RPL7A, RPLP2, RPL17, RPL24, RPL6, RPS10, RPS12, RPS3, RPS16, RPL5, RPL34, RPL18A, RPS9, RPL27A, RPL3L, RPS8, RPSA, RPS7, RPS28, RPL10A, RPL15, RPS13, RPL8, RPL11, RPL7, RPS23, RPS2, RPL12, RPS18, RPS15A, RPL13, RPL27, RPL28, RPS3A, RPS11, RPS14, RPL32
KEGG_RIBOSOME	4.0075	0	50	RPL30, RPL38, RPL14, RPL13A, RPS19, RPS4X, RPL4, RPL9, RPLP0, RPL22, RPL7A, RPLP2, RPL17, RPL24, RPL6, RPS10, RPS12, RPS3, RPS16, RPL5, RPL34, RPL18A, RPS9, RPL27A, RPL3L, RPS8, RPSA, RPS7, RPS28, RPL10A, RPL15, RPS13, RPL8, RPL11, RPL7, RPS23, RPS2, RPL12, RPS18, RPS15A, RPL13, RPL27, RPL28, RPS3A, RPS11
PID_INTEGRIN1_PATHWAY	4.0759	0	23	NID1, LAMC1, LAMB2, TGFBI, FBN1, FN1, COL6A3, COL6A2, LAMA2, COL6A1, ITGB1, COL18A1, COL4A1, F13A1, VTN, ITGA7, COL3A1, FGA, FGB, FGG, COL1A2, COL1A1
KEGG_FOCAL_ADHESION	4.0814	0	49	COMP, LAMC1, LAMB2, FN1, TNXB, COL6A3, COL6A2, LAMA2, COL4A2, COL6A1, TLN2, ITGB1, CAV1, BCL2, CAV2, ILK, MYL12B, COL4A1, THBS4, ACTB, VTN, PARVB, CAV3, FLNA, ZYX, ACTN3, ACTN4, ACTN1, TLN1, ITGA7, COL3A1, MYL11, CDC42, COL1A2, ACTN2, RHOA, COL1A1
REACTOME_SRP_DEPENDENT_COTRANSLATIONAL_PROTEIN_TARGETING_TO_MEMBRANE	4.1105	0	54	DDOST, RPL30, RPN1, RPL38, RPL14, RPL13A, RPS19, RPS4X, RPL4, RPL9, RPLP0, RPL22, RPL7A, RPLP2, RPL17, RPL24, RPL6, RPS10, RPS12, RPS3, RPS16, RPN2, RPL5, RPL34, RPL18A, RPS9, RPL27A, RPL3L, RPS8, RPSA, RPS7, RPS28, RPL10A, RPL15, RPS13, RPL8, RPL11, RPL7, RPS23, RPS2, RPL12, RPS18, RPS15A, RPL13, RPL27, RPL28, RPS3A, RPS11, RPS14, RPL32
KEGG_ECM_RECEPTOR_INTERACTION	4.1369	0	23	COMP, LAMC1, LAMB2, FN1, TNXB, COL6A3, COL6A2, LAMA2, COL4A2, COL6A1, ITGB1, CD44, COL4A1, THBS4, VTN, DAG1, CD47, HSPG2, ITGA7, COL3A1
REACTOME_NERVOUS_SYSTEM_DEVELOPMENT	4.3253	0	158	LAMC1, COL6A3, CACNA1S, COL6A2, LAMA2, COL4A2, COL6A1, ITGB1, SPTAN1, MYL12B, COL4A1, MYH9, RPL30, SPTB, ACTB, DAG1, PSMD7, PSMD3, CLTC, RPL38, SPTBN1, RPL14, PDLIM7, PSMC2, RPL13A, PSMD11, DNM2, MYL6, TLN1, MYH11, RPS19, RPS4X, COL3A1, RPL4, RPL9, RPLP0, RPL22, PSMB1, CSNK2A1, RPL7A, TUBA1B, CACNB1, RPLP2, EIF4A3, RPL17, RPL24, PSMC5, RPL6, AP2A1, TUBA3C, RPS10, PSMB3, RPS12, CDC42, RPS3, RPS16,…
REACTOME_ECM_PROTEOGLYCANS	4.4785	0	23	COMP, ASPN, LAMC1, LAMB2, FN1, TNXB, COL6A3, LUM, DCN, BGN, COL6A2, LAMA2, COL4A2, COL6A1, ITGB1, COL4A1, VTN, DAG1, HSPG2, ITGA7, COL3A1
HALLMARK_EPITHELIAL_MESENCHYMAL_TRANSITION	4.6719	0	43	COMP, LAMC1, TGFBI, FBN1, FN1, MFAP5, COL6A3, NID2, LUM, DCN, BGN, COL6A2, LAMA2, COL4A2, ITGB1, CD44, VIM, COL4A1, COPA, ACTA2, TAGLN, FLNA, FERMT2, PPIB, SGCG, COL3A1, CALD1, TPM2, SNTB1, TPM1, FBLN5, SGCB, COL1A2, SGCD, CAP2, COL1A1, ENO2
REACTOME_DEVELOPMENTAL_BIOLOGY	4.7589	0	216	LAMC1, PLIN1, COL6A3, CACNA1S, COL6A2, LAMA2, COL4A2, COL6A1, ITGB1, BCL2, KRT9, SPTAN1, MYL12B, COL4A1, MYH9, RPL30, CASP14, SPTB, ACTB, DAG1, PSMD7, PSMD3, CLTC, RPL38, SPTBN1, RPL14, H2BC12, PDLIM7, PSMC2, RPL13A, PSMD11, DNM2, H2AC4, MYL6, TLN1, MYH11, SLC2A4, RPS19, RPS4X, COL3A1, RPL4, RPL9, RPLP0, HNRNPU, RPL22, PSMB1, CSNK2A1, RPL7A, TUBA1B, KARS1, CACNB1, RPLP2, EIF4A3, RPL17, RPL24, PSM…
REACTOME_EXTRACELLULAR_MATRIX_ORGANIZATION	4.8584	0	52	COMP, NID1, ASPN, LAMC1, LAMB2, FBN1, FN1, TNXB, CMA1, MFAP5, COL6A3, NID2, LUM, DCN, BGN, COL6A2, LAMA2, COL4A2, COL6A1, ITGB1, CD44, COL18A1, COL4A1, CAPN3, VTN, DAG1, COL15A1, CD47, HSPG2, PPIB, PLEC, DMD, ACTN1, ITGA7, COL3A1, FGA, PLG, FGB, FBLN5

## Sheet: GSEA_HGS_below_med_change
Gene Set Name	Normalized Enrichment Score	FDR	Set Size	Core Enrichment
WP_ELECTRON_TRANSPORT_CHAIN_OXPHOS_SYSTEM_IN_MITOCHONDRIA	-7.3848	0	80	COX6C, MT-CO1, NDUFAB1, COX7A2, COX5B, COX7A1, MT-CO2, ATP5F1E, ATP5MF, NDUFB1, NDUFB9, UQCRQ, NDUFV2, NDUFB7, NDUFB8, NDUFA13, COX4I1, NDUFB4, NDUFA11, MT-CO3, NDUFA2, NDUFS2, SDHC, ATP5PB, UQCRH, NDUFS1, NDUFV1, NDUFC2, ATP5F1C, MT-ND4, SLC25A4, MT-ND5, MT-CYB, MT-ATP6, NDUFA9, COX7C, NDUFS5, UQCRC2, NDUFS3, NDUFS8, NDUFS7, ATP5MG, NDUFS6, NDUFA12, NDUFB5, COX5A, UQCRFS1, NDUFA5, UQCRC1, ATP5PO…
KEGG_OXIDATIVE_PHOSPHORYLATION	-6.7813	0	81	COX6C, MT-CO1, NDUFAB1, COX7A2, COX5B, COX7A1, MT-CO2, ATP5F1E, ATP5MF, NDUFB1, NDUFB9, UQCRQ, NDUFV2, NDUFB7, NDUFB8, COX4I1, NDUFB4, NDUFA11, MT-CO3, NDUFA2, NDUFS2, SDHC, ATP5PB, UQCRH, NDUFS1, NDUFV1, NDUFC2, ATP5F1C, MT-ND4, MT-ND5, MT-CYB, MT-ATP6, NDUFA9, COX7C, NDUFS5, UQCRC2, NDUFS3, NDUFS8, CYC1, NDUFS7, ATP5MG, NDUFS6, NDUFB5, COX5A, UQCRFS1, NDUFA5, UQCRC1, ATP5PO, NDUFA4, NDUFA6, SDH…
KEGG_HUNTINGTONS_DISEASE	-6.7031	0	86	VDAC2, VDAC1, COX6C, MT-CO1, NDUFAB1, COX7A2, COX5B, COX7A1, MT-CO2, ATP5F1E, NDUFB1, NDUFB9, VDAC3, UQCRQ, NDUFV2, NDUFB7, NDUFB8, COX4I1, NDUFB4, MT-CO3, NDUFA2, NDUFS2, TGM2, SDHC, ATP5PB, UQCRH, NDUFS1, NDUFV1, NDUFC2, ATP5F1C, SLC25A4, MT-CYB, MT-ATP6, NDUFA9, COX7C, NDUFS5, UQCRC2, NDUFS3, NDUFS8, CYC1, NDUFS7, NDUFS6, NDUFB5, COX5A, UQCRFS1, NDUFA5, UQCRC1, ATP5PO, NDUFA4, NDUFA6, SDHA, ND…
KEGG_PARKINSONS_DISEASE	-6.6298	0	84	VDAC2, VDAC1, COX6C, MT-CO1, NDUFAB1, COX7A2, COX5B, COX7A1, MT-CO2, ATP5F1E, NDUFB1, NDUFB9, VDAC3, UQCRQ, NDUFV2, NDUFB7, NDUFB8, COX4I1, NDUFB4, MT-CO3, NDUFA2, NDUFS2, SDHC, ATP5PB, UQCRH, NDUFS1, NDUFV1, NDUFC2, ATP5F1C, MT-ND4, SLC25A4, MT-ND5, MT-CYB, MT-ATP6, NDUFA9, COX7C, NDUFS5, UQCRC2, NDUFS3, NDUFS8, CYC1, NDUFS7, NDUFS6, NDUFB5, COX5A, UQCRFS1, NDUFA5, UQCRC1, ATP5PO, NDUFA4, NDUFA6…
REACTOME_AEROBIC_RESPIRATION_AND_RESPIRATORY_ELECTRON_TRANSPORT	-6.5481	0	142	VDAC1, COX6C, MT-CO1, NDUFAB1, COX7A2, COX5B, COX7A1, SLC25A11, MT-CO2, ATP5F1E, ATP5MF, UQCC2, NDUFB1, NDUFB9, UQCRQ, SLC25A12, NDUFV2, NDUFB7, NDUFB8, NDUFA13, PDHA1, COX4I1, NDUFB4, NDUFA11, MT-CO3, NDUFA2, NDUFS2, SDHC, ATP5PB, NNT, UQCRH, NDUFS1, NDUFV1, NDUFC2, DLD, ATP5F1C, MT-ND4, SLC25A4, MT-ND5, MT-CYB, COQ10A, MT-ATP6, NDUFA9, COX7C, NDUFS5, COA3, UQCRC2, NDUFS3, NDUFS8, CYC1, NDUFS7, …
KEGG_ALZHEIMERS_DISEASE	-6.4615	0	87	COX6C, MT-CO1, NDUFAB1, COX7A2, COX5B, COX7A1, MT-CO2, ATP5F1E, NDUFB1, NDUFB9, UQCRQ, NDUFV2, NDUFB7, NDUFB8, ATP2A2, COX4I1, NDUFB4, MT-CO3, NDUFA2, NDUFS2, SDHC, ATP5PB, UQCRH, CHP1, NDUFS1, NDUFV1, NDUFC2, ATP5F1C, MT-CYB, MT-ATP6, NDUFA9, COX7C, NDUFS5, UQCRC2, NDUFS3, NDUFS8, CYC1, NDUFS7, NDUFS6, NDUFB5, COX5A, UQCRFS1, NDUFA5, UQCRC1, ATP5PO, NDUFA4, NDUFA6, SDHA, NDUFB10, ATP5F1A, ATP5PD…
HALLMARK_OXIDATIVE_PHOSPHORYLATION	-6.3213	0	135	MGST3, VDAC2, VDAC1, COX6C, PHB2, NDUFAB1, COX7A2, COX5B, SLC25A11, ATP5F1E, OPA1, ATP5MF, IMMT, NDUFB1, VDAC3, UQCRQ, SLC25A12, NDUFV2, NDUFB7, NDUFB8, PDHA1, COX4I1, TIMM13, NDUFB4, NDUFA2, NDUFS2, SDHC, ATP5PB, NNT, UQCRH, NDUFS1, NDUFV1, NDUFC2, DLD, ATP5F1C, SLC25A4, SLC25A20, NDUFA9, COX7C, MAOB, MTX2, UQCRC2, NDUFS3, NDUFS8, CYC1, NDUFS7, DLAT, ATP5MG, NDUFS6, DLST, NDUFB5, COX5A, SLC25A3,…
REACTOME_RESPIRATORY_ELECTRON_TRANSPORT	-6.2555	0	88	COX6C, MT-CO1, NDUFAB1, COX7A2, COX5B, COX7A1, SLC25A11, MT-CO2, UQCC2, NDUFB1, NDUFB9, UQCRQ, SLC25A12, NDUFV2, NDUFB7, NDUFB8, NDUFA13, COX4I1, NDUFB4, NDUFA11, MT-CO3, NDUFA2, NDUFS2, SDHC, UQCRH, NDUFS1, NDUFV1, NDUFC2, MT-ND4, MT-ND5, MT-CYB, COQ10A, NDUFA9, COX7C, NDUFS5, COA3, UQCRC2, NDUFS3, NDUFS8, CYC1, NDUFS7, NDUFB11, NDUFS6, NDUFA12, NDUFB5, COX5A, UQCRFS1, NDUFA5, UQCRC1, NDUFA4, ND…
REACTOME_RRNA_PROCESSING	-6.1749	0	59	RPL27, RPL6, RPS18, RPS5, RPL32, RPS28, RPL13, RPL13A, RPLP0, RPL24, RPS9, PRORP, RPS3A, RPS13, RPS16, RPL27A, RPS6, RPS7, RPL18, RPS15A, RPL4, RPL12, RPL10A, RPS8, RPL7A, RPL7, RPS3, RPL9, RPL8, RPS4X, RPL14, RPLP2, RPL22, RPL38, RPLP1, RPL15, RPS2, RPL17, RPL21, RPS10, RPSA, HSD17B10, RPL11, RPS23, RPL5, RPL30, RPL3L, RPL10, RPS14, RPS21, RPL34, RPS12, RPL28, RPS19
WP_NONALCOHOLIC_FATTY_LIVER_DISEASE	-6.1517	0	72	COX6C, MT-CO1, NDUFAB1, COX7A2, COX5B, COX7A1, MT-CO2, NDUFB1, NDUFB9, UQCRQ, NDUFV2, NDUFB7, NDUFB8, NDUFA13, COX4I1, NDUFB4, NDUFA11, MT-CO3, NDUFA2, NDUFS2, SDHC, UQCRH, NDUFS1, NDUFV1, NDUFC2, MT-CYB, NDUFA9, COX7C, NDUFS5, UQCRC2, NDUFS3, NDUFS8, CYC1, IRS1, NDUFS7, NDUFB11, NDUFS6, NDUFA12, NDUFB5, COX5A, UQCRFS1, NDUFA5, UQCRC1, NDUFA4, NDUFA6, SDHA, NDUFB10, NDUFA7, COX6B1, NDUFC1, NDUFS4…
REACTOME_SRP_DEPENDENT_COTRANSLATIONAL_PROTEIN_TARGETING_TO_MEMBRANE	-6.1331	0	60	RPL27, RPL6, RPS18, RPS5, RPL32, RPS28, RPL13, RPL13A, RPLP0, RPL24, RPS9, RPS3A, RPS13, RPS16, RPL27A, RPS6, RPS7, RPL18, RPS15A, RPL4, RPL12, RPL10A, RPS8, RPL7A, RPL7, RPS3, RPL9, RPL8, RPS4X, RPL14, RPLP2, RPN2, RPL22, RPL38, RPLP1, RPL15, DDOST, RPS2, RPL17, RPL21, RPS10, RPSA, RPL11, RPS23, RPN1, RPL5, RPL30, RPL3L, RPL10, RPS14, RPS21, RPL34, RPS12, RPL28, RPS19
WP_CYTOPLASMIC_RIBOSOMAL_PROTEINS	-5.9046	0	57	RPL27, RPL6, RPS18, RPS5, RPL32, RPS28, RPL13, RPL13A, RPLP0, RPL24, RPS9, RPS3A, RPS13, RPS16, RPL27A, RPS6, RPS7, RPL18, RPS15A, RPL4, RPL12, RPL10A, RPS8, RPL7A, RPL7, RPS3, RPL9, RPL8, RPS4X, RPL14, RPLP2, RPL22, RPL38, RPLP1, RPL15, RPS2, RPL17, RPL21, RPS10, RPSA, RPL11, RPS23, RPL5, RPL30, RPL3L, RPL10, RPS14, RPS21, RPL34, RPS12, RPL28, RPS19
REACTOME_EUKARYOTIC_TRANSLATION_ELONGATION	-5.8689	0	62	RPL27, RPL6, RPS18, RPS5, RPL32, RPS28, RPL13, RPL13A, RPLP0, RPL24, RPS9, RPS3A, RPS13, RPS16, RPL27A, RPS6, RPS7, RPL18, RPS15A, RPL4, RPL12, RPL10A, RPS8, RPL7A, RPL7, RPS3, RPL9, RPL8, RPS4X, RPL14, RPLP2, RPL22, RPL38, RPLP1, RPL15, RPS2, RPL17, RPL21, RPS10, RPSA, RPL11, RPS23, EEF1G, RPL5, RPL30, RPL3L, RPL10, EEF1B2, RPS14, RPS21, RPL34, RPS12, RPL28, RPS19
KEGG_MEDICUS_REFERENCE_TRANSLATION_INITIATION	-5.8365	0	55	RPL27, RPL6, RPS18, RPS5, RPL32, RPS28, RPL13, RPL13A, RPLP0, RPL24, RPS9, RPS3A, RPS13, RPS16, RPL27A, RPS6, RPS7, RPL18, RPS15A, RPL4, RPL12, RPL10A, RPS8, RPL7A, RPL7, RPS3, RPL9, RPL8, RPS4X, RPL14, RPLP2, RPL22, RPL38, RPLP1, RPL15, RPS2, RPL17, RPL21, RPS10, RPSA, RPL11, RPS23, RPL5, RPL30, RPL10, RPS14, RPS21, RPL34, RPS12, RPL28, RPS19
KEGG_RIBOSOME	-5.823	0	55	RPL27, RPL6, RPS18, RPS5, RPL32, RPS28, RPL13, RPL13A, RPLP0, RPL24, RPS9, RPS3A, RPS13, RPS16, RPL27A, RPS6, RPS7, RPL18, RPS15A, RPL4, RPL12, RPL10A, RPS8, RPL7A, RPL7, RPS3, RPL9, RPL8, RPS4X, RPL14, RPLP2, RPL22, RPL38, RPLP1, RPL15, RPS2, RPL17, RPL21, RPS10, RPSA, RPL11, RPS23, RPL5, RPL30, RPL3L, RPL10, RPS21, RPL34, RPS12, RPL28, RPS19
WP_OXIDATIVE_PHOSPHORYLATION	-5.7694	0	47	NDUFAB1, ATP5F1E, ATP5MF, NDUFB1, NDUFB9, NDUFV2, NDUFB7, NDUFB8, NDUFB4, NDUFA11, NDUFA2, NDUFS2, ATP5PB, NDUFS1, NDUFV1, NDUFC2, MT-ND4, MT-ND5, MT-ATP6, NDUFA9, NDUFS5, NDUFS3, NDUFS8, NDUFS7, ATP5MG, NDUFS6, NDUFB5, NDUFA5, ATP5PO, NDUFA4, NDUFA6, NDUFB10, ATP5F1A, DMAC2L, ATP5ME, ATP5PD, NDUFA7, NDUFC1, NDUFS4, NDUFB6, NDUFV3, NDUFA8, ATP5F1D
REACTOME_RESPONSE_OF_EIF2AK4_GCN2_TO_AMINO_ACID_DEFICIENCY	-5.7196	0	59	RPL27, RPL6, RPS18, RPS5, RPL32, RPS28, RPL13, RPL13A, RPLP0, RPL24, RPS9, RPS3A, RPS13, RPS16, RPL27A, RPS6, RPS7, RPL18, RPS15A, RPL4, RPL12, RPL10A, RPS8, RPL7A, RPL7, RPS3, RPL9, RPL8, RPS4X, RPL14, RPLP2, RPL22, RPL38, RPLP1, RPL15, RPS2, RPL17, RPL21, RPS10, RPSA, RPL11, RPS23, RPL5, RPL30, RPL3L, RPL10, RPS14, RPS21, RPL34, RPS12, RPL28, RPS19
REACTOME_EUKARYOTIC_TRANSLATION_INITIATION	-5.71	0	75	RPL27, RPL6, RPS18, EIF3B, RPS5, RPL32, RPS28, RPL13, RPL13A, RPLP0, RPL24, RPS9, RPS3A, RPS13, RPS16, RPL27A, RPS6, RPS7, RPL18, RPS15A, RPL4, RPL12, RPL10A, EIF3I, EIF3E, RPS8, RPL7A, RPL7, RPS3, RPL9, RPL8, EIF3K, RPS4X, EIF3H, RPL14, RPLP2, RPL22, RPL38, RPLP1, RPL15, RPS2, RPL17, EIF3M, RPL21, EIF3F, EIF3D, RPS10, RPSA, RPL11, RPS23, EIF3A, RPL5, RPL30, RPL3L, RPL10, RPS14, RPS21, RPL34, RPS…
KEGG_MEDICUS_REFERENCE_MITOCHONDRIAL_COMPLEX_UCP1_IN_THERMOGENESIS	-5.6153	0	46	ATP5F1E, NDUFB9, UQCRQ, NDUFV2, NDUFB7, NDUFB8, NDUFA13, COX4I1, NDUFA11, NDUFA2, NDUFS2, SDHC, NDUFS1, NDUFV1, NDUFC2, MT-ATP6, NDUFA9, COA3, UQCRC2, NDUFS3, NDUFS8, CYC1, NDUFS7, NDUFB11, NDUFS6, NDUFA12, COX5A, UQCRFS1, ATP5PO, NDUFA4, NDUFA6, SDHA, NDUFB10, ATP5F1A, COX6B1, NDUFS4, COX8A, NDUFB3, SDHD, NDUFA8, ATP5F1D, UQCRB, NDUFA1
REACTOME_NONSENSE_MEDIATED_DECAY_NMD	-5.5502	0	62	RPL27, RPL6, RPS18, RPS5, RPL32, RPS28, RPL13, RPL13A, RPLP0, RPL24, RPS9, RPS3A, RPS13, RPS16, RPL27A, RPS6, RPS7, RPL18, RPS15A, RPL4, RPL12, RPL10A, RPS8, RPL7A, RPL7, RPS3, RPL9, RPL8, RPS4X, RPL14, RPLP2, RPL22, RPL38, RPLP1, RPL15, RPS2, RPL17, RPL21, RPS10, RPSA, RPL11, RPS23, RPL5, RPL30, RPL3L, RPL10, RPS14, RPS21, RPL34, RPS12, RPL28, RPS19, EIF4A3
REACTOME_CELLULAR_RESPONSE_TO_STARVATION	-5.4522	0	62	RPL27, RPL6, RPS18, RPS5, RPL32, RPS28, RPL13, RPL13A, RPLP0, RPL24, RPS9, RPS3A, RPS13, RPS16, RPL27A, RPS6, RPS7, RPL18, RPS15A, RPL4, RPL12, RPL10A, RPS8, RPL7A, RPL7, RPS3, RPL9, RPL8, RPS4X, RPL14, RPLP2, RPL22, RPL38, RPLP1, RPL15, RPS2, RPL17, RPL21, RPS10, RPSA, RPL11, RPS23, RPL5, RPL30, RPL3L, RPL10, RPS14, RPS21, RPL34, RPS12, RPL28, RPS19
REACTOME_SELENOAMINO_ACID_METABOLISM	-5.4136	0	69	RPL27, RPL6, RPS18, RPS5, RPL32, RPS28, RPL13, RPL13A, RPLP0, RPL24, RPS9, RPS3A, RPS13, RPS16, IARS1, RPL27A, RPS6, RPS7, RPL18, RPS15A, RPL4, RPL12, RPL10A, RPS8, RPL7A, RPL7, RPS3, RPL9, RPL8, RPS4X, RPL14, RPLP2, RPL22, RPL38, RPLP1, RPL15, RPS2, RPL17, RPL21, RPS10, RPSA, RPL11, RPS23, RPL5, QARS1, RPL30, DARS1, RPL3L, RPL10, LARS1, RPS14, RPS21, RPL34, RPS12, RPL28, RPS19
KEGG_MEDICUS_VARIANT_MUTATION_INACTIVATED_PINK1_TO_ELECTRON_TRANSFER_IN_COMPLEX_I	-5.3806	0	39	NDUFAB1, NDUFB1, NDUFB9, NDUFV2, NDUFB7, NDUFB8, NDUFA13, NDUFB4, NDUFA11, NDUFA2, NDUFS2, NDUFS1, NDUFV1, NDUFC2, MT-ND4, MT-ND5, NDUFA9, NDUFS5, NDUFS3, NDUFS8, NDUFS7, NDUFB11, NDUFS6, NDUFA12, NDUFB5, NDUFA5, NDUFA4, NDUFA6, NDUFB10, NDUFA7, NDUFC1, NDUFS4, NDUFB6, NDUFB3, NDUFV3, NDUFA8, NDUFA1
KEGG_MEDICUS_REFERENCE_ELECTRON_TRANSFER_IN_COMPLEX_I	-5.3399	0	39	NDUFAB1, NDUFB1, NDUFB9, NDUFV2, NDUFB7, NDUFB8, NDUFA13, NDUFB4, NDUFA11, NDUFA2, NDUFS2, NDUFS1, NDUFV1, NDUFC2, MT-ND4, MT-ND5, NDUFA9, NDUFS5, NDUFS3, NDUFS8, NDUFS7, NDUFB11, NDUFS6, NDUFA12, NDUFB5, NDUFA5, NDUFA4, NDUFA6, NDUFB10, NDUFA7, NDUFC1, NDUFS4, NDUFB6, NDUFB3, NDUFV3, NDUFA8, NDUFA1
KEGG_MEDICUS_VARIANT_MUTATION_CAUSED_ABERRANT_SNCA_TO_ELECTRON_TRANSFER_IN_COMPLEX_I	-5.3398	0	40	NDUFAB1, NDUFB1, NDUFB9, NDUFV2, NDUFB7, NDUFB8, NDUFA13, NDUFB4, NDUFA11, NDUFA2, NDUFS2, NDUFS1, NDUFV1, NDUFC2, MT-ND4, MT-ND5, NDUFA9, NDUFS5, NDUFS3, NDUFS8, NDUFS7, NDUFB11, NDUFS6, NDUFA12, NDUFB5, NDUFA5, NDUFA4, NDUFA6, NDUFB10, NDUFA7, NDUFC1, NDUFS4, NDUFB6, NDUFB3, NDUFV3, NDUFA8, NDUFA1
KEGG_MEDICUS_VARIANT_MUTATION_CAUSED_ABERRANT_TDP43_TO_ELECTRON_TRANSFER_IN_COMPLEX_I	-5.2462	0	39	NDUFAB1, NDUFB1, NDUFB9, NDUFV2, NDUFB7, NDUFB8, NDUFA13, NDUFB4, NDUFA11, NDUFA2, NDUFS2, NDUFS1, NDUFV1, NDUFC2, MT-ND4, MT-ND5, NDUFA9, NDUFS5, NDUFS3, NDUFS8, NDUFS7, NDUFB11, NDUFS6, NDUFA12, NDUFB5, NDUFA5, NDUFA4, NDUFA6, NDUFB10, NDUFA7, NDUFC1, NDUFS4, NDUFB6, NDUFB3, NDUFV3, NDUFA8, NDUFA1
KEGG_MEDICUS_VARIANT_MUTATION_CAUSED_ABERRANT_ABETA_TO_ELECTRON_TRANSFER_IN_COMPLEX_I	-5.1292	0	42	NDUFAB1, NDUFB1, NDUFB9, NDUFV2, NDUFB7, NDUFB8, NDUFA13, NDUFB4, NDUFA11, NDUFA2, NDUFS2, NDUFS1, NDUFV1, NDUFC2, MT-ND4, MT-ND5, NDUFA9, NDUFS5, NDUFS3, NDUFS8, NDUFS7, NDUFB11, NDUFS6, NDUFA12, NDUFB5, NDUFA5, NDUFA4, NDUFA6, NDUFB10, NDUFA7, NDUFC1, NDUFS4, NDUFB6, NDUFB3, NDUFV3, CAPN1, NDUFA8
REACTOME_TRANSLATION	-5.0917	0	120	RPL27, RPL6, RPS18, EIF3B, RPS5, RPL32, RPS28, RPL13, RPL13A, RPLP0, RPL24, RPS9, RPS3A, MRPL49, RPS13, RPS16, IARS1, RPL27A, RPS6, MRPS27, RPS7, RPL18, RPS15A, PTCD3, RPL4, RPL12, RPL10A, EIF3I, EIF3E, RPS8, RPL7A, RPL7, RPS3, RPL9, RPL8, EIF3K, RPS4X, EIF3H, RPL14, RPLP2, RPN2, RPL22, RPL38, RPLP1, RPL15, DDOST, RPS2, RPL17, EIF3M, RPL21, EIF3F, EIF3D, RPS10, RPSA, RPL11, RPS23, RPN1, EEF1G, EI…
REACTOME_INFLUENZA_INFECTION	-5.0653	0	73	RPL27, RPL6, RPS18, RPS5, RPL32, RPS28, RPL13, RPL13A, RPLP0, RPL24, RPS9, NUP155, RPS3A, RPS13, RPS16, RPL27A, RPS6, RPS7, KPNA4, RPL18, RPS15A, RPL4, RPL12, RPL10A, RPS8, RPL7A, RPL7, RPS3, RPL9, RPL8, RPS4X, RPL14, RPLP2, RPL22, RPL38, RPLP1, RPL15, RPS2, RPL17, RPL21, RPS10, RPSA, RPL11, RPS23, GRSF1, RPL5, RPL30, RPL3L, RPL10, RPS14, RPS21, RPL34, RPS12, RPL28, RPS19, IPO5, RPL18A
REACTOME_COMPLEX_I_BIOGENESIS	-4.8494	0	43	NDUFAB1, NDUFB1, NDUFB9, NDUFV2, NDUFB7, NDUFB8, NDUFA13, NDUFB4, NDUFA11, NDUFA2, NDUFS2, NDUFS1, NDUFV1, NDUFC2, MT-ND4, MT-ND5, NDUFA9, NDUFS5, NDUFS3, NDUFS8, NDUFS7, NDUFB11, NDUFS6, NDUFA12, NDUFB5, NDUFA5, NDUFA6, NDUFB10, NDUFA7, NDUFC1, NDUFS4, NDUFB6, NDUFB3, NDUFV3, NDUFA8
REACTOME_REGULATION_OF_EXPRESSION_OF_SLITS_AND_ROBOS	-4.8354	0	101	RPL27, RPL6, RPS18, RPS5, RPL32, RPS28, RPL13, RPL13A, RPLP0, RPL24, PSMD3, RPS9, PSMD10, RPS3A, RPS13, RPS16, PSMC5, RPL27A, RPS6, RPS7, RPL18, RPS15A, PSMA6, RPL4, RPL12, RPL10A, RPS8, RPL7A, RPL7, RPS3, RPL9, RPL8, RPS4X, RPL14, RPLP2, RPL22, RPL38, RPLP1, RPL15, RPS2, RPL17, RPL21, RPS10, RPSA, PSMC2, PSMB3, PSMD6, RPL11, RPS23, RPL5, PSMB5, PSMC1, PSMD13, RPL30, RPL3L, RPL10, RPS14, RPS21, R…
WP_MITOCHONDRIAL_COMPLEX_I_ASSEMBLY_MODEL_OXPHOS_SYSTEM	-4.416	0	38	NDUFAB1, NDUFB1, NDUFB9, NDUFV2, NDUFB7, NDUFB8, NDUFA13, NDUFB4, NDUFA2, NDUFS2, NDUFS1, NDUFV1, NDUFC2, MT-ND4, MT-ND5, NDUFS5, NDUFS3, NDUFB11, NDUFS6, NDUFA12, NDUFB5, NDUFA5, NDUFA6, NDUFB10, NDUFA7, NDUFC1, NDUFS4, NDUFB6, NDUFB3, NDUFV3, NDUFA8, NDUFA1
REACTOME_SIGNALING_BY_ROBO_RECEPTORS	-4.3264	0	114	RPL27, RPL6, RPS18, RPS5, RPL32, RPS28, RPL13, RPL13A, RPLP0, RPL24, PSMD3, RPS9, PSMD10, RPS3A, RPS13, RPS16, PSMC5, RPL27A, RPS6, RPS7, RPL18, RPS15A, PSMA6, RPL4, RPL12, RPL10A, RPS8, RPL7A, RPL7, RPS3, RPL9, RPL8, RPS4X, RPL14, RPLP2, RPL22, RPL38, RPLP1, RPL15, RPS2, RPL17, RPL21, RPS10, RPSA, PSMC2, PSMB3, PSMD6, RPL11, RPS23, RPL5, PSMB5, PSMC1, PSMD13, RPL30, RPL3L, RPL10, RPS14, RPS21, R…
REACTOME_METABOLISM_OF_AMINO_ACIDS_AND_DERIVATIVES	-4.2941	0	153	RPL27, RPL6, RPS18, RPS5, RPL32, RPS28, RPL13, RPL13A, RPLP0, RPL24, PSMD3, RPS9, PSMD10, RPS3A, RPS13, RPS16, IARS1, PSMC5, RPL27A, SLC25A12, RPS6, RPS7, AGMAT, RPL18, RPS15A, TMLHE, RIDA, PSMA6, RPL4, DLD, RPL12, RPL10A, RPS8, RPL7A, RPL7, RPS3, RPL9, RPL8, RPS4X, RPL14, RPLP2, DLST, RPL22, RPL38, RPLP1, GAMT, RPL15, RPS2, OGDH, RPL17, RPL21, RPS10, RPSA, GOT2, PSMC2, PSMB3, PSMD6, HSD17B10, RP…
KEGG_CARDIAC_MUSCLE_CONTRACTION	-4.108	0	37	COX6C, MT-CO1, MYH6, COX7A2, COX5B, COX7A1, MT-CO2, UQCRQ, ATP2A2, COX4I1, MT-CO3, UQCRH, MYH7, MT-CYB, COX7C, UQCRC2, CYC1, COX5A, UQCRFS1, UQCRC1, TPM3, ATP1A2, COX6B1, UQCR10, TPM2, COX8A, CACNA1S, UQCRB, CACNA2D1, TPM1, ATP1B1, MYL3
REACTOME_CRISTAE_FORMATION	-3.8057	0	25	SAMM50, ATP5F1E, ATP5MF, IMMT, ATP5PB, MICOS10, ATP5F1C, MT-ATP6, MTX2, CHCHD3, ATP5MG, TMEM11, ATP5PO, ATP5F1A, DMAC2L, ATP5ME, ATP5PD, MT-ATP8, ATP5F1D, APOOL, ATP5MK, ATP5F1B, ATP5PF, MTX1
REACTOME_ACTIVATION_OF_THE_MRNA_UPON_BINDING_OF_THE_CAP_BINDING_COMPLEX_AND_EIFS_AND_SUBSEQUENT_BINDING_TO_43S	-3.6614	0	40	RPS18, EIF3B, RPS5, RPS28, RPS9, RPS3A, RPS13, RPS16, RPS6, RPS7, RPS15A, EIF3I, EIF3E, RPS8, RPS3, EIF3K, RPS4X, EIF3H, RPS2, EIF3M, EIF3F, EIF3D, RPS10, RPSA, RPS23, EIF3A, RPS14, RPS21, RPS12, RPS19
REACTOME_MITOCHONDRIAL_PROTEIN_DEGRADATION	-3.551	0	62	MT-CO1, COX5B, SSBP1, MT-CO2, OPA1, UQCRQ, NDUFA13, PDHA1, COX4I1, NDUFA2, NDUFS1, NDUFV1, DLD, ATP5F1C, MT-ND5, MT-ATP6, UQCRC2, NDUFS3, ATP5MG, COX5A, ATP5PO, OGDH, ECI1, ATP5F1A, ATP5PD, PDHB, NDUFB6, HSD17B10, NDUFV3, ACAD8, MDH2, LONP1, MRPL12, BDH1, ATP5F1B, PRKACA, SLC25A6, ATP5PF, DBT, AFG3L2, PCCB, CS, ACAT1, IDH2, IARS2, ECH1, SUCLG2, HADH, HSPA9, MT-ND2, TFAM, FECH, IDH3A, HMGCS2, FH, …
REACTOME_COMPLEX_IV_ASSEMBLY	-3.5127	0	17	COX6C, MT-CO1, COX7A2, COX5B, COX7A1, MT-CO2, COX4I1, MT-CO3, COQ10A, COX7C, COA3, COX5A, NDUFA4, COX6B1, COX8A
REACTOME_SARS_COV_1_MODULATES_HOST_TRANSLATION_MACHINERY	-3.4083	0	25	RPS18, RPS5, RPS28, RPS9, RPS3A, RPS13, RPS16, RPS6, RPS7, RPS15A, RPS8, RPS3, RPS4X, RPS2, RPS10, RPSA, RPS23, RPS14, RPS21, RPS12, RPS19
REACTOME_MITOCHONDRIAL_BIOGENESIS	-3.3346	0	39	SAMM50, SSBP1, ATP5F1E, ATP5MF, IMMT, ATP5PB, MICOS10, ATP5F1C, MT-ATP6, MTX2, CHCHD3, ATP5MG, TMEM11, ATP5PO, ATP5F1A, PERM1, DMAC2L, ATP5ME, ATP5PD, MT-ATP8, ATP5F1D, APOOL, ATP5MK, ATP5F1B, CYCS, PRKAA2, MAPK14, ATP5PF, SIRT3, MTX1, IDH2
WP_MITOCHONDRIAL_COMPLEX_IV_ASSEMBLY	-3.3019	0	14	COX6C, MT-CO1, COX7A2, COX5B, MT-CO2, COX4I1, MT-CO3, COX7C, COA3, COX5A, NDUFA4, COX6B1, COX8A
KEGG_MEDICUS_VARIANT_MUTATION_CAUSED_ABERRANT_ABETA_TO_ELECTRON_TRANSFER_IN_COMPLEX_IV	-3.25	0	13	COX6C, MT-CO1, COX7A2, COX5B, COX7A1, MT-CO2, COX4I1, MT-CO3, COX7C, COX5A, COX6B1, COX8A
REACTOME_FORMATION_OF_ATP_BY_CHEMIOSMOTIC_COUPLING	-3.2394	0	16	ATP5F1E, ATP5MF, ATP5PB, ATP5F1C, MT-ATP6, ATP5MG, ATP5PO, ATP5F1A, DMAC2L, ATP5ME, ATP5PD, MT-ATP8, ATP5F1D, ATP5MK, ATP5F1B, ATP5PF
KEGG_MEDICUS_REFERENCE_ELECTRON_TRANSFER_IN_COMPLEX_IV	-3.2233	0	13	COX6C, MT-CO1, COX7A2, COX5B, COX7A1, MT-CO2, COX4I1, MT-CO3, COX7C, COX5A, COX6B1, COX8A
REACTOME_SARS_COV_2_MODULATES_HOST_TRANSLATION_MACHINERY	-3.2189	0	27	RPS18, RPS5, RPS28, RPS9, RPS3A, RPS13, RPS16, RPS6, RPS7, RPS15A, RPS8, RPS3, RPS4X, RPS2, RPS10, RPSA, RPS23, RPS14, RPS21, RPS12, RPS19
WP_MITOCHONDRIAL_COMPLEX_III_ASSEMBLY	-3.076	0	11	UQCC2, UQCRQ, UQCRH, MT-CYB, UQCRC2, CYC1, UQCRFS1, UQCRC1, UQCR10, LYRM7, UQCRB
KEGG_MEDICUS_ENV_FACTOR_ARSENIC_TO_ELECTRON_TRANSFER_IN_COMPLEX_IV	-3.03	0	14	COX6C, MT-CO1, COX7A2, COX5B, COX7A1, MT-CO2, COX4I1, MT-CO3, COX7C, COX5A, COX6B1, COX8A
REACTOME_STRIATED_MUSCLE_CONTRACTION	-3.0101	0	29	MYH6, TCAP, TTN, DES, ACTN2, NEB, TPM3, TMOD1, MYBPC2, MYH3, ACTA1, TPM2, TMOD4, TNNC2, TPM1, MYH8, MYL3, ACTN3, TNNT1, TNNI1, MYL1, TNNI2, TNNT3, TNNC1, MYBPC1
WP_STRIATED_MUSCLE_CONTRACTION_PATHWAY	-2.9995	0	31	MYH6, TCAP, TTN, DES, ACTN2, NEB, MYOM1, TPM3, TMOD1, ACTA2, MYBPC2, MYH3, ACTA1, TPM2, TNNC2, TPM1, MYH8, MYL3, ACTN3, TNNT1, TNNI1, MYL1, TNNI2, TNNT3, TNNC1, MYBPC1
KEGG_CALCIUM_SIGNALING_PATHWAY	-2.9415	0	29	CD38, VDAC2, VDAC1, VDAC3, PHKB, ATP2A2, PLN, CHP1, SLC25A4, CAMK2A, PHKA1, PHKG1, RYR1, ATP2A1, MYLK2, CACNA1S, CAMK2G, TNNC2, NOS1, PRKACA, PLCD4, SLC25A6
KEGG_MEDICUS_VARIANT_MUTATION_CAUSED_ABERRANT_HTT_TO_ELECTRON_TRANSFER_IN_COMPLEX_III	-2.8647	0	9	UQCRQ, UQCRH, MT-CYB, UQCRC2, CYC1, UQCRFS1, UQCRC1, UQCR10, UQCRB
REACTOME_NERVOUS_SYSTEM_DEVELOPMENT	-2.8424	0	174	RPL27, RPL6, RPS18, RPS5, RPL32, RPS28, RPL13, RPL13A, RPLP0, RPL24, PSMD3, RPS9, PSMD10, RPS3A, RPS13, RPS16, PSMC5, RPL27A, COL4A1, RPS6, RPS7, RPL18, RPS15A, PSMA6, RPL4, RPL12, RPL10A, RPS8, RPL7A, RPL7, RPS3, RPL9, RPL8, RPS4X, RPL14, RPLP2, RPL22, RPL38, RPLP1, RPL15, RPS2, RPL17, RPL21, DNM2, RPS10, AP2B1, RPSA, PSMC2, PSMB3, PSMD6, CSNK2A1, RPL11, RPS23, CACNA1S, LAMA2, COL4A2, RPL5, PSMB…
REACTOME_MUSCLE_CONTRACTION	-2.8072	0	67	MYH6, ANXA6, STIM1, TCAP, TTN, DES, ATP2A2, PLN, TRDN, CAMK2A, ACTN2, NEB, RYR1, TPM3, TMOD1, ATP1A2, ACTA2, MYBPC2, MYH3, ATP2A1, ACTA1, TPM2, DYSF, MYL6B, TMOD4, CAMK2G, TNNC2, TPM1, NOS1, ATP1B1, MYH8, PRKACA, MYL3, ACTN3, TNNT1, TNNI1, MYL1, TNNI2, MYL11, AHCYL1, TNNT3, TNNC1, MYBPC1, MYL12B, CAV3, MYH11
KEGG_MEDICUS_REFERENCE_ELECTRON_TRANSFER_IN_COMPLEX_III	-2.7862	0.0001	9	UQCRQ, UQCRH, MT-CYB, UQCRC2, CYC1, UQCRFS1, UQCRC1, UQCR10, UQCRB
REACTOME_COMPLEX_III_ASSEMBLY	-2.6244	0.0003	14	UQCC2, UQCRQ, UQCRH, MT-CYB, UQCRC2, CYC1, UQCRFS1, UQCRC1, UQCR10, LYRM7, UQCRB
BIOCARTA_ETC_PATHWAY	-2.5974	0.0004	10	SDHC, SLC25A4, UQCRC1, SDHA, ATP5F1A, GPD2, SDHD, NDUFA1, SLC25A6, SDHB
WP_FATTY_ACID_BETAOXIDATION	-2.5635	0.0005	21	DLD, SLC25A20, CPT1B, ECI1, GPD2, ACSL3, ACSL1, ACADS, TPI1, CPT2, HADHA, ACAT1, DECR1, ECHS1, ACADVL, HADHB, CRAT, HADH, ACADM
REACTOME_METABOLISM_OF_RNA	-2.5259	0.0008	164	RPL27, RPL6, RPS18, RPS5, RPL32, RPS28, RPL13, RPL13A, RPLP0, RPL24, PSMD3, RPS9, PRORP, NUP155, PSMD10, RPS3A, RPS13, RPS16, PSMC5, RPL27A, RPS6, RPS7, RPL18, RPS15A, PSMA6, RPL4, RPL12, RPL10A, RPS8, RPL7A, RPL7, RPS3, RPL9, RPL8, RPS4X, RPL14, RPLP2, RPL22, RPL38, RPLP1, RPL15, RPS2, RPL17, RPL21, RPS10, RPSA, PSMC2, PSMB3, PSMD6, HSD17B10, APOBEC2, RPL11, RPS23, GRSF1, RPL5, PSMB5, PSMC1, PSM…
WP_ALZHEIMERS_DISEASE	-2.4941	0.0012	74	VDAC2, VDAC1, PSMD3, PSMC5, VDAC3, ATP2A2, CSNK1A1, PSMA6, SLC25A4, PPIF, IRS1, ATP2A1, ADRM1, PSMC2, PSMB3, PSMD6, HSD17B10, CSNK2A1, CAPN1, CACNA1S, KIF5B, PSMB5, PSMC1, PSMD13, PSMD2, NOS1, GAPDH, MCU, CYCS, PSMA1, PSMD12, SLC25A6, PSMA3, PSMB1, PSMA4, PSMD4, PSMB7, PSMC4, RTN4, IDE, TUBB2A, PSMB6, PSMD1, MAPK1, PPP3CB, PSMB4, PSMB2, PSMA7, TUBB4A, RTN3, PSMA5, CALM1, PSMC6, CSNK2B, PSMA2, TUB…
KEGG_MEDICUS_VARIANT_SCRAPIE_CONFORMATION_PRPSC_TO_MGLUR5_CA2_APOPTOTIC_PATHWAY	-2.445	0.002	8	VDAC2, VDAC1, VDAC3, SLC25A4, RYR1, MCU, CYCS, SLC25A6
KEGG_MEDICUS_REFERENCE_VGCC_CA2_APOPTOTIC_PATHWAY	-2.4262	0.0022	8	VDAC2, VDAC1, VDAC3, SLC25A4, CACNA1S, MCU, CYCS, SLC25A6
REACTOME_FATTY_ACID_METABOLISM	-2.4044	0.0026	43	NDUFAB1, SLC25A20, ECI2, ACOT1, CPT1B, ECI1, HACD1, ACSL3, SCP2, TECR, ACSL1, GPX4, ACADS, MECR, HSD17B4, PRKAA2, CPT2, HADHA, PCCB, DECR1, ECHS1, HSD17B8, ACLY, ACADVL, ACACA, HADHB, ACOT9, CRAT, HADH, ACOT13, ACADM, PTGES2
WP_5Q35_COPY_NUMBER_VARIATION	-2.3984	0.0026	22	COX6C, MT-CO1, COX5B, COX7A1, MT-CO2, COX4I1, MT-CO3, COX7C, COX5A, COX6B1, TPM2, COX8A, TMED2, PDLIM7
WP_ALZHEIMERS_DISEASE_AND_MIRNA_EFFECTS	-2.3884	0.0028	74	VDAC2, VDAC1, PSMD3, PSMC5, VDAC3, ATP2A2, CSNK1A1, PSMA6, SLC25A4, PPIF, IRS1, ATP2A1, ADRM1, PSMC2, PSMB3, PSMD6, HSD17B10, CSNK2A1, CAPN1, CACNA1S, KIF5B, PSMB5, PSMC1, PSMD13, PSMD2, NOS1, GAPDH, MCU, CYCS, PSMA1, PSMD12, SLC25A6, PSMA3, PSMB1, PSMA4, PSMD4, PSMB7, PSMC4, RTN4, IDE, TUBB2A, PSMB6, PSMD1, MAPK1, PPP3CB, PSMB4, PSMB2, PSMA7, TUBB4A, RTN3, PSMA5, CALM1, PSMC6, CSNK2B, PSMA2, TUB…
REACTOME_SIGNALING_BY_NOTCH	-2.3565	0.0035	51	AGO2, PSMD3, PSMD10, PSMC5, ATP2A2, PSMA6, H4C1, CUL1, ACTA2, ATP2A1, PSMC2, PSMB3, PSMD6, TMED2, H2BC11, PSMB5, PSMC1, PSMD13, NEURL1, PSMD2, PSMA1, PSMD12, PSMA3, PSMB1, PSMA4, PSMD4, PSMB7, PSMC4, PSMB6, PSMD1, PSME2, UBB, PSMF1, RBX1, H2BC12, PSMB4, PSMD11, PSMB2, PSMA7, PSMA5, PSMC6, PSMA2, SKP1, PSMC3, PSMD7, PSMD9, YWHAZ, PSMD5, PSME1
REACTOME_CELLULAR_RESPONSES_TO_STIMULI	-2.3539	0.0035	239	RPL27, RPL6, RPS18, COX6C, RPS5, RPL32, MT-CO1, RPS28, PHB2, COX7A2, COX5B, COX7A1, MT-CO2, RPL13, RPL13A, RPLP0, RPL24, PSMD3, RPS9, NUP155, PSMD10, RPS3A, RPS13, RPS16, PSMC5, RPL27A, RPS6, COX4I1, RPS7, MT-CO3, RPL18, RPS15A, ACTR1A, PSMA6, RPL4, CAMK2A, RPL12, RPL10A, COX7C, RPS8, H4C1, RPL7A, RPL7, RPS3, RPL9, RPL8, RPS4X, RPL14, RPLP2, RPL22, CUL1, RPL38, RPLP1, COX5A, RPL15, RPS2, NDUFA4, …
KEGG_MEDICUS_VARIANT_MUTATION_CAUSED_ABERRANT_ABETA_TO_VGCC_CA2_APOPTOTIC_PATHWAY_N01004	-2.3445	0.0036	8	VDAC2, VDAC1, VDAC3, SLC25A4, CACNA1S, MCU, CYCS, SLC25A6
KEGG_MEDICUS_VARIANT_MUTATION_CAUSED_ABERRANT_HTT_TO_TRANSPORT_OF_CALCIUM	-2.3274	0.0041	7	VDAC2, VDAC1, VDAC3, SLC25A4, MCU, CYCS, SLC25A6
KEGG_MEDICUS_VARIANT_MUTATION_CAUSED_ABERRANT_HTT_TO_MGLUR5_CA2_APOPTOTIC_PATHWAY	-2.3193	0.0043	7	VDAC2, VDAC1, VDAC3, SLC25A4, MCU, CYCS, SLC25A6
REACTOME_CYTOPROTECTION_BY_HMOX1	-2.3109	0.0046	22	COX6C, MT-CO1, COX7A2, COX5B, COX7A1, MT-CO2, COX4I1, MT-CO3, COX7C, COX5A, NDUFA4, COX6B1, COX8A
REACTOME_CITRIC_ACID_CYCLE_TCA_CYCLE	-2.2938	0.0052	23	SDHC, NNT, DLD, DLST, OGDH, SDHA, SDHD, TRAP1, SUCLG1, MDH2, IDH3B, SUCLA2, SIRT3, SDHB, CS, ACAT1, IDH2, SUCLG2, FXN, IDH3A, FH
KEGG_MEDICUS_VARIANT_MUTATION_CAUSED_ABERRANT_ABETA_TO_MGLUR5_CA2_APOPTOTIC_PATHWAY	-2.283	0.0056	7	VDAC2, VDAC1, VDAC3, SLC25A4, MCU, CYCS, SLC25A6
KEGG_MEDICUS_VARIANT_MUTATION_CAUSED_ABERRANT_PSEN1_TO_MGLUR5_CA2_APOPTOTIC_PATHWAY	-2.2794	0.0057	7	VDAC2, VDAC1, VDAC3, SLC25A4, MCU, CYCS, SLC25A6
KEGG_MEDICUS_VARIANT_MUTATION_CAUSED_ABERRANT_ABETA_TO_TRANSPORT_OF_CALCIUM	-2.2787	0.0056	7	VDAC2, VDAC1, VDAC3, SLC25A4, MCU, CYCS, SLC25A6
REACTOME_SWITCHING_OF_ORIGINS_TO_A_POST_REPLICATIVE_STATE	-2.2739	0.0058	40	PSMD3, PSMD10, PSMC5, PSMA6, CUL1, PSMC2, PSMB3, PSMD6, PSMB5, PSMC1, PSMD13, PSMD2, PSMA1, PSMD12, PSMA3, PSMB1, PSMA4, PSMD4, PSMB7, PSMC4, PSMB6, PSMD1, PSME2, UBB, PSMF1, RBX1, PSMB4, PSMD11, PSMB2, PSMA7, PSMA5, PSMC6, PSMA2, SKP1, PSMC3, PSMD7, PSMD9, PSMD5, PSME1
REACTOME_HEDGEHOG_ON_STATE	-2.2737	0.0058	41	PSMD3, PSMD10, PSMC5, CSNK1A1, PSMA6, PSMC2, PSMB3, PSMD6, PSMB5, PSMC1, PSMD13, CUL3, PSMD2, PSMA1, PSMD12, PSMA3, PSMB1, PSMA4, PSMD4, PSMB7, PSMC4, PSMB6, PSMD1, PSME2, UBB, PSMF1, RBX1, PSMB4, PSMD11, PSMB2, PSMA7, PSMA5, PSMC6, PSMA2, PSMC3, ULK3, PSMD7, PSMD9, PSMD5, PSME1
KEGG_MEDICUS_VARIANT_MUTATION_CAUSED_ABERRANT_ABETA_TO_MACHR_CA2_APOPTOTIC_PATHWAY	-2.2604	0.0062	7	VDAC2, VDAC1, VDAC3, SLC25A4, MCU, CYCS, SLC25A6
REACTOME_REGULATION_OF_PTEN_STABILITY_AND_ACTIVITY	-2.2533	0.0066	40	PSMD3, PSMD10, PSMC5, PSMA6, PSMC2, PSMB3, PSMD6, CSNK2A1, PSMB5, PSMC1, PSMD13, PSMD2, PSMA1, PSMD12, STUB1, PSMA3, PSMB1, PSMA4, PSMD4, PSMB7, PSMC4, PSMB6, PSMD1, PSME2, UBB, PSMF1, PSMB4, PSMD11, PSMB2, PSMA7, PSMA5, PSMC6, CSNK2B, PSMA2, PSMC3, PSMD7, PSMD9, PSMD5, PSME1
REACTOME_NEGATIVE_REGULATION_OF_NOTCH4_SIGNALING	-2.2508	0.0067	41	PSMD3, PSMD10, PSMC5, PSMA6, CUL1, PSMC2, PSMB3, PSMD6, PSMB5, PSMC1, PSMD13, PSMD2, PSMA1, PSMD12, PSMA3, PSMB1, PSMA4, PSMD4, PSMB7, PSMC4, PSMB6, PSMD1, PSME2, UBB, PSMF1, RBX1, PSMB4, PSMD11, PSMB2, PSMA7, PSMA5, PSMC6, PSMA2, SKP1, PSMC3, PSMD7, PSMD9, YWHAZ, PSMD5, PSME1
KEGG_MEDICUS_REFERENCE_MGLUR5_CA2_APOPTOTIC_PATHWAY	-2.2501	0.0066	7	VDAC2, VDAC1, VDAC3, SLC25A4, MCU, CYCS, SLC25A6
REACTOME_PDH_COMPLEX_SYNTHESIZES_ACETYL_COA_FROM_PYR	-2.2479	0.0066	5	PDHA1, DLD, DLAT, PDHB, PDHX
KEGG_MEDICUS_REFERENCE_MACHR_CA2_APOPTOTIC_PATHWAY	-2.2467	0.0066	7	VDAC2, VDAC1, VDAC3, SLC25A4, MCU, CYCS, SLC25A6
REACTOME_SIGNALING_BY_RETINOIC_ACID	-2.2463	0.0065	9	PDHA1, DLD, DLAT, ALDH1A1, CPT1B, PDHB, PDHX, RDH13
KEGG_MEDICUS_VARIANT_MUTATION_CAUSED_ABBERANT_ATXN2_3_TO_MGLUR5_CA2_APOPTOTIC_PATHWAY	-2.2403	0.0067	7	VDAC2, VDAC1, VDAC3, SLC25A4, MCU, CYCS, SLC25A6
REACTOME_S_PHASE	-2.2341	0.0068	40	PSMD3, PSMD10, PSMC5, PSMA6, CUL1, PSMC2, PSMB3, PSMD6, PSMB5, PSMC1, PSMD13, PSMD2, PSMA1, PSMD12, PSMA3, PSMB1, PSMA4, PSMD4, PSMB7, PSMC4, PSMB6, PSMD1, PSME2, UBB, PSMF1, RBX1, PSMB4, PSMD11, PSMB2, PSMA7, PSMA5, PSMC6, PSMA2, SKP1, PSMC3, PSMD7, PSMD9, PSMD5, PSME1
KEGG_MEDICUS_VARIANT_SCRAPIE_CONFORMATION_PRPSC_TO_TRANSPORT_OF_CALCIUM	-2.2334	0.0068	7	VDAC2, VDAC1, VDAC3, SLC25A4, MCU, CYCS, SLC25A6
REACTOME_DNA_REPLICATION	-2.2286	0.007	46	PSMD3, PSMD10, PSMC5, PSMA6, H4C1, CUL1, PSMC2, PSMB3, PSMD6, H2BC11, PSMB5, PSMC1, PSMD13, PSMD2, PSMA1, PSMD12, PSMA3, PSMB1, PSMA4, PSMD4, PSMB7, PSMC4, KPNA1, PSMB6, PSMD1, PSME2, UBB, PSMF1, RBX1, H2BC12, PSMB4, PSMD11, PSMB2, KPNB1, PSMA7, PSMA5, PSMC6, PSMA2, SKP1, PSMC3, PSMD7, PSMD9, PSMD5, PSME1
REACTOME_MITOCHONDRIAL_CALCIUM_ION_TRANSPORT	-2.2252	0.007	11	VDAC2, VDAC1, PHB2, PHB1, VDAC3, AKAP1, MCU, STOML2, AFG3L2, LETM1
KEGG_MEDICUS_VARIANT_MUTATION_CAUSED_ABERRANT_PSEN_TO_MGLUR5_CA2_APOPTOTIC_PATHWAY	-2.2182	0.0073	7	VDAC2, VDAC1, VDAC3, SLC25A4, MCU, CYCS, SLC25A6
REACTOME_DEGRADATION_OF_GLI1_BY_THE_PROTEASOME	-2.216	0.0073	41	PSMD3, PSMD10, PSMC5, PSMA6, CUL1, PSMC2, PSMB3, PSMD6, PSMB5, PSMC1, PSMD13, PSMD2, PRKACA, PSMA1, PSMD12, PSMA3, PSMB1, PSMA4, PSMD4, PSMB7, PSMC4, PSMB6, PSMD1, PSME2, UBB, PSMF1, RBX1, PSMB4, PSMD11, PSMB2, PSMA7, PSMA5, PSMC6, PSMA2, SKP1, PSMC3, PSMD7, PSMD9, PSMD5, PSME1
REACTOME_SCF_BETA_TRCP_MEDIATED_DEGRADATION_OF_EMI1	-2.2154	0.0073	39	PSMD3, PSMD10, PSMC5, PSMA6, CUL1, PSMC2, PSMB3, PSMD6, PSMB5, PSMC1, PSMD13, PSMD2, PSMA1, PSMD12, PSMA3, PSMB1, PSMA4, PSMD4, PSMB7, PSMC4, PSMB6, PSMD1, PSME2, UBB, PSMF1, PSMB4, PSMD11, PSMB2, PSMA7, PSMA5, PSMC6, PSMA2, SKP1, PSMC3, PSMD7, PSMD9, PSMD5, PSME1
REACTOME_SIGNALING_BY_NOTCH4	-2.2153	0.0072	42	PSMD3, PSMD10, PSMC5, PSMA6, CUL1, ACTA2, PSMC2, PSMB3, PSMD6, PSMB5, PSMC1, PSMD13, PSMD2, PSMA1, PSMD12, PSMA3, PSMB1, PSMA4, PSMD4, PSMB7, PSMC4, PSMB6, PSMD1, PSME2, UBB, PSMF1, RBX1, PSMB4, PSMD11, PSMB2, PSMA7, PSMA5, PSMC6, PSMA2, SKP1, PSMC3, PSMD7, PSMD9, YWHAZ, PSMD5, PSME1
REACTOME_APC_C_MEDIATED_DEGRADATION_OF_CELL_CYCLE_PROTEINS	-2.215	0.0071	39	PSMD3, PSMD10, PSMC5, PSMA6, CUL1, PSMC2, PSMB3, PSMD6, PSMB5, PSMC1, PSMD13, PSMD2, PSMA1, PSMD12, PSMA3, PSMB1, PSMA4, PSMD4, PSMB7, PSMC4, PSMB6, PSMD1, PSME2, UBB, PSMF1, PSMB4, PSMD11, PSMB2, PSMA7, PSMA5, PSMC6, PSMA2, SKP1, PSMC3, PSMD7, PSMD9, PSMD5, PSME1
KEGG_MEDICUS_VARIANT_MUTATION_INACTIVATED_SIGMAR1_TO_CA2_APOPTOTIC_PATHWAY	-2.2093	0.0074	7	VDAC2, VDAC1, VDAC3, SLC25A4, MCU, CYCS, SLC25A6
KEGG_MEDICUS_VARIANT_MUTATION_INACTIVATED_VCP_TO_26S_PROTEASOME_MEDIATED_PROTEIN_DEGRADATION	-2.2066	0.0074	34	PSMD3, PSMC5, PSMA6, ADRM1, PSMC2, PSMB3, PSMD6, PSMB5, PSMC1, PSMD13, PSMD2, PSMA1, PSMD12, PSMA3, PSMB1, PSMA4, PSMD4, PSMB7, PSMC4, PSMB6, PSMD1, UBB, PSMB4, PSMD11, PSMB2, VCP, PSMA7, PSMA5, PSMC6, PSMA2
KEGG_MEDICUS_REFERENCE_26S_PROTEASOME_MEDIATED_PROTEIN_DEGRADATION	-2.2023	0.0075	33	PSMD3, PSMC5, PSMA6, ADRM1, PSMC2, PSMB3, PSMD6, PSMB5, PSMC1, PSMD13, PSMD2, PSMA1, PSMD12, PSMA3, PSMB1, PSMA4, PSMD4, PSMB7, PSMC4, PSMB6, PSMD1, UBB, PSMB4, PSMD11, PSMB2, PSMA7, PSMA5, PSMC6, PSMA2
KEGG_CITRATE_CYCLE_TCA_CYCLE	-2.1916	0.0079	25	PDHA1, SDHC, DLD, DLAT, DLST, OGDH, SDHA, PDHB, SDHD, SUCLG1, MDH2, IDH3B, SUCLA2, SDHB, CS, IDH2, ACLY, MDH1, SUCLG2
REACTOME_CYCLIN_A_CDK2_ASSOCIATED_EVENTS_AT_S_PHASE_ENTRY	-2.1909	0.0079	39	PSMD3, PSMD10, PSMC5, PSMA6, CUL1, PSMC2, PSMB3, PSMD6, PSMB5, PSMC1, PSMD13, PSMD2, PSMA1, PSMD12, PSMA3, PSMB1, PSMA4, PSMD4, PSMB7, PSMC4, PSMB6, PSMD1, PSME2, UBB, PSMF1, PSMB4, PSMD11, PSMB2, PSMA7, PSMA5, PSMC6, PSMA2, SKP1, PSMC3, PSMD7, PSMD9, PSMD5, PSME1
REACTOME_REGULATION_OF_RUNX2_EXPRESSION_AND_ACTIVITY	-2.1848	0.0082	41	PSMD3, PSMD10, PSMC5, PSMA6, CUL1, PSMC2, PSMB3, PSMD6, PSMB5, PSMC1, PSMD13, PSMD2, PSMA1, PSMD12, STUB1, PSMA3, PSMB1, PSMA4, PSMD4, PSMB7, PSMC4, PSMB6, PSMD1, PSME2, UBB, PSMF1, RBX1, PSMB4, PSMD11, PSMB2, PSMA7, PSMA5, PSMC6, PSMA2, SKP1, PSMC3, PSMD7, PSMD9, PSMD5, PSME1
REACTOME_ORC1_REMOVAL_FROM_CHROMATIN	-2.1806	0.0083	40	PSMD3, PSMD10, PSMC5, PSMA6, CUL1, PSMC2, PSMB3, PSMD6, PSMB5, PSMC1, PSMD13, PSMD2, PSMA1, PSMD12, PSMA3, PSMB1, PSMA4, PSMD4, PSMB7, PSMC4, PSMB6, PSMD1, PSME2, UBB, PSMF1, RBX1, PSMB4, PSMD11, PSMB2, PSMA7, PSMA5, PSMC6, PSMA2, SKP1, PSMC3, PSMD7, PSMD9, PSMD5, PSME1
REACTOME_G1_S_DNA_DAMAGE_CHECKPOINTS	-2.1776	0.0084	37	PSMD3, PSMD10, PSMC5, PSMA6, PSMC2, PSMB3, PSMD6, PSMB5, PSMC1, PSMD13, PSMD2, PSMA1, PSMD12, PSMA3, PSMB1, PSMA4, PSMD4, PSMB7, PSMC4, PSMB6, PSMD1, PSME2, UBB, PSMF1, PSMB4, PSMD11, PSMB2, PSMA7, PSMA5, PSMC6, PSMA2, PSMC3, PSMD7, PSMD9, PSMD5, PSME1
REACTOME_DEFECTIVE_CFTR_CAUSES_CYSTIC_FIBROSIS	-2.1759	0.0083	39	PSMD3, ERLIN2, PSMD10, PSMC5, PSMA6, PSMC2, PSMB3, PSMD6, PSMB5, PSMC1, PSMD13, PSMD2, PSMA1, PSMD12, PSMA3, PSMB1, PSMA4, PSMD4, PSMB7, PSMC4, PSMB6, PSMD1, PSME2, UBB, PSMF1, PSMB4, PSMD11, PSMB2, VCP, PSMA7, PSMA5, PSMC6, PSMA2, PSMC3, PSMD7, PSMD9, PSMD5, PSME1
REACTOME_SCF_SKP2_MEDIATED_DEGRADATION_OF_P27_P21	-2.174	0.0083	39	PSMD3, PSMD10, PSMC5, PSMA6, CUL1, PSMC2, PSMB3, PSMD6, PSMB5, PSMC1, PSMD13, PSMD2, PSMA1, PSMD12, PSMA3, PSMB1, PSMA4, PSMD4, PSMB7, PSMC4, PSMB6, PSMD1, PSME2, UBB, PSMF1, PSMB4, PSMD11, PSMB2, PSMA7, PSMA5, PSMC6, PSMA2, SKP1, PSMC3, PSMD7, PSMD9, PSMD5, PSME1
REACTOME_REGULATION_OF_RUNX3_EXPRESSION_AND_ACTIVITY	-2.1677	0.0086	37	PSMD3, PSMD10, PSMC5, PSMA6, PSMC2, PSMB3, PSMD6, PSMB5, PSMC1, PSMD13, PSMD2, PSMA1, PSMD12, PSMA3, PSMB1, PSMA4, PSMD4, PSMB7, PSMC4, PSMB6, PSMD1, PSME2, UBB, PSMF1, PSMB4, PSMD11, PSMB2, PSMA7, PSMA5, PSMC6, PSMA2, PSMC3, PSMD7, PSMD9, PSMD5, PSME1
REACTOME_DNA_REPLICATION_PRE_INITIATION	-2.167	0.0086	43	PSMD3, PSMD10, PSMC5, PSMA6, H4C1, PSMC2, PSMB3, PSMD6, H2BC11, PSMB5, PSMC1, PSMD13, PSMD2, PSMA1, PSMD12, PSMA3, PSMB1, PSMA4, PSMD4, PSMB7, PSMC4, KPNA1, PSMB6, PSMD1, PSME2, UBB, PSMF1, H2BC12, PSMB4, PSMD11, PSMB2, KPNB1, PSMA7, PSMA5, PSMC6, PSMA2, PSMC3, PSMD7, PSMD9, PSMD5, PSME1
REACTOME_SYNTHESIS_OF_DNA	-2.1613	0.0089	40	PSMD3, PSMD10, PSMC5, PSMA6, CUL1, PSMC2, PSMB3, PSMD6, PSMB5, PSMC1, PSMD13, PSMD2, PSMA1, PSMD12, PSMA3, PSMB1, PSMA4, PSMD4, PSMB7, PSMC4, PSMB6, PSMD1, PSME2, UBB, PSMF1, RBX1, PSMB4, PSMD11, PSMB2, PSMA7, PSMA5, PSMC6, PSMA2, SKP1, PSMC3, PSMD7, PSMD9, PSMD5, PSME1
REACTOME_AUF1_HNRNP_D0_BINDS_AND_DESTABILIZES_MRNA	-2.1598	0.0089	42	PSMD3, PSMD10, PSMC5, PSMA6, PSMC2, PSMB3, PSMD6, PSMB5, PSMC1, PSMD13, PSMD2, PSMA1, PSMD12, PSMA3, PSMB1, PSMA4, PSMD4, PSMB7, PSMC4, HSPA8, PSMB6, PSMD1, PSME2, UBB, PSMF1, EIF4G1, PSMB4, PSMD11, PSMB2, PSMA7, PSMA5, HSPB1, PSMC6, PSMA2, PSMC3, PSMD7, HNRNPD, PSMD9, PSMD5, PSME1
REACTOME_DEGRADATION_OF_DVL	-2.157	0.009	39	PSMD3, PSMD10, PSMC5, PSMA6, PSMC2, PSMB3, PSMD6, PSMB5, PSMC1, PSMD13, CUL3, PSMD2, PSMA1, PSMD12, PSMA3, PSMB1, PSMA4, PSMD4, PSMB7, PSMC4, PSMB6, PSMD1, PSME2, UBB, PSMF1, RBX1, PSMB4, PSMD11, PSMB2, PSMA7, PSMA5, PSMC6, PSMA2, PSMC3, PSMD7, PSMD9, PSMD5, PSME1
KEGG_MEDICUS_VARIANT_MUTATION_INACTIVATED_UBQLN2_TO_26S_PROTEASOME_MEDIATED_PROTEIN_DEGRADATION	-2.1556	0.009	34	PSMD3, PSMC5, PSMA6, ADRM1, PSMC2, PSMB3, PSMD6, PSMB5, PSMC1, PSMD13, PSMD2, PSMA1, PSMD12, PSMA3, PSMB1, PSMA4, PSMD4, PSMB7, PSMC4, PSMB6, PSMD1, UBB, PSMB4, PSMD11, PSMB2, PSMA7, PSMA5, PSMC6, PSMA2, UBQLN2
REACTOME_ASYMMETRIC_LOCALIZATION_OF_PCP_PROTEINS	-2.1543	0.009	37	PSMD3, PSMD10, PSMC5, PSMA6, PSMC2, PSMB3, PSMD6, PSMB5, PSMC1, PSMD13, PSMD2, PSMA1, PSMD12, PSMA3, PSMB1, PSMA4, PSMD4, PSMB7, PSMC4, PSMB6, PSMD1, PSME2, UBB, PSMF1, PSMB4, PSMD11, PSMB2, PSMA7, PSMA5, PSMC6, PSMA2, PSMC3, PSMD7, PSMD9, PSMD5, PSME1
REACTOME_METABOLISM_OF_POLYAMINES	-2.1525	0.009	37	PSMD3, PSMD10, PSMC5, AGMAT, PSMA6, PSMC2, PSMB3, PSMD6, PSMB5, PSMC1, PSMD13, PSMD2, PSMA1, PSMD12, PSMA3, PSMB1, PSMA4, PSMD4, PSMB7, PSMC4, PSMB6, PSMD1, PSME2, PSMF1, PSMB4, PSMD11, PSMB2, PSMA7, PSMA5, PSMC6, PSMA2, PSMC3, PSMD7, PSMD9, PSMD5, PSME1
REACTOME_TRANSCRIPTIONAL_REGULATION_BY_RUNX2	-2.1474	0.0093	44	PSMD3, PSMD10, PSMC5, PSMA6, CUL1, PSMC2, PSMB3, PSMD6, PSMB5, PSMC1, PSMD13, PSMD2, PSMA1, PSMD12, STUB1, PSMA3, PSMB1, PSMA4, PSMD4, PSMB7, PSMC4, PSMB6, COL1A1, PSMD1, PSME2, MAPK1, UBB, PSMF1, RBX1, PSMB4, PSMD11, PSMB2, PSMA7, PSMA5, PSMC6, PSMA2, SKP1, PSMC3, PSMD7, PSMD9, PSMD5, PSME1
KEGG_PROTEASOME	-2.1462	0.0092	33	PSMD3, PSMC5, PSMA6, PSMC2, PSMB3, PSMD6, PSMB5, PSMC1, PSMD13, PSMD2, PSMA1, PSMD12, PSMA3, PSMB1, PSMA4, PSMD4, PSMB7, PSMC4, PSMB6, PSMD1, PSME2, PSMF1, PSMB4, PSMD11, PSMB2, PSMA7, PSMA5, PSMC6, PSMA2
WP_MITOCHONDRIAL_FATTY_ACID_OXIDATION_DISORDERS	-2.1425	0.0094	13	SLC25A20, ECI1, ACSL3, SCP2, ACSL1, ACADS, CPT2, HADHA, ACADVL, HADHB, HADH, ACADM
REACTOME_PTEN_REGULATION	-2.1413	0.0094	43	AGO2, PSMD3, PSMD10, PSMC5, PSMA6, PSMC2, PSMB3, PSMD6, CSNK2A1, PSMB5, PSMC1, PSMD13, PSMD2, PSMA1, PSMD12, STUB1, PSMA3, PSMB1, PSMA4, PSMD4, PSMB7, PSMC4, PSMB6, PSMD1, PSME2, MAPK1, UBB, PSMF1, PSMB4, PSMD11, PSMB2, PSMA7, PSMA5, PSMC6, CSNK2B, PSMA2, PSMC3, PSMD7, PSMD9, PSMD5, PSME1
KEGG_MEDICUS_VARIANT_MUTATION_CAUSED_ABERRANT_SNCA_TO_26S_PROTEASOME_MEDIATED_PROTEIN_DEGRADATION	-2.1405	0.0093	33	PSMD3, PSMC5, PSMA6, ADRM1, PSMC2, PSMB3, PSMD6, PSMB5, PSMC1, PSMD13, PSMD2, PSMA1, PSMD12, PSMA3, PSMB1, PSMA4, PSMD4, PSMB7, PSMC4, PSMB6, PSMD1, PSMB4, PSMD11, PSMB2, PSMA7, PSMA5, PSMC6, PSMA2, PSMC3, SNCA, PSMD7, PSMD9
WP_METABOLIC_REPROGRAMMING_IN_PANCREATIC_CANCER	-2.136	0.0095	20	HK1, PDHA1, DLD, DLAT, SLC16A1, PDHB, GOT2, PDHX, LDHA, CS, ACLY, SLC2A1, MDH1, PKM, GPI, GOT1
REACTOME_RRNA_MODIFICATION_IN_THE_NUCLEUS_AND_CYTOSOL	-2.1331	0.0096	5	RPS9, RPS6, RPS7, RPS2, RPS14
REACTOME_REGULATION_OF_RAS_BY_GAPS	-2.1208	0.0103	39	PSMD3, PSMD10, PSMC5, PSMA6, PSMC2, PSMB3, PSMD6, PSMB5, PSMC1, PSMD13, CUL3, PSMD2, PSMA1, PSMD12, PSMA3, PSMB1, PSMA4, PSMD4, PSMB7, PSMC4, PSMB6, PSMD1, PSME2, UBB, PSMF1, RBX1, PSMB4, PSMD11, PSMB2, PSMA7, PSMA5, PSMC6, PSMA2, PSMC3, PSMD7, PSMD9, PSMD5, PSME1
REACTOME_STABILIZATION_OF_P53	-2.1144	0.0107	37	PSMD3, PSMD10, PSMC5, PSMA6, PSMC2, PSMB3, PSMD6, PSMB5, PSMC1, PSMD13, PSMD2, PSMA1, PSMD12, PSMA3, PSMB1, PSMA4, PSMD4, PSMB7, PSMC4, PSMB6, PSMD1, PSME2, UBB, PSMF1, PSMB4, PSMD11, PSMB2, PSMA7, PSMA5, PSMC6, PSMA2, PSMC3, PSMD7, PSMD9, PSMD5, PSME1
REACTOME_APC_C_CDH1_MEDIATED_DEGRADATION_OF_CDC20_AND_OTHER_APC_C_CDH1_TARGETED_PROTEINS_IN_LATE_MITOSIS_EARLY_G1	-2.1136	0.0107	37	PSMD3, PSMD10, PSMC5, PSMA6, PSMC2, PSMB3, PSMD6, PSMB5, PSMC1, PSMD13, PSMD2, PSMA1, PSMD12, PSMA3, PSMB1, PSMA4, PSMD4, PSMB7, PSMC4, PSMB6, PSMD1, PSME2, UBB, PSMF1, PSMB4, PSMD11, PSMB2, PSMA7, PSMA5, PSMC6, PSMA2, PSMC3, PSMD7, PSMD9, PSMD5, PSME1
REACTOME_ABC_FAMILY_PROTEINS_MEDIATED_TRANSPORT	-2.1116	0.0108	44	PSMD3, ERLIN2, PSMD10, PSMC5, PSMA6, PSMC2, PSMB3, PSMD6, PSMB5, PSMC1, PSMD13, ABCB7, PSMD2, PSMA1, PSMD12, PSMA3, PSMB1, PSMA4, PSMD4, PSMB7, PSMC4, PSMB6, EIF2S2, PSMD1, PSME2, UBB, PSMF1, PSMB4, PSMD11, PSMB2, VCP, PSMA7, PSMA5, PSMC6, PSMA2, PSMC3, EIF2S1, PSMD7, ABCF1, PSMD9, PSMD5, PSME1
REACTOME_VIRAL_INFECTION_PATHWAYS	-2.111	0.0108	213	RPL27, RPL6, RPS18, RPS5, RPL32, RPS28, RPL13, RPL13A, RPLP0, RPL24, PSMD3, RPS9, NUP155, PSMD10, RPS3A, RPS13, RPS16, PSMC5, RPL27A, RPS6, ARID4B, RPS7, KPNA4, RPL18, CSNK1A1, RPS15A, PSMA6, RPL4, SLC25A4, RPL12, RPL10A, RPS8, H4C1, RPL7A, RPL7, RPS3, RPL9, RPL8, HSPG2, RPS4X, RPL14, PPP1CB, RPLP2, RPN2, RPL22, RPL38, RPLP1, RPL15, DDOST, RPS2, RPL17, RPL21, ATP1A2, RPS10, AP2B1, RPSA, PRMT1, PS…
KEGG_MEDICUS_VARIANT_MUTATION_CAUSED_ABERRANT_ABETA_TO_26S_PROTEASOME_MEDIATED_PROTEIN_DEGRADATION	-2.1022	0.0114	32	PSMD3, PSMC5, PSMA6, ADRM1, PSMC2, PSMB3, PSMD6, PSMB5, PSMC1, PSMD13, PSMD2, PSMA1, PSMD12, PSMA3, PSMB1, PSMA4, PSMD4, PSMB7, PSMC4, PSMB6, PSMD1, PSMB4, PSMD11, PSMB2, PSMA7, PSMA5, PSMC6, PSMA2
REACTOME_MITOCHONDRIAL_TRANSLATION	-2.095	0.0119	11	MRPL49, MRPS27, PTCD3, MRPS22, MRRF, MRPL12, MRPS34, MRPS6, GFM1, TUFM, MRPL53
REACTOME_DEVELOPMENTAL_BIOLOGY	-2.094	0.0118	242	RPL27, RPL6, TFRC, AGO2, RPS18, KRT4, RPS5, RPL32, RPS28, COX7A1, RPL13, RPL13A, RPLP0, RPL24, PSMD3, RPS9, PSMD10, RPS3A, RPS13, RPS16, IARS1, PSMC5, RPL27A, COL4A1, RPS6, RPS7, RPL18, RPS15A, PSMA6, RPL4, RPL12, RPL10A, RPS8, H4C1, RPL7A, RPL7, RPS3, RPL9, RPL8, RPS4X, RPL14, RPLP2, RPL22, RPL38, RPLP1, RPL15, RPS2, RPL17, RPL21, DNM2, RPS10, AP2B1, RPSA, PSMC2, PSMB3, PSMD6, CSNK2A1, RPL11, RP…
KEGG_MEDICUS_VARIANT_MUTATION_CAUSED_ABERRANT_ABETA_TO_VGCC_CA2_APOPTOTIC_PATHWAY_N01006	-2.0884	0.0121	6	VDAC2, VDAC1, VDAC3, SLC25A4, CYCS, SLC25A6
REACTOME_TRANSCRIPTIONAL_REGULATION_BY_RUNX3	-2.0807	0.0127	37	PSMD3, PSMD10, PSMC5, PSMA6, PSMC2, PSMB3, PSMD6, PSMB5, PSMC1, PSMD13, PSMD2, PSMA1, PSMD12, PSMA3, PSMB1, PSMA4, PSMD4, PSMB7, PSMC4, PSMB6, PSMD1, PSME2, UBB, PSMF1, PSMB4, PSMD11, PSMB2, PSMA7, PSMA5, PSMC6, PSMA2, PSMC3, PSMD7, PSMD9, PSMD5, PSME1
REACTOME_SOMITOGENESIS	-2.0767	0.0129	36	PSMD3, PSMD10, PSMC5, PSMA6, PSMC2, PSMB3, PSMD6, PSMB5, PSMC1, PSMD13, PSMD2, PSMA1, PSMD12, PSMA3, PSMB1, PSMA4, PSMD4, PSMB7, PSMC4, PSMB6, PSMD1, PSME2, PSMF1, PSMB4, PSMD11, PSMB2, PSMA7, PSMA5, PSMC6, PSMA2, PSMC3, PSMD7, PSMD9, PSMD5, PSME1
REACTOME_GASTRULATION	-2.075	0.0129	36	PSMD3, PSMD10, PSMC5, PSMA6, PSMC2, PSMB3, PSMD6, PSMB5, PSMC1, PSMD13, PSMD2, PSMA1, PSMD12, PSMA3, PSMB1, PSMA4, PSMD4, PSMB7, PSMC4, PSMB6, PSMD1, PSME2, PSMF1, PSMB4, PSMD11, PSMB2, PSMA7, PSMA5, PSMC6, PSMA2, PSMC3, PSMD7, PSMD9, PSMD5, PSME1
REACTOME_BETA_CATENIN_INDEPENDENT_WNT_SIGNALING	-2.0745	0.0129	51	AGO2, PSMD3, PSMD10, PSMC5, PSMA6, CAMK2A, AP2B1, PSMC2, PSMB3, PSMD6, PSMB5, PSMC1, PSMD13, RHOA, PSMD2, PSMA1, PSMD12, PSMA3, PSMB1, PSMA4, PSMD4, PSMB7, PSMC4, PSMB6, PSMD1, CLTC, PSME2, PPP3CB, UBB, PSMF1, PSMB4, PSMD11, PSMB2, RAC1, PSMA7, PSMA5, GNB1, CALM1, PSMC6, PSMA2, PSMC3, PSMD7, PSMD9, PSMD5, PSME1, CLTB, GNB2, AP2A1, PPP3CA, PFN1
REACTOME_DEGRADATION_OF_AXIN	-2.0713	0.013	37	PSMD3, PSMD10, PSMC5, PSMA6, PSMC2, PSMB3, PSMD6, PSMB5, PSMC1, PSMD13, PSMD2, PSMA1, PSMD12, PSMA3, PSMB1, PSMA4, PSMD4, PSMB7, PSMC4, PSMB6, PSMD1, PSME2, UBB, PSMF1, PSMB4, PSMD11, PSMB2, PSMA7, PSMA5, PSMC6, PSMA2, PSMC3, PSMD7, PSMD9, PSMD5, PSME1
KEGG_MEDICUS_VARIANT_SCRAPIE_CONFORMATION_PRPSC_TO_26S_PROTEASOME_MEDIATED_PROTEIN_DEGRADATION	-2.0678	0.0132	32	PSMD3, PSMC5, PSMA6, ADRM1, PSMC2, PSMB3, PSMD6, PSMB5, PSMC1, PSMD13, PSMD2, PSMA1, PSMD12, PSMA3, PSMB1, PSMA4, PSMD4, PSMB7, PSMC4, PSMB6, PSMD1, PSMB4, PSMD11, PSMB2, PSMA7, PSMA5, PSMC6, PSMA2
REACTOME_RUNX1_REGULATES_TRANSCRIPTION_OF_GENES_INVOLVED_IN_DIFFERENTIATION_OF_HSCS	-2.0659	0.0133	41	PSMD3, PSMD10, PSMC5, PSMA6, H4C1, PSMC2, PSMB3, PSMD6, H2BC11, PSMB5, PSMC1, PSMD13, PSMD2, PSMA1, PSMD12, PSMA3, PSMB1, PSMA4, PSMD4, PSMB7, PSMC4, PSMB6, PSMD1, PSME2, UBB, PSMF1, H2BC12, PSMB4, PSMD11, PSMB2, PSMA7, PSMA5, PSMC6, PSMA2, PSMC3, PSMD7, PSMD9, PSMD5, PSME1
REACTOME_CROSS_PRESENTATION_OF_SOLUBLE_EXOGENOUS_ANTIGENS_ENDOSOMES	-2.0642	0.0133	36	PSMD3, PSMD10, PSMC5, PSMA6, PSMC2, PSMB3, PSMD6, PSMB5, PSMC1, PSMD13, PSMD2, PSMA1, PSMD12, PSMA3, PSMB1, PSMA4, PSMD4, PSMB7, PSMC4, PSMB6, PSMD1, PSME2, PSMF1, PSMB4, PSMD11, PSMB2, PSMA7, PSMA5, PSMC6, PSMA2, PSMC3, PSMD7, PSMD9, PSMD5, PSME1
REACTOME_FORMATION_OF_PARAXIAL_MESODERM	-2.0589	0.0136	36	PSMD3, PSMD10, PSMC5, PSMA6, PSMC2, PSMB3, PSMD6, PSMB5, PSMC1, PSMD13, PSMD2, PSMA1, PSMD12, PSMA3, PSMB1, PSMA4, PSMD4, PSMB7, PSMC4, PSMB6, PSMD1, PSME2, PSMF1, PSMB4, PSMD11, PSMB2, PSMA7, PSMA5, PSMC6, PSMA2, PSMC3, PSMD7, PSMD9, PSMD5, PSME1
REACTOME_HEDGEHOG_OFF_STATE	-2.047	0.0147	51	PSMD3, PSMD10, PSMC5, CSNK1A1, PSMA6, CUL1, PSMC2, PSMB3, PSMD6, PSMB5, PSMC1, PSMD13, PSMD2, PRKACA, PSMA1, PSMD12, PSMA3, PSMB1, PSMA4, PSMD4, PSMB7, PSMC4, TUBB2A, PSMB6, PSMD1, PSME2, UBB, PSMF1, RBX1, PSMB4, PSMD11, PSMB2, PSMA7, TUBB4A, PSMA5, PSMC6, PSMA2, PRKAR1A, SKP1, PSMC3, TUBA4A, TUBB4B, PSMD7, PSMD9, PSMD5, PRKAR2A, PSME1
KEGG_MEDICUS_VARIANT_MUTATION_CAUSED_ABERRANT_HTT_TO_26S_PROTEASOME_MEDIATED_PROTEIN_DEGRADATION	-2.0447	0.0149	32	PSMD3, PSMC5, PSMA6, ADRM1, PSMC2, PSMB3, PSMD6, PSMB5, PSMC1, PSMD13, PSMD2, PSMA1, PSMD12, PSMA3, PSMB1, PSMA4, PSMD4, PSMB7, PSMC4, PSMB6, PSMD1, PSMB4, PSMD11, PSMB2, PSMA7, PSMA5, PSMC6, PSMA2
REACTOME_CELLULAR_RESPONSE_TO_HYPOXIA	-2.0443	0.0148	41	PSMD3, PSMD10, PSMC5, PSMA6, PSMC2, PSMB3, PSMD6, PSMB5, PSMC1, PSMD13, PSMD2, PSMA1, PSMD12, PSMA3, PSMB1, PSMA4, PSMD4, PSMB7, PSMC4, ELOB, ELOC, PSMB6, PSMD1, PSME2, UBB, PSMF1, RBX1, PSMB4, PSMD11, PSMB2, PSMA7, PSMA5, PSMC6, PSMA2, PSMC3, PSMD7, PSMD9, PSMD5, PSME1
REACTOME_MITOCHONDRIAL_FATTY_ACID_BETA_OXIDATION	-2.0413	0.0151	18	NDUFAB1, ACOT1, ECI1, ACADS, MECR, HADHA, PCCB, DECR1, ECHS1, ACADVL, HADHB, ACOT9, HADH, ACOT13, ACADM
REACTOME_ABC_TRANSPORTER_DISORDERS	-2.0406	0.015	40	PSMD3, ERLIN2, PSMD10, PSMC5, PSMA6, PSMC2, PSMB3, PSMD6, PSMB5, PSMC1, PSMD13, PSMD2, PSMA1, PSMD12, PSMA3, PSMB1, PSMA4, PSMD4, PSMB7, PSMC4, PSMB6, PSMD1, PSME2, UBB, PSMF1, PSMB4, PSMD11, PSMB2, VCP, PSMA7, PSMA5, PSMC6, PSMA2, PSMC3, PSMD7, PSMD9, PSMD5, PSME1
KEGG_MEDICUS_VARIANT_MUTATION_CAUSED_ABERRANT_SOD1_TO_26S_PROTEASOME_MEDIATED_PROTEIN_DEGRADATION	-2.037	0.0153	34	PSMD3, PSMC5, PSMA6, ADRM1, PSMC2, PSMB3, PSMD6, PSMB5, PSMC1, PSMD13, PSMD2, PSMA1, PSMD12, PSMA3, PSMB1, PSMA4, PSMD4, PSMB7, PSMC4, PSMB6, PSMD1, UBB, PSMB4, PSMD11, PSMB2, PSMA7, PSMA5, PSMC6, PSMA2
REACTOME_MAPK6_MAPK4_SIGNALING	-2.0309	0.0158	46	AGO2, PSMD3, PSMD10, PSMC5, PSMA6, PSMC2, PSMB3, PSMD6, PSMB5, PSMC1, PSMD13, PSMD2, PRKACA, PSMA1, PSMD12, PSMA3, PSMB1, PSMA4, PSMD4, PSMB7, PSMC4, PSMB6, PSMD1, PSME2, UBB, PSMF1, PSMB4, PSMD11, PAK3, PAK2, PSMB2, RAC1, PSMA7, PSMA5, HSPB1, PSMC6, PSMA2, PSMC3, PSMD7, PSMD9, PSMD5, CDC42, PSME1
WP_MITOCHONDRIAL_LONG_CHAIN_FATTY_ACID_BETAOXIDATION	-2.0253	0.0162	12	SLC25A20, ECI1, ACSL3, SCP2, ACSL1, ACADS, CPT2, HADHA, ACADVL, HADH, ACADM
REACTOME_NEDDYLATION	-2.0204	0.0166	70	ASB10, ASB4, ASB2, PSMD3, PSMD10, PSMC5, PSMA6, KLHL41, CUL1, PSMC2, PSMB3, PSMD6, COPS7A, PSMB5, PSMC1, PSMD13, GPS1, CUL5, COPS5, CUL3, PSMD2, CUL4A, PSMA1, PSMD12, PSMA3, PSMB1, PSMA4, PSMD4, PSMB7, PSMC4, ELOB, ELOC, PSMB6, DCAF8, PSMD1, DCUN1D2, PSME2, UBB, PSMF1, RBX1, CAND1, DDB1, COPS6, PSMB4, PSMD11, PSMB2, VCP, PSMA7, PSMA5, PSMC6, PSMA2, UCHL3, SKP1, COPS2, PSMC3, PSMD7, COPS4, NPLOC4,…
REACTOME_HEDGEHOG_LIGAND_BIOGENESIS	-2.0156	0.017	39	PSMD3, PSMD10, PSMC5, PSMA6, PSMC2, PSMB3, PSMD6, PSMB5, PSMC1, PSMD13, PSMD2, PSMA1, PSMD12, PSMA3, PSMB1, PSMA4, PSMD4, PSMB7, PSMC4, PSMB6, PSMD1, PSME2, UBB, PSMF1, PSMB4, PSMD11, PSMB2, VCP, PSMA7, PSMA5, PSMC6, PSMA2, PSMC3, PSMD7, PSMD9, PSMD5, PSME1
REACTOME_DEGRADATION_OF_BETA_CATENIN_BY_THE_DESTRUCTION_COMPLEX	-2.0012	0.0185	44	PSMD3, PSMD10, PSMC5, CSNK1A1, PSMA6, CUL1, PSMC2, PSMB3, PSMD6, PSMB5, PSMC1, PSMD13, PSMD2, PPP2R5A, PSMA1, PSMD12, PSMA3, PSMB1, PSMA4, PSMD4, PSMB7, PSMC4, PSMB6, PSMD1, PSME2, UBB, PSMF1, RBX1, PSMB4, PSMD11, PSMB2, PSMA7, PSMA5, PSMC6, PSMA2, SKP1, PSMC3, PSMD7, PSMD9, PSMD5, PSME1
KEGG_MEDICUS_REFERENCE_CITRATE_CYCLE_SECOND_CARBON_OXIDATION_2	-1.984	0.0207	10	SDHC, SDHA, SDHD, SUCLG1, MDH2, SUCLA2, SDHB, MDH1, SUCLG2
KEGG_MEDICUS_VARIANT_MUTATION_CAUSED_ABERRANT_SNCA_TO_VGCC_CA2_APOPTOTIC_PATHWAY	-1.9831	0.0207	8	VDAC2, VDAC1, VDAC3, SLC25A4, MCU, CYCS, SLC25A6
REACTOME_SIGNALING_BY_HEDGEHOG	-1.975	0.0215	55	PSMD3, PSMD10, PSMC5, CSNK1A1, PSMA6, CUL1, PSMC2, PSMB3, PSMD6, PSMB5, PSMC1, PSMD13, CUL3, PSMD2, PRKACA, PSMA1, PSMD12, PSMA3, PSMB1, PSMA4, PSMD4, PSMB7, PSMC4, TUBB2A, PSMB6, PSMD1, PSME2, UBB, PSMF1, RBX1, PSMB4, PSMD11, PSMB2, VCP, PSMA7, TUBB4A, PSMA5, PSMC6, PSMA2, PRKAR1A, SKP1, PSMC3, TUBA4A, TUBB4B, ULK3, PSMD7, PSMD9, PSMD5, PRKAR2A, PSME1
REACTOME_PCP_CE_PATHWAY	-1.9713	0.0218	44	PSMD3, PSMD10, PSMC5, PSMA6, AP2B1, PSMC2, PSMB3, PSMD6, PSMB5, PSMC1, PSMD13, RHOA, PSMD2, PSMA1, PSMD12, PSMA3, PSMB1, PSMA4, PSMD4, PSMB7, PSMC4, PSMB6, PSMD1, CLTC, PSME2, UBB, PSMF1, PSMB4, PSMD11, PSMB2, RAC1, PSMA7, PSMA5, PSMC6, PSMA2, PSMC3, PSMD7, PSMD9, PSMD5, PSME1, CLTB
REACTOME_MITOCHONDRIAL_FATTY_ACID_BETA_OXIDATION_OF_SATURATED_FATTY_ACIDS	-1.9658	0.0225	8	ACADS, MECR, HADHA, ECHS1, ACADVL, HADHB, HADH, ACADM
REACTOME_FATTY_ACYL_COA_BIOSYNTHESIS	-1.9589	0.0233	7	HACD1, ACSL3, TECR, ACSL1, HSD17B8, ACLY, ACACA
WP_TCA_CYCLE_AKA_KREBS_OR_CITRIC_ACID_CYCLE	-1.9564	0.0235	18	SDHC, DLD, DLST, OGDH, SDHA, SDHD, SUCLG1, MDH2, IDH3B, SUCLA2, SDHB, CS, IDH2, SUCLG2
REACTOME_DISORDERS_OF_TRANSMEMBRANE_TRANSPORTERS	-1.9517	0.0241	49	HK1, PSMD3, ERLIN2, NUP155, PSMD10, PSMC5, PSMA6, SLC16A1, PSMC2, PSMB3, PSMD6, PSMB5, PSMC1, PSMD13, PSMD2, PSMA1, PSMD12, PSMA3, PSMB1, PSMA4, PSMD4, PSMB7, PSMC4, NUP93, SLC4A1, SLC2A1, PSMB6, PSMD1, PSME2, UBB, PSMF1, PSMB4, PSMD11, PSMB2, VCP, PSMA7, PSMA5, PSMC6, PSMA2
REACTOME_MITOCHONDRIAL_PROTEIN_IMPORT	-1.9516	0.024	26	TOMM5, VDAC1, SAMM50, SLC25A12, NDUFB8, TIMM13, SLC25A4, MTX2, CYC1, CHCHD3, TIMM50, ATP5F1A, ATP5F1B, SLC25A6, GRPEL1, MTX1, CS, TIMM44, HSPA9, FXN
WP_AMINO_ACID_METABOLISM	-1.9467	0.0246	42	IARS1, PDHA1, DLD, DLST, ALDH1A1, ADH5, OGDH, SDHA, GOT2, PDHX, SUCLG1, MCCC1, MDH2, HIBCH, LDHA, HMGCL, HIBADH, CS, ACLY, MAOA, MDH1, PKM, GOT1, MPST, RARS1, HADH, VARS1, GSR, ACADM
BIOCARTA_PROTEASOME_PATHWAY	-1.9452	0.0246	18	PSMA6, RPN2, UBE3A, PSMB3, RPN1, PSMB5, PSMA1, PSMA3, PSMB1, PSMA4, PSMB7, PSMB6, PSMB4, PSMB2, PSMA7, PSMA5, PSMA2
REACTOME_MITOTIC_G1_PHASE_AND_G1_S_TRANSITION	-1.9332	0.0264	42	PSMD3, PSMD10, PSMC5, PSMA6, CUL1, PSMC2, PSMB3, PSMD6, PSMB5, PSMC1, PSMD13, PSMD2, PSMA1, PSMD12, PSMA3, PSMB1, PSMA4, PSMD4, PSMB7, PSMC4, PPP2R2A, PSMB6, PSMD1, PSME2, UBB, PSMF1, PSMB4, PSMD11, PSMB2, PSMA7, PSMA5, PSMC6, PSMA2, SKP1, PSMC3, PSMD7, PSMD9, PSMD5, PSME1
WP_NEUROINFLAMMATION_AND_GLUTAMATERGIC_SIGNALING	-1.9197	0.0288	19	PDHA1, DLD, CAMK2A, IRS1, DLAT, PPP1CB, CAMK2G, NOS1, BCL2, PRKACA, SHMT1, STAT3, SLC2A1, GOT1, MAPK1
REACTOME_TCF_DEPENDENT_SIGNALING_IN_RESPONSE_TO_WNT	-1.9179	0.0289	52	PSMD3, PSMD10, PSMC5, CSNK1A1, PSMA6, H4C1, PSMC2, PSMB3, PSMD6, CSNK2A1, H2BC11, PSMB5, PSMC1, PSMD13, CUL3, PSMD2, PPP2R5A, PSMA1, PSMD12, PSMA3, PSMB1, PSMA4, PSMD4, PSMB7, PSMC4, PSMB6, PSMD1, PSME2, UBB, PSMF1, RBX1, H2BC12, PSMB4, PSMD11, PSMB2, PSMA7, PSMA5, PSMC6, CSNK2B, PSMA2, PSMC3, PSMD7, PSMD9, YWHAZ, PSMD5, CAV1, PSME1
WP_UROTENSINIIMEDIATED_SIGNALING	-1.9118	0.0298	13	PLN, CAMK2A, ACTA2, RHOA, FN1, BCL2, PRKACA, MAPK14, STAT3, COL1A1, MAPK1, COL3A1
REACTOME_PROTEIN_LOCALIZATION	-1.9088	0.0302	51	TOMM5, VDAC1, SAMM50, USP9X, ATAD1, SLC25A12, NDUFB8, TIMM13, SLC25A4, ECI2, MTX2, CYC1, CHCHD3, PEX10, TIMM50, ATP5F1A, SCP2, FIS1, ATP5F1B, HSD17B4, HMGCL, AGPS, SLC25A6, GSTK1, GRPEL1, MTX1, CS, IDE, ECH1, CRAT, TIMM44, UBB, HSPA9, FXN
REACTOME_TNFR2_NON_CANONICAL_NF_KB_PATHWAY	-1.9052	0.0308	41	PSMD3, PSMD10, PSMC5, PSMA6, CUL1, PSMC2, PSMB3, PSMD6, PSMB5, PSMC1, PSMD13, PSMD2, PSMA1, PSMD12, PSMA3, PSMB1, PSMA4, PSMD4, PSMB7, PSMC4, PSMB6, PSMD1, PSME2, UBB, PSMF1, PSMB4, PSMD11, PSMB2, PSMA7, PSMA5, PSMC6, PSMA2, SKP1, PSMC3, PSMD7, PSMD9, PSMD5, PSME1
REACTOME_ANTIGEN_PROCESSING_UBIQUITINATION_PROTEASOME_DEGRADATION	-1.9007	0.0314	69	ASB10, UBR4, ASB4, ASB2, PSMD3, PSMD10, PSMC5, PSMA6, KLHL41, CUL1, UBE3A, PSMC2, PSMB3, PSMD6, TPP2, PSMB5, PSMC1, PSMD13, CUL5, CUL3, PSMD2, RNF123, PSMA1, PSMD12, STUB1, UBE2R2, PSMA3, PSMB1, PSMA4, PSMD4, PSMB7, PSMC4, ELOB, ELOC, PSMB6, PSMD1, PSME2, UBB, PSMF1, RBX1, PSMB4, PSMD11, HUWE1, PSMB2, PSMA7, UBAC1, PSMA5, UBE2V1, PSMC6, PSMA2, SKP1, PSMC3, TRIM63, BLMH, UBE2K, PSMD7, PSMD9, PSMD5…
REACTOME_DECTIN_1_MEDIATED_NONCANONICAL_NF_KB_SIGNALING	-1.8983	0.0317	41	PSMD3, PSMD10, PSMC5, PSMA6, CUL1, PSMC2, PSMB3, PSMD6, PSMB5, PSMC1, PSMD13, PSMD2, PSMA1, PSMD12, PSMA3, PSMB1, PSMA4, PSMD4, PSMB7, PSMC4, PSMB6, PSMD1, PSME2, UBB, PSMF1, PSMB4, PSMD11, PSMB2, PSMA7, PSMA5, PSMC6, PSMA2, SKP1, PSMC3, PSMD7, PSMD9, PSMD5, PSME1
REACTOME_SARS_COV_2_INFECTION	-1.8955	0.032	60	RPS18, RPS5, RPS28, RPS9, NUP155, RPS3A, RPS13, RPS16, RPS6, RPS7, CSNK1A1, RPS15A, RPS8, RPS3, HSPG2, RPS4X, RPN2, DDOST, RPS2, RPS10, RPSA, PRMT1, RPS23, RPN1, RPS14, RPS21, RPS12, RPS19
REACTOME_PROTEIN_LIPOYLATION	-1.8897	0.0329	5	NDUFAB1, DLAT, DLST, GCSH, DBT
REACTOME_UCH_PROTEINASES	-1.8846	0.0337	45	PSMD3, USP15, PSMD10, PSMC5, PSMA6, ADRM1, PSMC2, PSMB3, PSMD6, PSMB5, PSMC1, PSMD13, PSMD2, PSMA1, PSMD12, PSMA3, PSMB1, PSMA4, PSMD4, PSMB7, PSMC4, UCHL5, PSMB6, PSMD1, PSME2, UBB, PSMF1, PSMB4, PSMD11, PSMB2, PSMA7, PSMA5, PSMC6, PSMA2, UCHL3, PSMC3, ACTB, PSMD7, PSMD9, PSMD5, PSME1, NEDD8
WP_FATTY_ACID_BIOSYNTHESIS	-1.8814	0.034	11	ACSL3, ACSL1, MECR, DECR1, ECHS1, ACLY, ECH1, ACACA, HADH, ECHDC3, ACAA2
WP_GLUCOSE_METABOLISM_IN_TRIPLENEGATIVE_BREAST_CANCER_CELLS	-1.8657	0.0372	6	HK1, SLC16A1, LDHA, PDP1, SLC2A1, PKM
REACTOME_PRE_NOTCH_EXPRESSION_AND_PROCESSING	-1.8643	0.0373	8	AGO2, ATP2A2, H4C1, ATP2A1, TMED2, H2BC11
REACTOME_C_TYPE_LECTIN_RECEPTORS_CLRS	-1.8642	0.0371	50	PSMD3, PSMD10, PSMC5, PSMA6, CUL1, PSMC2, PSMB3, PSMD6, PSMB5, PSMC1, PSMD13, PSMD2, PRKACA, PSMA1, PSMD12, PSMA3, PSMB1, PSMA4, PSMD4, PSMB7, PSMC4, AHCYL1, PSMB6, PSMD1, PSME2, PPP3CB, UBB, PSMF1, PSMB4, PSMD11, PAK3, PAK2, PSMB2, PSMA7, PSMA5, UBE2V1, CALM1, PSMC6, PSMA2, SKP1, PSMC3
REACTOME_INTRACELLULAR_SIGNALING_BY_SECOND_MESSENGERS	-1.8355	0.044	59	AGO2, PSMD3, PSMD10, PSMC5, PSMA6, CAMK2A, IRS1, PSMC2, PSMB3, PSMD6, CSNK2A1, PSMB5, PSMC1, PSMD13, CAMK2G, PSMD2, PPP2R5A, PRKACA, PSMA1, PSMD12, STUB1, PSMA3, PSMB1, PSMA4, PSMD4, PSMB7, PSMC4, AHCYL1, PSMB6, PSMD1, PSME2, MAPK1, UBB, PSMF1, PSMB4, PSMD11, PSMB2, RAC1, PSMA7, PSMA5, CALM1, PSMC6, CSNK2B, PSMA2, PRKAR1A, PSMC3, PSMD7, PSMD9, PSMD5, PRKAR2A, PSME1, CAMK2B, CAMK2D
WP_METABOLIC_EPILEPTIC_DISORDERS	-1.8139	0.0497	45	HK1, SFXN1, PDHA1, DLD, DLAT, GAMT, GOT2, MOCS2, FBP2, MDH2, MPC2, LDHA, GAPDH, TPI1, ACAT1, SHMT1, ECHS1, SUOX, SLC2A1, MDH1, PKM, GPHN, GPI, GOT1, ENO3, PFKM, HADH, PGK2, ARG1, ALDOA, PGAM1, PGAM2, DHTKD1
REACTOME_RESOLUTION_OF_SISTER_CHROMATID_COHESION	2.0753	0.0485	21	NUDC, CLASP2, TUBA1B, PPP2CB, RANGAP1, TUBA3C, PPP2R1A, CLIP1, MAPRE1, XPO1, PAFAH1B1, TUBB4B, DYNC1I2, TUBA4A, TUBA8, DYNC1LI1, TUBB4A, DYNLL1, DYNC1H1
REACTOME_INSERTION_OF_TAIL_ANCHORED_PROTEINS_INTO_THE_ENDOPLASMIC_RETICULUM_MEMBRANE	2.085	0.0461	8	EMD, VAPA, GET3, CYB5A, BAG6, ALDH3A2, SGTA, UBL4A
REACTOME_SCAVENGING_OF_HEME_FROM_PLASMA	2.088	0.0458	16	IGKV1D-33, HPX, IGLV2-11, HP, APOA1, ALB, AMBP, IGLC2, IGKV4-1, IGKV2-28, IGLV3-19, IGHA1, IGLV1-51, HBA2, IGKV3-20, HBB
KEGG_SPLICEOSOME	2.1008	0.0428	27	SRSF7, HSPA1A, U2AF2, HNRNPK, PCBP1, LSM3, HNRNPM, HNRNPU, SF3A3, SNRPD2, SNRPE, SF3B1, SNRPB, HSPA2, SRSF1, HNRNPC, HNRNPA1, LSM4, PPIH, SNRPD3, DDX39B, PPIL1, SNRPB2, HNRNPA3
REACTOME_ADIPOGENESIS	2.1144	0.0399	7	ADIPOQ, FABP4, PLIN1, SLC2A4, HNRNPU, CD36
WP_HDAC6_INTERACTIONS_IN_THE_CENTRAL_NERVOUS_SYSTEM	2.1187	0.0396	34	SOD1, PRDX1, MIF, HSP90AA1, APOE, RAD23B, VIM, XRCC6, FUS, TUBA3C, ITIH4, GARS1, MAPRE1, PARK7, MAPT, MYH9, SNCA, DYNC1I2, TUBA4A, TUBB, HSPA4, PRDX2, CSNK2B, HSPB1, VCP, RAC1, DCTN1
REACTOME_HDL_REMODELING	2.1193	0.0403	5	APOE, APOC2, APOC3, APOA1, ALB
REACTOME_MITOTIC_PROMETAPHASE	2.1316	0.0372	32	NUDC, CLASP2, HSP90AA1, TUBA1B, PPP2CB, CEP135, RANGAP1, TUBA3C, DCTN2, PPP2R1A, CLIP1, MAPRE1, XPO1, PAFAH1B1, YWHAG, YWHAE, TUBB4B, DYNC1I2, TUBA4A, TUBB, TUBA8, DYNC1LI1, CSNK2B, TUBB4A, DYNLL1, DCTN1, DYNC1H1
REACTOME_INITIAL_TRIGGERING_OF_COMPLEMENT	2.1371	0.0363	14	IGKV1D-33, C3, CFB, IGLV2-11, C4A, IGLC2, IGHG1, IGKV4-1, IGKV2-28, IGLV3-19, IGHG2, IGLV1-51, IGKV3-20, IGHG4
REACTOME_VESICLE_MEDIATED_TRANSPORT	2.1505	0.0337	149	FTL, FTH1, VPS25, RAB14, CD59, IGKV1D-33, HSP90AA1, APOE, YWHAH, TUBA1B, SLC2A4, GRB2, CALR, HPX, ARCN1, SEC31A, PLIN3, COPS3, RAB5C, IGLV2-11, HP, SERPINA1, COPB1, RAB5A, TUBA3C, APOA1, YWHAB, ACTR3, CD36, HSP90B1, DCTN2, TMED9, SEC23A, ALB, SPTAN1, PAFAH1B1, APOB, AMBP, COPB2, BIN1, PACSIN3, AP2A1, YWHAG, MYH9, IGLC2, YWHAE, IGKV4-1, SPTBN1, NEDD8, IGKV2-28, PAFAH1B2, ARPC3, CLTB, MYO1C, COPG2,…
WP_FAMILIAL_PARTIAL_LIPODYSTROPHY	2.1549	0.0334	6	FABP4, PLIN1, MGLL, LMNA, LMNB2, LIPE
REACTOME_GLYCOSAMINOGLYCAN_METABOLISM	2.1723	0.0302	10	FMOD, PRELP, LUM, OGN, BGN, CD44, DCN
REACTOME_BINDING_AND_UPTAKE_OF_LIGANDS_BY_SCAVENGER_RECEPTORS	2.1762	0.03	29	FTL, FTH1, IGKV1D-33, HSP90AA1, APOE, CALR, HPX, IGLV2-11, HP, APOA1, CD36, HSP90B1, ALB, APOB, AMBP, IGLC2, IGKV4-1, IGKV2-28, IGLV3-19, IGHA1
REACTOME_VISUAL_PHOTOTRANSDUCTION	2.1869	0.0284	14	APOE, APOC2, APOC3, APOA4, APOA2, AKR1C4, APOA1, PRKCQ, APOB, RBP4, TTR, CALM1, GNB1
REACTOME_BACTERIAL_INFECTION_PATHWAYS	2.2013	0.0261	23	HSP90AA1, GRB2, ENO1, MAP2K3, B2M, RAB5A, HSP90AB1, CTSG, MAP2K1, RAB7A, MAP2K2, EEF2, TXNRD1, PGK1, SFPQ, LTF, PDCD6IP, CALM1, KPNB1, UBB, MAPK1, KPNA1, MAP2K6
KEGG_MEDICUS_REFERENCE_REGULATION_OF_COMPLEMENT_CASCADE_MAC_INHIBITION	2.202	0.0267	5	CD59, C9, VTN, CLU, C6
WP_NETWORK_MAP_OF_SARSCOV2_SIGNALING	2.2026	0.0272	36	CTSD, LRG1, APOC1, AGT, CFB, HP, EIF4E, CFH, HRG, APOA2, RRAS, APOA1, ITIH4, ALB, PRKCQ, APOD, FGA, FGB, TF, BST2, GSN, ACTB, FGG, EIF4A2, CTSB, GABARAPL2, HBD, RAC1, PF4
REACTOME_RHO_GTPASE_EFFECTORS	2.2072	0.0268	64	NUDC, CLASP2, YWHAH, TUBA1B, H2AC4, GRB2, PPP2CB, CYFIP1, RANGAP1, IQGAP1, TUBA3C, YWHAB, ACTR3, PPP2R1A, CLIP1, MAPRE1, XPO1, PAFAH1B1, PFN1, YWHAG, MYH9, YWHAE, ARPC3, CDC42, ITGB1, YWHAZ, ARPC4, ACTB, KLC1, MYL6, ARPC2, TUBB4B, DYNC1I2, TUBA4A, FLNA, TUBA8, DYNC1LI1, CALM1, TUBB4A, PIN1, KTN1, DYNLL1, CFL1, RAC1, PAK2, PAK3, DYNC1H1, PFN2, H2BC12, MAPK1, S100A8, MYH11, MYL12B, MYH14, TUBB2A
REACTOME_METABOLISM_OF_FAT_SOLUBLE_VITAMINS	2.2255	0.0238	11	APOE, APOC2, APOC3, APOA4, APOA2, AKR1C4, APOA1, APOB, RBP4
HALLMARK_APOPTOSIS	2.2289	0.0237	32	SOD1, HMGB2, H1-0, LUM, PEA15, GPX3, ANXA1, BGN, CD44, ETF1, ENO2, DCN, LMNA, F2, LGALS3, CLU, SPTAN1, TXNIP, CAV1, GSN, GPX1, ADD1, BCAP31, HSPB1, GSTM1
WP_LIPID_PARTICLES_COMPOSITION	2.2383	0.0229	6	APOE, APOC2, APOC3, APOA2, APOA1, APOB
REACTOME_TRANSCRIPTIONAL_REGULATION_OF_WHITE_ADIPOCYTE_DIFFERENTIATION	2.2501	0.0214	5	ADIPOQ, FABP4, PLIN1, SLC2A4, CD36
WP_METABOLIC_PATHWAY_OF_LDL_HDL_AND_TG_INCLUDING_DISEASES	2.2697	0.0191	6	APOE, APOC2, ANXA2, APOA2, APOA1, APOB
REACTOME_FCGAMMA_RECEPTOR_FCGR_DEPENDENT_PHAGOCYTOSIS	2.279	0.0184	28	IGKV1D-33, HSP90AA1, GRB2, CYFIP1, IGLV2-11, ACTR3, MYH9, HSP90AB1, IGLC2, IGHG1, IGKV4-1, IGKV2-28, ARPC3, MYO1C, CDC42, IGLV3-19, IGHG2, ARPC4, ACTB, ARPC2, IGLV1-51, CFL1, RAC1, IGKV3-20, IGHG4
REACTOME_RHO_GTPASES_ACTIVATE_FORMINS	2.3079	0.0148	28	NUDC, CLASP2, TUBA1B, PPP2CB, RANGAP1, TUBA3C, PPP2R1A, CLIP1, MAPRE1, XPO1, PAFAH1B1, PFN1, CDC42, ITGB1, ACTB, TUBB4B, DYNC1I2, TUBA4A, TUBA8, DYNC1LI1, TUBB4A, DYNLL1, RAC1, DYNC1H1, PFN2
REACTOME_SENSORY_PERCEPTION	2.3159	0.0144	27	APOE, APOC2, APOC3, APOA4, APOA2, AKR1C4, APOA1, SPTAN1, PRKCQ, APOB, XIRP2, RBP4, MYH9, SPTBN1, MYO1C, GSN, ACTB, MSN, TTR, CALM1, GNB1, TWF2, RDX
HALLMARK_E2F_TARGETS	2.3216	0.0144	24	HMGB2, SYNCRIP, XRCC6, NME1, PRDX4, PAICS, RAN, XPO1, CSE1L, DCTPP1, SNRPB, RANBP1, PA2G4, SRSF1, H2AZ1, HNRNPD, EIF2S1, TUBB, PRKDC, IPO7
REACTOME_DISEASES_ASSOCIATED_WITH_GLYCOSAMINOGLYCAN_METABOLISM	2.3291	0.0136	7	FMOD, PRELP, LUM, OGN, BGN, DCN
REACTOME_MRNA_SPLICING	2.3555	0.0115	35	SRSF7, PCBP2, U2AF2, HNRNPA2B1, HNRNPK, PCBP1, HNRNPL, LSM3, HNRNPR, FUS, HNRNPM, HNRNPU, SF3A3, HNRNPF, UBL5, SNRPD2, HNRNPH1, SNRPE, SF3B1, SNRPB, SRSF1, HNRNPC, HNRNPA1, HNRNPD
WP_VITAMIN_B12_METABOLISM	2.3619	0.0114	15	SOD1, SOD3, APOE, SAA4, SERPINA3, PLG, F2, APOA1, ALB, APOB, FGA, FGB, FGG
WP_SELENIUM_MICRONUTRIENT_NETWORK	2.3632	0.0116	29	SOD1, PRDX1, SOD3, TXN, GPX3, SAA4, SERPINA3, PLG, PRDX4, F2, APOA1, ALB, APOB, PNPO, FGA, FGB, CAT, GPX1, FGG, SELENOW, TXNRD1, PRDX2, PRDX3, PRDX5, SOD2, HBB, GSR
REACTOME_PARASITE_INFECTION	2.3667	0.0118	24	IGKV1D-33, GRB2, CYFIP1, IGLV2-11, ACTR3, MYH9, IGLC2, IGHG1, IGKV4-1, IGKV2-28, ARPC3, MYO1C, CDC42, IGLV3-19, IGHG2, ARPC4, ACTB, ARPC2, IGLV1-51
REACTOME_PROCESSING_OF_CAPPED_INTRON_CONTAINING_PRE_MRNA	2.3939	0.0104	39	TPR, SRSF7, PCBP2, U2AF2, HNRNPA2B1, HNRNPK, PCBP1, HNRNPL, LSM3, EIF4E, HNRNPR, FUS, HNRNPM, HNRNPU, SF3A3, HNRNPF, UBL5, SNRPD2, HNRNPH1, SNRPE, SF3B1, SNRPB, SRSF1, HNRNPC, HNRNPA1, HNRNPD
WP_NRF2_PATHWAY	2.3993	0.0102	26	FTL, FTH1, PRDX1, SOD3, PRDX6, HSPA1A, CBR1, TXN, HSP90AA1, ME1, GPX3, SLC2A4
REACTOME_PLASMA_LIPOPROTEIN_ASSEMBLY	2.4003	0.0106	12	APOE, APOC1, APOC2, P4HB, APOC3, APOA4, APOA2, APOA1, A2M, APOB, SAR1B
REACTOME_CHYLOMICRON_REMODELING	2.4132	0.01	7	APOE, APOC2, APOC3, APOA4, APOA2, APOA1, APOB
REACTOME_DISSOLUTION_OF_FIBRIN_CLOT	2.4217	0.0098	6	SERPINF2, S100A10, PLG, ANXA2, HRG, SERPINB6
WP_FOLATE_METABOLISM	2.4284	0.0098	21	SOD1, SOD3, GPX3, MTHFD1, SAA4, SERPINA3, PLG, F2, APOA1, ALB, APOB, FGA, FGB, CAT, AHCY, GPX1, FGG
REACTOME_CHYLOMICRON_ASSEMBLY	2.4539	0.0085	9	APOE, APOC2, P4HB, APOC3, APOA4, APOA2, APOA1, APOB, SAR1B
REACTOME_PLASMA_LIPOPROTEIN_ASSEMBLY_REMODELING_AND_CLEARANCE	2.4744	0.0074	19	LPA, APOE, APOC1, APOC2, P4HB, APOC3, APOA4, APOA2, APOA1, NCEH1, A2M, ALB, APOB, AP2A1
WP_STATIN_INHIBITION_OF_CHOLESTEROL_PRODUCTION	2.5265	0.0044	8	APOE, APOC1, APOC2, APOC3, APOA4, APOA2, APOA1, APOB
WP_COMPLEMENT_SYSTEM_IN_NEURONAL_DEVELOPMENT_AND_PLASTICITY	2.547	0.0038	14	CD59, SERPING1, C3, CFB, CFH, C9, PROS1, VTN, CLU, C6, C4A
WP_MRNA_PROCESSING	2.594	0.003	31	SRSF7, PCBP2, U2AF2, HNRNPA2B1, HNRNPK, HNRNPAB, HNRNPL, HNRNPR, FUS, HNRNPM, HNRNPU, SF3A3, SNRPD2, HNRNPH1, SNRPE, NONO, SF3B1, SNRPB, SRSF1, HNRNPC, DDX1, HNRNPA1, HNRNPD
WP_CHOLESTEROL_METABOLISM	2.6547	0.0015	19	LPA, APOE, LRPAP1, APOC1, APOC2, APOC3, APOA4, VAPA, APOA2, APOA1, CD36, APOB, FDPS, IDI1, ACAT2, SAR1B
REACTOME_LEISHMANIA_INFECTION	2.7373	0.0009	41	IGKV1D-33, TXN, GRB2, CYFIP1, C3, IGLV2-11, ACTR3, GNAI1, TXNIP, GNAS, MYH9, HSP90AB1, GNB2, IGLC2, CTSG, IGHG1, IGKV4-1, IGKV2-28, ARPC3, MYO1C, CDC42, PRKAR2A, IGLV3-19, IGHG2, ARPC4, ACTB, GNAI2, ARPC2, IGLV1-51, PRKAR1A, SUGT1, CALM1, GNB1
WP_COMPLEMENT_SYSTEM	2.7439	0.0009	32	FKBP2, ADIPOQ, CD59, TXN, CALR, SERPING1, DCN, F13A1, C3, CFB, PLG, CFH, C9, THBS1, PROS1, APOA1, VTN, C6, C4A, ALB, FGA, FGB, ITGA2B, FGG, GNAI2
REACTOME_PLATELET_ACTIVATION_SIGNALING_AND_AGGREGATION	2.8048	0.0004	79	SOD1, CLEC3B, SERPINF2, TMSB4X, ORM1, LAMP2, MGLL, OLA1, GRB2, SERPING1, ORM2, SERPINA3, F13A1, PLG, F2, SERPINA1, HRG, PPIA, THBS1, KNG1, PROS1, A1BG, APOA1, CD36, CALU, CLU, PPBP, ITIH4, A2M, ALB, GNAI1, PRKCQ, TLN1, AHSG, TAGLN2, PFN1, FGA, GNB2, HSPA5, NHLRC2, FGB, CDC42, TF, ITGA2B, YWHAZ, FGG, GNAI2, ACTN4, TUBA4A, FLNA, WDR1, ANXA5, CYRIB, VCL, CALM1, GNB1, VWF, CFL1, RAC1, PF4, ALDOA, STX4
REACTOME_RESPONSE_TO_ELEVATED_PLATELET_CYTOSOLIC_CA2	2.8063	0.0005	62	SOD1, CLEC3B, SERPINF2, TMSB4X, ORM1, LAMP2, OLA1, SERPING1, ORM2, SERPINA3, F13A1, PLG, SERPINA1, HRG, PPIA, THBS1, KNG1, PROS1, A1BG, APOA1, CD36, CALU, CLU, PPBP, ITIH4, A2M, ALB, TLN1, AHSG, TAGLN2, PFN1, FGA, HSPA5, NHLRC2, FGB, TF, ITGA2B, FGG, ACTN4, TUBA4A, FLNA, WDR1, ANXA5, CYRIB, VCL, CALM1
HALLMARK_XENOBIOTIC_METABOLISM	2.8208	0.0005	51	COMT, CBR1, APOE, PTGES3, MTHFD1, GSS, CNDP2, AKR1C2, CFB, PLG, HRG, PROS1, VTN, CD36, ITIH4, ARPP19, ALDH9A1, CYB5A, ITIH1, ALDH2, IDH1, RBP4, PGD, SERPINA6, JUP, CAT, ACO2, DCXR, AHCY, SAR1B, DHRS7, TKFC, HPRT1, FAH, EPHX1, GSTO1, CA2, ETFDH
REACTOME_COMPLEMENT_CASCADE	2.8259	0.0006	24	CD59, IGKV1D-33, SERPING1, C3, CFB, IGLV2-11, CFH, F2, C9, PROS1, VTN, CLU, C6, C4A, IGLC2, IGHG1, IGKV4-1, IGKV2-28, IGLV3-19, IGHG2
REACTOME_PLASMA_LIPOPROTEIN_REMODELING	2.8699	0.0005	10	LPA, APOE, APOC2, P4HB, APOC3, APOA4, APOA2, APOA1, ALB, APOB
WP_COMPLEMENT_AND_COAGULATION_CASCADES	2.9947	0.0003	19	SERPINF2, SERPING1, C3, CFB, PLG, CFH, F2, C9, SERPINA1, SERPIND1, KNG1, PROS1, CLU, C6, SERPINC1
HALLMARK_COMPLEMENT	3.031	0	50	CDH13, CTSD, S100A13, HSPA1A, CD59, ME1, ATOX1, APOC1, LAMP2, GRB2, PPP2CB, SERPING1, CP, C3, CFB, PLG, CFH, XPNPEP1, F2, APOA4, C9, SERPINA1, LGALS3, CD36, CLU, SERPINC1, ITIH1, PFN1, LTA4H, GNB2, HSPA5, EHD1, GNAI2, CA2, USP14, CSRP1, LTF, ANXA5, CALM1, PREP, CTSB
REACTOME_NEUTROPHIL_DEGRANULATION	3.1079	0	156	FTL, FTH1, GGH, CTSD, SERPINB1, TMT1A, HRNR, NAPRT, PRDX6, RAB14, HSPA1A, CD59, MIF, HSP90AA1, ORM1, CSTB, DSC1, LRG1, HMGB1, LAMP2, TOLLIP, XRCC6, CD44, OSTF1, LAMP1, DSG1, ILF2, PGM2, EEF1A1, CPPED1, CYFIP1, ORM2, SERPINA3, FABP5, C3, RAB5C, HP, MVP, ANXA2, B2M, PRDX4, SERPINA1, COPB1, VAPA, PPIA, PDAP1, IQGAP1, A1BG, PDXK, SERPINB6, LGALS3, CD36, PPBP, SPTAN1, AHSG, APRT, IDH1, DSP, LTA4H, HSP…
KEGG_COMPLEMENT_AND_COAGULATION_CASCADES	3.184	0	23	CD59, SERPINF2, SERPING1, F13A1, C3, CFB, PLG, CFH, F2, C9, SERPINA1, SERPIND1, KNG1, PROS1, C6, SERPINC1, C4A, A2M
REACTOME_REGULATION_OF_INSULIN_LIKE_GROWTH_FACTOR_IGF_TRANSPORT_AND_UPTAKE_BY_INSULIN_LIKE_GROWTH_FACTOR_BINDING_PROTEINS_IGFBPS	3.1868	0	35	APOE, CP, P4HB, C3, PLG, F2, RCN1, SERPINA1, SERPIND1, KNG1, APOA2, APOA1, HSP90B1, CALU, NUCB1, SERPINC1, C4A, ALB, AHSG, PRKCSH, PDIA6, ITIH2, APOB, FGA, CTSG, TF, FBN1
WP_DENGUE2_INTERACTIONS_WITH_COMPLEMENT_AND_COAGULATION_CASCADES	3.1999	0	20	SERPINF2, SERPING1, C3, CFB, PLG, CFH, F2, C9, SERPINA1, SERPIND1, KNG1, APOA2, PROS1, CLU, C6, SERPINC1
REACTOME_HEMOSTASIS	3.2167	0	141	SOD1, CLEC3B, IGKV1D-33, MIF, SERPINF2, TMSB4X, S100A10, ORM1, TUBA1B, LAMP2, MGLL, CD44, OLA1, GRB2, PPP2CB, SERPING1, ORM2, SERPINA3, F13A1, IGLV2-11, HBG2, PLG, ANXA2, F2, EHD2, SERPINA1, BSG, HRG, SERPIND1, PPIA, THBS1, KNG1, PROS1, RAB5A, A1BG, TUBA3C, APOA1, SERPINB6, CD36, PPP2R1A, CALU, CLU, PPBP, ITIH4, SERPINC1, A2M, ALB, GNAI1, PRKCQ, TLN1, AHSG, TAGLN2, GNAS, PFN1, APOB, FGA, GNB2, IG…
HALLMARK_COAGULATION	3.2927	0	43	COMP, CAPN2, S100A13, APOC1, ANXA1, LAMP2, SERPING1, APOC2, C3, CFB, PLG, CFH, APOC3, F2, C9, SERPINA1, HRG, S100A1, THBS1, PROS1, APOA1, CLU, SERPINC1, A2M, ITIH1, LTA4H, FGA, GNB2, TF, FBN1, GSN, FGG, CSRP1, WDR1, PREP, CTSB, VWF, RAC1, HMGCS2, PF4
REACTOME_INNATE_IMMUNE_SYSTEM	3.7488	0	264	FTL, FTH1, GGH, CTSD, SERPINB1, TMT1A, HRNR, NAPRT, PRDX6, RAB14, HSPA1A, PSMD8, CD59, IGKV1D-33, TXN, MIF, HSP90AA1, PCBP2, ORM1, ATOX1, CSTB, DSC1, LRG1, HMGB1, UBE2D3, LAMP2, TOLLIP, XRCC6, CD44, GRB2, OSTF1, PPP2CB, LAMP1, DSG1, ILF2, SERPING1, MAP2K3, PGM2, EEF1A1, CPPED1, CYFIP1, ORM2, SERPINA3, FABP5, C3, RAB5C, CFB, IGLV2-11, HP, MVP, ANXA2, B2M, CFH, UBE2N, PRDX4, F2, UBA3, C9, SERPINA1,…

## Sheet: GSEA_VO2_above_med_change
Gene Set Name	Normalized Enrichment Score	FDR	Set Size	Core Enrichment
REACTOME_AEROBIC_RESPIRATION_AND_RESPIRATORY_ELECTRON_TRANSPORT	-6.3444	0	142	COX7A2, ACAD9, SDHC, GSTZ1, UQCRH, PKLR, MT-CO1, COX7A2L, VDAC1, ATP5PB, ATP5F1E, ATP5MF, MT-ATP6, SLC25A4, MT-ATP8, NDUFB9, ATP5F1C, MT-CO3, LETM1, MPC2, UQCC2, PDHA1, TRAP1, COX8A, SUCLG2, NDUFB7, UQCR10, SDHA, IDH3B, SLC25A11, SUCLG1, COX7C, SDHD, ADHFE1, COX7A1, DLD, NDUFA1, COQ10A, LYRM7, ATP5MG, MDH1, ATP5PO, CYC1, MT-CYB, PDP1, ATP5F1A, SUCLA2, NDUFB8, ATP5PD, NNT, COX6C, COX5A, ETFA, UQCR…
HALLMARK_OXIDATIVE_PHOSPHORYLATION	-6.2023	0	135	COX7A2, SDHC, GPX4, SLC25A20, VDAC2, UQCRH, TIMM13, PHB2, COX7A2L, VDAC1, ATP5PB, ATP5F1E, SLC25A3, ATP5MF, SLC25A4, HSD17B10, MAOB, ATP5F1C, PDHA1, MTX2, COX8A, NDUFB7, UQCR10, SLC25A6, SDHA, IDH3B, LRPPRC, SLC25A11, SUCLG1, COX7C, IMMT, SDHD, DLD, DECR1, NDUFA1, ATP5MG, MDH1, ATP5PO, CYC1, PDP1, ECHS1, ATP5F1A, SUCLA2, AIFM1, NDUFB8, ATP5PD, NNT, COX6C, COX5A, IDH1, MGST3, ETFA, UQCRQ, NDUFC1, …
KEGG_HUNTINGTONS_DISEASE	-4.8387	0	86	COX7A2, SDHC, VDAC2, UQCRH, MT-CO1, COX7A2L, VDAC1, ATP5PB, ATP5F1E, MT-ATP6, SLC25A4, MT-ATP8, NDUFB9, ATP5F1C, MT-CO3, COX8A, NDUFB7, UQCR10, SLC25A6, SDHA, COX7C, SDHD, COX7A1, NDUFA1, ATP5PO, CYC1, MT-CYB, ATP5F1A, NDUFB8, ATP5PD, COX6C, COX5A, UQCRQ, NDUFC1, NDUFAB1, ATP5F1B, UQCRC2, NDUFS2, NDUFS7, COX6B1, COX5B, VDAC3, MT-CO2, SOD2, UQCRC1, COX4I1, CYCS, UQCRB, NDUFS6, CLTB, NDUFV1, NDUFA4…
WP_ELECTRON_TRANSPORT_CHAIN_OXPHOS_SYSTEM_IN_MITOCHONDRIA	-4.8156	0	80	COX7A2, SDHC, UQCRH, MT-CO1, COX7A2L, ATP5PB, ATP5F1E, ATP5MF, MT-ATP6, SLC25A4, MT-ATP8, NDUFB9, ATP5F1C, MT-CO3, COX8A, NDUFB7, UQCR10, SLC25A6, SDHA, COX7C, SDHD, COX7A1, NDUFA1, ATP5MG, ATP5PO, MT-CYB, ATP5F1A, NDUFB8, ATP5PD, COX6C, COX5A, UQCRQ, NDUFC1, NDUFA11, NDUFAB1, ATP5F1B, DMAC2L, UQCRC2, NDUFS2, NDUFS7, COX6B1, COX5B, MT-ND4, MT-CO2, UQCRC1, COX4I1, UQCRB, ATP5ME, NDUFS6, NDUFV1, ND…
REACTOME_RESPIRATORY_ELECTRON_TRANSPORT	-4.7728	0	88	COX7A2, ACAD9, SDHC, UQCRH, MT-CO1, COX7A2L, NDUFB9, MT-CO3, LETM1, UQCC2, TRAP1, COX8A, NDUFB7, UQCR10, SDHA, SLC25A11, COX7C, SDHD, COX7A1, NDUFA1, COQ10A, LYRM7, MDH1, CYC1, MT-CYB, NDUFB8, COX6C, COX5A, ETFA, UQCRQ, NDUFC1, NDUFA11, NDUFAB1, GOT2, UQCRC2, NDUFS2, NDUFS7, COX6B1, COX5B, GOT1, MT-ND4, ETFB, HSPA9, MT-CO2, UQCRC1, COX4I1, CYCS, UQCRB, COA3, SLC25A12, NDUFS6, NDUFV1, ETFDH, NDUFA…
KEGG_OXIDATIVE_PHOSPHORYLATION	-4.754	0	81	COX7A2, SDHC, UQCRH, MT-CO1, COX7A2L, ATP5PB, ATP5F1E, ATP5MF, MT-ATP6, MT-ATP8, NDUFB9, ATP5F1C, MT-CO3, COX8A, NDUFB7, UQCR10, SDHA, COX7C, SDHD, COX7A1, NDUFA1, PPA1, ATP5MG, ATP5PO, CYC1, MT-CYB, ATP5F1A, NDUFB8, ATP5PD, COX6C, COX5A, UQCRQ, NDUFC1, NDUFA11, NDUFAB1, ATP6V1B2, ATP5F1B, UQCRC2, NDUFS2, NDUFS7, COX6B1, COX5B, MT-ND4, MT-CO2, UQCRC1, COX4I1, UQCRB, ATP5ME, NDUFS6, PPA2, NDUFV1, …
KEGG_PARKINSONS_DISEASE	-4.5671	0	84	COX7A2, SDHC, VDAC2, UQCRH, MT-CO1, COX7A2L, VDAC1, ATP5PB, ATP5F1E, MT-ATP6, SLC25A4, MT-ATP8, NDUFB9, ATP5F1C, MT-CO3, COX8A, NDUFB7, UQCR10, SLC25A6, SDHA, COX7C, SDHD, COX7A1, NDUFA1, ATP5PO, CYC1, MT-CYB, ATP5F1A, NDUFB8, ATP5PD, COX6C, COX5A, UQCRQ, NDUFC1, NDUFAB1, ATP5F1B, UQCRC2, NDUFS2, NDUFS7, COX6B1, COX5B, VDAC3, MT-ND4, MT-CO2, UQCRC1, COX4I1, CYCS, UQCRB, NDUFS6, NDUFV1, NDUFA4, ND…
WP_NONALCOHOLIC_FATTY_LIVER_DISEASE	-4.1343	0	72	COX7A2, SDHC, UQCRH, PKLR, MT-CO1, COX7A2L, NDUFB9, MT-CO3, COX8A, NDUFB7, UQCR10, SDHA, COX7C, SDHD, COX7A1, NDUFA1, CYC1, MT-CYB, NDUFB8, COX6C, COX5A, IRS1, UQCRQ, NDUFC1, NDUFA11, NDUFAB1, UQCRC2, NDUFS2, NDUFS7, COX6B1, COX5B, MT-CO2, UQCRC1, COX4I1, CYCS, UQCRB, EIF2S1, RAC1, NDUFS6, NDUFV1, NDUFA4, NDUFB5, NDUFS1, PRKAG1, UQCRFS1, NDUFB1, NDUFA7, NDUFA6, NDUFB11, NDUFA10, SDHB, NDUFA2, NDU…
KEGG_ALZHEIMERS_DISEASE	-4.1151	0	87	COX7A2, SDHC, UQCRH, MT-CO1, COX7A2L, ATP5PB, ATP5F1E, MT-ATP6, HSD17B10, MT-ATP8, NDUFB9, ATP5F1C, MT-CO3, COX8A, NDUFB7, UQCR10, SDHA, COX7C, SDHD, COX7A1, NDUFA1, ATP5PO, CYC1, MT-CYB, ATP5F1A, NDUFB8, ATP5PD, COX6C, COX5A, ATP2A2, UQCRQ, NDUFC1, NDUFAB1, ATP5F1B, UQCRC2, NDUFS2, NDUFS7, COX6B1, COX5B, MT-CO2, UQCRC1, COX4I1, CYCS, UQCRB, CAPN2, NDUFS6, NDUFV1, NDUFA4, NDUFB5, CAPN1, NDUFS1, A…
REACTOME_MITOCHONDRIAL_PROTEIN_DEGRADATION	-3.9154	0	62	SSBP1, MT-CO1, MT-ATP6, HSD17B10, ATP5F1C, PDHA1, IARS2, SUCLG2, SLC25A6, DLD, ATP5MG, ATP5PO, ATP5F1A, ATP5PD, COX5A, UQCRQ, OPA1, ECI1, OGDH, PRKACA, ACADSB, ECH1, ATP5F1B, UQCRC2, COX5B, ACAT1, BDH1, HSPA9, MT-CO2, LDHD, COX4I1, PDHB, AFG3L2, NDUFV1, HADH, PCCB, IDH2, FH, NDUFS1, TFAM, ATP5PF, MT-ND5, HSPD1, IDH3A, CS, NDUFA2, MT-ND2, ACO2, MDH2, NDUFS3
REACTOME_COMPLEX_IV_ASSEMBLY	-3.5497	0	17	COX7A2, MT-CO1, COX7A2L, MT-CO3, COX8A, COX7C, COX7A1, COQ10A, COX6C, COX5A, COX6B1, COX5B, MT-CO2, COX4I1, COA3, NDUFA4, PET100
REACTOME_CRISTAE_FORMATION	-3.5037	0	25	MICOS10, SAMM50, ATP5PB, ATP5F1E, ATP5MF, MT-ATP6, MT-ATP8, ATP5F1C, MTX2, IMMT, ATP5MG, ATP5PO, ATP5F1A, ATP5PD, ATP5F1B, DMAC2L, HSPA9, ATP5MK, ATP5ME, ATP5F1D, ATP5PF, CHCHD3, TMEM11
KEGG_CITRATE_CYCLE_TCA_CYCLE	-3.4589	0	25	SDHC, PDHA1, SUCLG2, SDHA, IDH3B, SUCLG1, SDHD, DLD, MDH1, SUCLA2, IDH1, ACO1, OGDH, IDH3G, DLAT, PDHB, DLST, IDH2, FH, IDH3A, SDHB, CS, ACO2, MDH2
KEGG_MEDICUS_VARIANT_MUTATION_CAUSED_ABERRANT_ABETA_TO_ELECTRON_TRANSFER_IN_COMPLEX_IV	-3.437	0	13	COX7A2, MT-CO1, COX7A2L, MT-CO3, COX8A, COX7C, COX7A1, COX6C, COX5A, COX6B1, COX5B, MT-CO2, COX4I1
KEGG_MEDICUS_REFERENCE_ELECTRON_TRANSFER_IN_COMPLEX_IV	-3.4088	0	13	COX7A2, MT-CO1, COX7A2L, MT-CO3, COX8A, COX7C, COX7A1, COX6C, COX5A, COX6B1, COX5B, MT-CO2, COX4I1
KEGG_MEDICUS_REFERENCE_MITOCHONDRIAL_COMPLEX_UCP1_IN_THERMOGENESIS	-3.3968	0	46	SDHC, ATP5F1E, MT-ATP6, NDUFB9, COX8A, NDUFB7, SDHA, SDHD, NDUFA1, ATP5PO, CYC1, ATP5F1A, NDUFB8, COX5A, UQCRQ, NDUFA11, UQCRC2, NDUFS2, NDUFS7, COX6B1, COX4I1, UQCRB, COA3, NDUFS6, NDUFV1, NDUFA4, NDUFS1, ATP5F1D, UQCRFS1, NDUFA6, NDUFB11, NDUFA10, SDHB, NDUFA2, NDUFS3, NDUFS8, NDUFA13, NDUFA12, NDUFA9, NDUFB10, NDUFAF4, NDUFV2, NDUFB3
REACTOME_FATTY_ACID_METABOLISM	-3.3598	0	43	ECI2, GPX4, SLC25A20, ACOT1, ACSL1, ACADS, DBI, SCP2, CPT1B, DECR1, ECHS1, HSD17B8, CBR1, PTGES3, NDUFAB1, ECI1, ACOT9, HADHA, ACOT13, TECR, MECR, PTGES2, HSD17B4, CRAT, CPT2, ACADVL, ACSL3, HADH, PCCB, ACAA2
HALLMARK_FATTY_ACID_METABOLISM	-3.3459	0	79	ECI2, SDHC, GSTZ1, ACSL1, ACADS, ALDH1A1, HSD17B10, IDI1, PDHA1, SUCLG2, LGALS1, SDHA, IDH3B, SUCLG1, GPD1, SDHD, DLD, DECR1, HIBCH, MDH1, APEX1, GCDH, ECHS1, SUCLA2, MIX23, CBR1, GRHPR, HMGCL, IDH1, ECI1, ECH1, IDH3G, BPHL, HSD17B4, EPHX1, PDHB, HSDL2, CRAT, MAOA, DLST, ETFDH, CPT2, ACADVL, CRYZ, HADH, ACAA2, CPOX, FH
REACTOME_FORMATION_OF_ATP_BY_CHEMIOSMOTIC_COUPLING	-3.279	0	16	ATP5PB, ATP5F1E, ATP5MF, MT-ATP6, MT-ATP8, ATP5F1C, ATP5MG, ATP5PO, ATP5F1A, ATP5PD, ATP5F1B, DMAC2L, ATP5MK, ATP5ME, ATP5F1D, ATP5PF
REACTOME_MITOCHONDRIAL_BIOGENESIS	-3.2457	0	39	SSBP1, MICOS10, SAMM50, ATP5PB, ATP5F1E, ATP5MF, MT-ATP6, MT-ATP8, ATP5F1C, MTX2, IMMT, ATP5MG, ATP5PO, SIRT5, ATP5F1A, ATP5PD, ATP5F1B, DMAC2L, HSPA9, SOD2, CYCS, ATP5MK, ATP5ME, IDH2, TFAM, ATP5F1D, PRKAG1, ATP5PF, CHCHD3, TMEM11, MAPK14, PERM1, PRKAA2, APOOL
WP_OXIDATIVE_PHOSPHORYLATION	-3.2417	0	47	ATP5PB, ATP5F1E, ATP5MF, MT-ATP6, NDUFB9, NDUFB7, ATP5MG, ATP5PO, ATP5F1A, NDUFB8, ATP5PD, NDUFC1, NDUFA11, NDUFAB1, ATP5F1B, DMAC2L, NDUFS2, NDUFS7, MT-ND4, ATP5ME, NDUFS6, NDUFV1, NDUFA4, NDUFB5, NDUFS1, ATP5F1D, ATP5PF, NDUFB1, NDUFA7, MT-ND5, NDUFA6, NDUFA10, NDUFA2, MT-ND2, NDUFS3, NDUFS5, NDUFS8, NDUFA9, NDUFB10, NDUFB4, NDUFV2, NDUFA5
REACTOME_NONSENSE_MEDIATED_DECAY_NMD	-3.2053	0	62	RPS5, RPL28, RPL27, RPS3A, RPS6, RPS21, RPS8, RPL15, RPS15A, RPL32, RPS9, PPP2R2A, RPL18A, RPL13, RPS3, RPS23, EIF4A3, RPS11, RPL27A, RPL34, RPS28, RPL7, RPS16, EIF4G1, RPL11, RPL6, RPL22, RPS13, RPS2, RPS18, RPL8, RPL18, RPS7, RPL7A, RPL21, FAU, RPL26, RPS4X, RPL4, RPL10, RPLP0, RPL24, RPL17, PPP2R1A, RPL38, GSPT2, RPL13A, RPS14, RPL10A
REACTOME_RRNA_PROCESSING	-3.2001	0	59	RPS5, RPL28, RPL27, RPS3A, RPS6, HSD17B10, RPS21, RPS8, RPL15, RPS15A, RPL32, RPS9, RPL18A, RPL13, RPS3, RPS23, RPS11, RPL27A, RPL34, RPS28, RPL7, RPS16, RPL11, RPL6, RPL22, RPS13, RPS2, RPS18, RPL8, RPL18, TRMT10C, RPS7, RPL7A, RPL21, FAU, RPL26, RPS4X, RPL4, RPL10, RPLP0, RPL24, RPL17, RPL38, RPL13A, RPS14, RPL10A, PRORP, RPLP2, RPL3L
KEGG_MEDICUS_ENV_FACTOR_ARSENIC_TO_ELECTRON_TRANSFER_IN_COMPLEX_IV	-3.1967	0	14	COX7A2, MT-CO1, COX7A2L, MT-CO3, COX8A, COX7C, COX7A1, COX6C, COX5A, COX6B1, COX5B, MT-CO2, COX4I1
REACTOME_EUKARYOTIC_TRANSLATION_ELONGATION	-3.1778	0	62	RPS5, RPL28, RPL27, RPS3A, RPS6, RPS21, RPS8, RPL15, RPS15A, RPL32, RPS9, RPL18A, RPL13, RPS3, RPS23, RPS11, RPL27A, RPL34, RPS28, RPL7, RPS16, RPL11, RPL6, RPL22, RPS13, RPS2, RPS18, EEF1D, RPL8, RPL18, EEF2, RPS7, EEF1G, RPL7A, RPL21, FAU, RPL26, RPS4X, RPL4, RPL10, EEF1A2, RPLP0, RPL24, RPL17
WP_TCA_CYCLE_AKA_KREBS_OR_CITRIC_ACID_CYCLE	-3.1492	0	18	SDHC, SUCLG2, SDHA, IDH3B, SUCLG1, SDHD, DLD, SUCLA2, OGDH, IDH3G, DLST, IDH2, FH, IDH3A, SDHB, CS, ACO2, MDH2
REACTOME_TRANSLATION	-3.1323	0	120	EIF3K, RPS5, RPL28, PTCD3, EIF5B, EIF3M, RPL27, RPS3A, RPS6, RPS21, RPS8, RPL15, RPS15A, YARS1, IARS2, RPL32, RPS9, RPL18A, DARS1, RPL13, RPS3, RPS23, PPA1, RPS11, MRRF, RPL27A, RPL34, QARS1, IARS1, RPS28, TUFM, RPL7, RPS16, EIF4G1, RPL11, EIF3H, RPL6, RPL22, RPS13, RPS2, RPS18, EIF2S1, AARS1, EEF1D, RPL8, PPA2, RPL18, MRPS34, EIF4A2, EEF2, RPS7, EIF3F, KARS1, SARS1, EEF1G, RPL7A, LARS1, RPL21, F…
WP_MITOCHONDRIAL_COMPLEX_IV_ASSEMBLY	-3.1289	0	14	COX7A2, MT-CO1, MT-CO3, COX8A, COX7C, COX6C, COX5A, COX6B1, COX5B, MT-CO2, COX4I1, COA3, NDUFA4, PET100
REACTOME_SELENOAMINO_ACID_METABOLISM	-3.1105	0	69	GSR, RPS5, RPL28, RPL27, RPS3A, RPS6, RPS21, RPS8, RPL15, RPS15A, RPL32, RPS9, TXNRD1, RPL18A, DARS1, RPL13, RPS3, RPS23, RPS11, RPL27A, RPL34, QARS1, IARS1, RPS28, RPL7, RPS16, RPL11, RPL6, RPL22, RPS13, RPS2, RPS18, RPL8, RPL18, RPS7, KARS1, SARS1, RPL7A, LARS1, RPL21, FAU, RPL26, RPS4X, RPL4, RPL10, RPLP0, RPL24, RPL17
WP_CYTOPLASMIC_RIBOSOMAL_PROTEINS	-3.081	0	57	RPS5, RPL28, RPL27, RPS3A, RPS6, RPS21, RPS8, RPL15, RPS15A, RPL32, RPS9, RPL18A, RPL13, RPS3, RPS23, RPS6KA3, RPS11, RPL27A, RPL34, RPS28, RPL7, RPS16, RPL11, RPL6, RPL22, RPS13, RPS2, RPS18, RPL8, RPL18, RPS7, RPL7A, RPL21, FAU, RPL26, RPS4X, RPL4, RPL10, RPLP0, RPL24, RPL17
REACTOME_ORGANELLE_BIOGENESIS_AND_MAINTENANCE	-3.0623	0	72	SSBP1, MICOS10, SAMM50, ATP5PB, ATP5F1E, TUBB, ATP5MF, MT-ATP6, MT-ATP8, ATP5F1C, MTX2, IMMT, TUBA8, ATP5MG, ATP5PO, SIRT5, ATP5F1A, ATP5PD, CCT4, PRKACA, ATP5F1B, DMAC2L, ARF4, TUBB2A, TUBB4B, EXOC4, HSPA9, SOD2, CYCS, ATP5MK, ATP5ME, PAFAH1B1, TUBA4A, DYNC1I2, TCP1, TUBB4A, IDH2, TFAM, ATP5F1D, PRKAG1, ATP5PF, CCT3, DYNLL1, CHCHD3, TMEM11, CCT8, YWHAE, MAPK14, PERM1, SEPTIN2, PPP2R1A, PRKAA2, A…
KEGG_MEDICUS_REFERENCE_TRANSLATION_INITIATION	-3.0593	0	55	RPS5, RPL28, RPL27, RPS3A, RPS6, RPS21, RPS8, RPL15, RPS15A, RPL32, RPS9, RPL18A, RPL13, RPS3, RPS23, RPS11, RPL27A, RPL34, RPS28, RPL7, RPS16, RPL11, RPL6, RPL22, RPS13, RPS2, RPS18, RPL8, RPL18, RPS7, RPL7A, RPL21, FAU, RPL26, RPS4X, RPL4, RPL10, RPLP0, RPL24, RPL17, RPL38, RPL13A, RPS14, RPL10A
REACTOME_CELLULAR_RESPONSE_TO_STARVATION	-3.0535	0	62	RPS5, RPL28, RPL27, RPS3A, RPS6, RPS21, RPS8, RPL15, RPS15A, RPL32, RPS9, RPL18A, RPL13, RPS3, RPS23, RPS11, RPL27A, RPL34, RPS28, ATP6V1B2, RPL7, RPS16, RPL11, RPL6, RPL22, RPS13, RPS2, RPS18, EIF2S1, RPL8, RPL18, RPS7, RPL7A, RPL21, FAU, RPL26, RPS4X, RPL4, RPL10, RPLP0, RPL24, RPL17, EIF2S2, RPL38, RPL13A, RPS14, ATP6V1A, RPL10A
REACTOME_EUKARYOTIC_TRANSLATION_INITIATION	-3.0525	0	75	EIF3K, RPS5, RPL28, EIF5B, EIF3M, RPL27, RPS3A, RPS6, RPS21, RPS8, RPL15, RPS15A, RPL32, RPS9, RPL18A, RPL13, RPS3, RPS23, RPS11, RPL27A, RPL34, RPS28, RPL7, RPS16, EIF4G1, RPL11, EIF3H, RPL6, RPL22, RPS13, RPS2, RPS18, EIF2S1, RPL8, RPL18, EIF4A2, RPS7, EIF3F, RPL7A, RPL21, FAU, RPL26, RPS4X, RPL4, RPL10, RPLP0, RPL24, RPL17, EIF2S2, RPL38, EIF3E, RPL13A, RPS14, RPL10A, EIF3J, EIF3B, EIF4A1, RPL…
KEGG_RIBOSOME	-3.0398	0	55	RPS5, RPL28, RPL27, RPS3A, RPS6, RPS21, RPS8, RPL15, RPS15A, RPL32, RPS9, RPL18A, RPL13, RPS3, RPS23, RPS11, RPL27A, RPL34, RPS28, RPL7, RPS16, RPL11, RPL6, RPL22, RPS13, RPS2, RPS18, RPL8, RPL18, RPS7, RPL7A, RPL21, FAU, RPL26, RPS4X, RPL4, RPL10, RPLP0, RPL24, RPL17
REACTOME_RESPONSE_OF_EIF2AK4_GCN2_TO_AMINO_ACID_DEFICIENCY	-3.0326	0	59	RPS5, RPL28, RPL27, RPS3A, RPS6, RPS21, RPS8, RPL15, RPS15A, RPL32, RPS9, RPL18A, RPL13, RPS3, RPS23, RPS11, RPL27A, RPL34, RPS28, RPL7, RPS16, RPL11, RPL6, RPL22, RPS13, RPS2, RPS18, EIF2S1, RPL8, RPL18, RPS7, RPL7A, RPL21, FAU, RPL26, RPS4X, RPL4, RPL10, RPLP0, RPL24, RPL17, EIF2S2, RPL38, RPL13A, RPS14, RPL10A
REACTOME_CITRIC_ACID_CYCLE_TCA_CYCLE	-3.0264	0	23	SDHC, TRAP1, SUCLG2, SDHA, IDH3B, SUCLG1, SDHD, DLD, SUCLA2, NNT, OGDH, IDH3G, ACAT1, DLST, IDH2, FH, IDH3A, SDHB, CS, ACO2, MDH2
REACTOME_MITOCHONDRIAL_FATTY_ACID_BETA_OXIDATION	-2.9588	0	18	ACOT1, ACADS, DBI, DECR1, ECHS1, NDUFAB1, ECI1, ACOT9, HADHA, ACOT13, MECR, ACADVL, HADH, PCCB, ACAA2, ACSF2, HADHB, ACADM
REACTOME_INFLUENZA_INFECTION	-2.9447	0	73	RPS5, RPL28, RPL27, RPS3A, RPS6, RPS21, RPS8, RPL15, RPS15A, SLC25A6, RPL32, RPS9, KPNA4, RPL18A, RPL13, RPS3, RPS23, RPS11, RPL27A, RPL34, GRSF1, KPNA1, RPS28, RPL7, RPS16, RPL11, RPL6, RPL22, RPS13, RPS2, RPS18, RPL8, RPL18, RPS7, RPL7A, KPNA3, RPL21, FAU, RPL26, RPS4X, CLTC, NUP93, RPL4, RPL10, RPLP0, RPL24, XPO1, RPL17, IPO5, RPL38, RPL13A, RPS14, RPL10A, NUP155, CALR, RPLP2, RPL3L
WP_FATTY_ACID_BETAOXIDATION	-2.9255	0	21	SLC25A20, ACSL1, ACADS, CPT1B, DLD, DECR1, GCDH, ECHS1, ECI1, HADHA, ACAT1, CRAT, CPT2, ACADVL, ACSL3, HADH, TPI1
REACTOME_COMPLEX_III_ASSEMBLY	-2.9216	0	14	UQCRH, LETM1, UQCC2, UQCR10, LYRM7, CYC1, MT-CYB, UQCRQ, UQCRC2, HSPA9, UQCRC1, UQCRB
REACTOME_SRP_DEPENDENT_COTRANSLATIONAL_PROTEIN_TARGETING_TO_MEMBRANE	-2.8408	0	60	RPS5, RPL28, RPL27, RPS3A, RPS6, RPS21, RPS8, RPL15, RPS15A, RPL32, RPS9, RPL18A, RPL13, RPS3, RPS23, RPS11, RPL27A, RPL34, RPS28, RPL7, RPS16, RPL11, RPL6, RPL22, RPS13, RPS2, RPS18, RPL8, RPL18, RPS7, RPL7A, RPL21, FAU, RPN2, RPL26, RPS4X, RPL4, RPL10, RPLP0, RPL24, RPL17
KEGG_MEDICUS_VARIANT_MUTATION_CAUSED_ABERRANT_ABETA_TO_ELECTRON_TRANSFER_IN_COMPLEX_I	-2.8283	0.0001	42	NDUFB9, NDUFB7, NDUFA1, NDUFB8, NDUFC1, NDUFA11, NDUFAB1, NDUFS2, NDUFS7, MT-ND4, CAPN2, NDUFS6, NDUFV1, NDUFA4, NDUFB5, CAPN1, NDUFS1, NDUFB1, NDUFA7, MT-ND5, NDUFA6, NDUFB11, NDUFA10, MAPT, NDUFA2, MT-ND2, NDUFS3, NDUFS5, NDUFS8, NDUFA13, NDUFA12, NDUFA9, NDUFB10, NDUFB4, NDUFV2, NDUFA5, NDUFB3
REACTOME_COMPLEX_I_BIOGENESIS	-2.8068	0.0001	43	ACAD9, NDUFB9, NDUFB7, NDUFA1, NDUFB8, NDUFC1, NDUFA11, NDUFAB1, NDUFS2, NDUFS7, MT-ND4, HSPA9, NDUFS6, NDUFV1, NDUFB5, NDUFS1, NDUFB1, NDUFA7, MT-ND5, NDUFA6, NDUFB11, SFXN4, NDUFA10, NDUFA2, MT-ND2, NDUFS3, NDUFS5, NDUFS8, NDUFA13, NDUFA12, NDUFA9, NDUFB10, NDUFB4, NDUFAF4, NDUFV2, NDUFA5, NDUFB3
KEGG_CARDIAC_MUSCLE_CONTRACTION	-2.7638	0.0001	37	COX7A2, UQCRH, MT-CO1, COX7A2L, MT-CO3, COX8A, UQCR10, COX7C, COX7A1, CYC1, MT-CYB, COX6C, COX5A, ATP2A2, UQCRQ, UQCRC2, COX6B1, COX5B, MT-CO2, UQCRC1, COX4I1, UQCRB, TNNC1, MYL3, UQCRFS1, TPM3, MYH6
REACTOME_MITOCHONDRIAL_PROTEIN_IMPORT	-2.7622	0.0001	26	TIMM13, SAMM50, VDAC1, SLC25A4, MTX2, TOMM5, SLC25A6, CYC1, ATP5F1A, NDUFB8, TIMM44, ATP5F1B, IDH3G, HSPA9, LDHD, SLC25A12, HSPD1, CHCHD3, CS, ACO2, TIMM50, PITRM1
KEGG_MEDICUS_VARIANT_MUTATION_INACTIVATED_PINK1_TO_ELECTRON_TRANSFER_IN_COMPLEX_I	-2.7151	0.0002	39	NDUFB9, NDUFB7, NDUFA1, NDUFB8, NDUFC1, NDUFA11, NDUFAB1, NDUFS2, NDUFS7, MT-ND4, NDUFS6, NDUFV1, NDUFA4, NDUFB5, NDUFS1, NDUFB1, NDUFA7, MT-ND5, NDUFA6, NDUFB11, NDUFA10, NDUFA2, MT-ND2, NDUFS3, NDUFS5, NDUFS8, NDUFA13, NDUFA12, NDUFA9, NDUFB10, NDUFB4, NDUFV2, NDUFA5, NDUFB3
WP_MITOCHONDRIAL_COMPLEX_III_ASSEMBLY	-2.714	0.0002	11	UQCRH, UQCC2, UQCR10, LYRM7, CYC1, MT-CYB, UQCRQ, UQCRC2, UQCRC1, UQCRB, UQCRFS1
KEGG_MEDICUS_REFERENCE_ELECTRON_TRANSFER_IN_COMPLEX_I	-2.6946	0.0002	39	NDUFB9, NDUFB7, NDUFA1, NDUFB8, NDUFC1, NDUFA11, NDUFAB1, NDUFS2, NDUFS7, MT-ND4, NDUFS6, NDUFV1, NDUFA4, NDUFB5, NDUFS1, NDUFB1, NDUFA7, MT-ND5, NDUFA6, NDUFB11, NDUFA10, NDUFA2, MT-ND2, NDUFS3, NDUFS5, NDUFS8, NDUFA13, NDUFA12, NDUFA9, NDUFB10, NDUFB4, NDUFV2, NDUFA5, NDUFB3
WP_TCA_CYCLE_AND_DEFICIENCY_OF_PYRUVATE_DEHYDROGENASE_COMPLEX_PDHC	-2.6722	0.0002	14	PDHA1, SUCLG2, SDHA, DLD, MDH1, IDH1, ACO1, OGDH, DLAT, DLST, FH, IDH3A, CS
KEGG_MEDICUS_VARIANT_MUTATION_CAUSED_ABERRANT_TDP43_TO_ELECTRON_TRANSFER_IN_COMPLEX_I	-2.6473	0.0004	39	NDUFB9, NDUFB7, NDUFA1, NDUFB8, NDUFC1, NDUFA11, NDUFAB1, NDUFS2, NDUFS7, MT-ND4, NDUFS6, NDUFV1, NDUFA4, NDUFB5, NDUFS1, NDUFB1, NDUFA7, MT-ND5, NDUFA6, NDUFB11, NDUFA10, NDUFA2, MT-ND2, NDUFS3, NDUFS5, NDUFS8, NDUFA13, NDUFA12, NDUFA9, NDUFB10, NDUFB4, NDUFV2, NDUFA5, NDUFB3
REACTOME_MITOCHONDRIAL_CALCIUM_ION_TRANSPORT	-2.6374	0.0004	11	VDAC2, PHB2, VDAC1, LETM1, PHB1, AKAP1, MICU1, VDAC3, AFG3L2, STOML2
REACTOME_METABOLISM_OF_LIPIDS	-2.6325	0.0004	109	ECI2, GPX4, SLC25A20, PNPLA6, LSS, ACOT1, ACSL1, ACADS, DBI, SCP2, IDI1, CYB5B, IDI2, PPP1CB, CPT1B, MTMR14, SEC23A, TXNRD1, FABP3, OSBPL1A, GPD1, DECR1, ECHS1, HSD17B8, CBR1, PTGES3, HMGCL, AGK, FITM1, PLIN3, AKR1B1, NDUFAB1, ECI1, ACOT9, PRKACA, HADHA, ACOT13, TECR, ACAT1, AKR1C4, BDH1, MECR, PTGES2, HSD17B4, CRAT, GPD1L, PSAP, CPT2, ACADVL, ACSL3, HADH, PCCB, ACAA2, CSNK2B, AKR1C2
REACTOME_CYTOPROTECTION_BY_HMOX1	-2.6255	0.0004	22	COX7A2, MT-CO1, COX7A2L, STAT3, MT-CO3, COX8A, COX7C, COX7A1, COX6C, COX5A, COX6B1, COX5B, MT-CO2, COX4I1, CYCS, NDUFA4
KEGG_MEDICUS_VARIANT_MUTATION_CAUSED_ABERRANT_SNCA_TO_ELECTRON_TRANSFER_IN_COMPLEX_I	-2.6183	0.0004	40	NDUFB9, NDUFB7, NDUFA1, NDUFB8, NDUFC1, NDUFA11, NDUFAB1, NDUFS2, NDUFS7, MT-ND4, NDUFS6, NDUFV1, NDUFA4, NDUFB5, NDUFS1, NDUFB1, NDUFA7, MT-ND5, NDUFA6, NDUFB11, NDUFA10, NDUFA2, MT-ND2, NDUFS3, NDUFS5, NDUFS8, NDUFA13, NDUFA12, NDUFA9, NDUFB10, NDUFB4, NDUFV2, NDUFA5, NDUFB3
REACTOME_PROTEIN_LOCALIZATION	-2.5833	0.0006	51	ECI2, PEX10, TIMM13, SAMM50, VDAC1, SLC25A4, ATAD1, SCP2, MTX2, GSTK1, TOMM5, SLC25A6, CYC1, ATP5F1A, NDUFB8, HMGCL, IDH1, TIMM44, UBE2D3, ECH1, ATP5F1B, IDH3G, HSPA9, HSD17B4, LDHD, SLC25A12, CRAT
KEGG_PEROXISOME	-2.5583	0.0007	18	ECI2, PEX10, ACSL1, PRDX5, SCP2, GSTK1, HMGCL, IDH1, ECH1, HSD17B4, SOD2, CRAT, ACSL3, IDH2
WP_MITOCHONDRIAL_FATTY_ACID_OXIDATION_DISORDERS	-2.5298	0.001	13	SLC25A20, ACSL1, ACADS, SCP2, ECI1, HADHA, CPT2, ACADVL, ACSL3, HADH, ACSF2, HADHB, ACADM
KEGG_MEDICUS_VARIANT_MUTATION_CAUSED_ABERRANT_HTT_TO_ELECTRON_TRANSFER_IN_COMPLEX_III	-2.5275	0.001	9	UQCRH, UQCR10, CYC1, MT-CYB, UQCRQ, UQCRC2, UQCRC1, UQCRB, UQCRFS1
WP_MITOCHONDRIAL_LONG_CHAIN_FATTY_ACID_BETAOXIDATION	-2.5095	0.0012	12	SLC25A20, ACSL1, ACADS, SCP2, ECI1, HADHA, CPT2, ACADVL, ACSL3, HADH, ACSF2
KEGG_MEDICUS_REFERENCE_ELECTRON_TRANSFER_IN_COMPLEX_III	-2.4583	0.0021	9	UQCRH, UQCR10, CYC1, MT-CYB, UQCRQ, UQCRC2, UQCRC1, UQCRB, UQCRFS1
KEGG_MEDICUS_REFERENCE_CITRATE_CYCLE_SECOND_CARBON_OXIDATION_2	-2.4165	0.003	10	SDHC, SUCLG2, SDHA, SUCLG1, SDHD, MDH1, SUCLA2, FH, SDHB, MDH2
WP_MITOCHONDRIAL_COMPLEX_I_ASSEMBLY_MODEL_OXPHOS_SYSTEM	-2.4042	0.0033	38	TMEM70, ACAD9, NDUFB9, NDUFB7, NDUFA1, NDUFB8, NDUFC1, NDUFAB1, NDUFS2, MT-ND4, NDUFS6, NDUFV1, NDUFB5, NDUFS1, NDUFB1, NDUFA7, MT-ND5, NDUFA6, NDUFB11, NDUFA10, NDUFA2, MT-ND2, NDUFS3, NDUFS5, NDUFA13, NDUFA12, NDUFB10, NDUFB4, NDUFAF4, NDUFV2, NDUFA5, NDUFB3
REACTOME_TP53_REGULATES_METABOLIC_GENES	-2.3657	0.0043	31	COX7A2, GSR, MT-CO1, COX7A2L, PRDX5, MT-CO3, COX8A, TXNRD1, COX7C, COX7A1, COX6C, COX5A, COX6B1, COX5B, MT-CO2, COX4I1, CYCS, AGO2
REACTOME_SARS_COV_2_MODULATES_HOST_TRANSLATION_MACHINERY	-2.3585	0.0044	27	RPS5, RPS3A, RPS6, RPS21, RPS8, RPS15A, RPS9, RPS3, RPS23, RPS11, RPS28, RPS16, RPS13, RPS2, RPS18, RPS7, SNRPD2, FAU, RPS4X, SNRPE
KEGG_MEDICUS_VARIANT_MUTATION_CAUSED_ABERRANT_ABETA_TO_VGCC_CA2_APOPTOTIC_PATHWAY_N01006	-2.341	0.0049	6	VDAC2, VDAC1, SLC25A4, SLC25A6, VDAC3, CYCS
WP_CHOLESTEROL_BIOSYNTHESIS_PATHWAY_IN_HEPATOCYTES	-2.33	0.0052	20	LSS, ACOT1, ACSL1, HSD17B10, SCP2, IDI1, IDI2, HINT2, OSBPL1A, CYB5R1, HSD17B8, AKR1C4, ACSL3, CYB5R3, OSBP
WP_MITOCHONDRIAL_BETAOXIDATION	-2.3128	0.0059	7	HSD17B10, DECR1, ECHS1, ECI1, ACADSB, ACSL3, ACAA2
REACTOME_REGULATION_OF_PYRUVATE_DEHYDROGENASE_PDH_COMPLEX	-2.2968	0.0067	7	GSTZ1, PDHA1, DLD, PDP1, DLAT, PDHB, PDHX
REACTOME_ACTIVATION_OF_THE_MRNA_UPON_BINDING_OF_THE_CAP_BINDING_COMPLEX_AND_EIFS_AND_SUBSEQUENT_BINDING_TO_43S	-2.2924	0.0068	40	EIF3K, RPS5, EIF3M, RPS3A, RPS6, RPS21, RPS8, RPS15A, RPS9, RPS3, RPS23, RPS11, RPS28, RPS16, EIF4G1, EIF3H, RPS13, RPS2, RPS18, EIF2S1, EIF4A2, RPS7, EIF3F
REACTOME_SARS_COV_1_MODULATES_HOST_TRANSLATION_MACHINERY	-2.2695	0.0081	25	RPS5, RPS3A, RPS6, RPS21, RPS8, RPS15A, RPS9, RPS3, RPS23, RPS11, RPS28, RPS16, RPS13, RPS2, RPS18, RPS7, FAU, RPS4X
BIOCARTA_ETC_PATHWAY	-2.2679	0.0081	10	SDHC, SLC25A4, SLC25A6, SDHA, SDHD, NDUFA1, ATP5F1A, UQCRC1
REACTOME_METABOLISM_OF_AMINO_ACIDS_AND_DERIVATIVES	-2.2389	0.01	153	GSR, RPS5, GSTZ1, RPL28, GCSH, RPL27, RPS3A, RIDA, RPS6, MCCC1, HSD17B10, RPS21, RPS8, RPL15, RPS15A, RPL32, RPS9, TXNRD1, TST, RPL18A, DARS1, RPL13, SHMT1, DLD, RPS3, RPS23, HIBCH, GAMT, CKMT2, RPS11, GCDH, ECHS1, RPL27A, RPL34, GRHPR, QARS1, BCKDK, IARS1, RPS28, OGDH, ACADSB, GOT2, RPL7, RPS16, GOT1, ACAT1, PSMC1, RPL11, CKB, RPL6, RPL22, RPS13, RPS2, RPS18, SLC25A12, PSMD4, TMLHE, RPL8, RPL18,…
REACTOME_TRANSCRIPTIONAL_REGULATION_BY_TP53	-2.2326	0.0102	47	COX7A2, GSR, MT-CO1, COX7A2L, PRMT1, PRDX5, MT-CO3, NDRG1, COX8A, TXNRD1, COX7C, COX7A1, COX6C, COX5A, ELOC, COX6B1, COX5B, MT-CO2, COX4I1, PPP2CB, CYCS, AGO2, MAP2K6, NDUFA4, CSNK2B, PRKAG1, PIN1, YWHAE, MAPK14, GPI, PPP2R1A, PRKAA2, YWHAZ
KEGG_MEDICUS_REFERENCE_BETA_OXIDATION	-2.1907	0.0132	10	ACADS, ECHS1, ACADSB, HADHA, ACAT1, ACADVL, HADH, ACAA2, HADHB, ACADM
WP_OXYSTEROLS_DERIVED_FROM_CHOLESTEROL	-2.1895	0.0132	5	ACOT1, SCP2, ACOT9, ACOT13, AKR1C4
BIOCARTA_KREB_PATHWAY	-2.1871	0.0133	8	SDHA, MDH1, SUCLA2, OGDH, IDH2, FH, CS, ACO2
WP_FATTY_ACID_BIOSYNTHESIS	-2.179	0.0138	11	ACSL1, DECR1, ECHS1, ECHDC3, ECH1, MECR, ACSL3, HADH, ACAA2
HALLMARK_ADIPOGENESIS	-2.168	0.0145	99	SDHC, GPX4, GBE1, PTCD3, SAMM50, MTCH2, REEP5, ACADS, MCCC1, SCP2, COX8A, NDUFB7, UQCR10, ITIH5, SUCLG1, TST, IMMT, DLD, DECR1, HIBCH, CMPK1, ATP5PO, CYC1, ECHS1, AIFM1, IDH1, COL4A1, MGST3, UQCRQ, NDUFAB1, ECH1, IDH3G, DLAT, GHITM, ETFB, UQCRC1, CRAT, SSPN, COQ9, AK2, CPT2, HADH, ACAA2, COL15A1, GPHN, IDH3A, SDHB, CS, COQ3, ME1, ACO2, HSPB8, COQ5, MDH2, NDUFS3, STAT5A, CAVIN2, CD36, ESYT1, ACADM…
KEGG_GLYOXYLATE_AND_DICARBOXYLATE_METABOLISM	-2.1555	0.0157	8	MDH1, GRHPR, ACO1, PGP, MTHFD1, CS, ACO2, MDH2
KEGG_FATTY_ACID_METABOLISM	-2.149	0.0161	25	ADH5, ECI2, ACSL1, ACADS, CPT1B, GCDH, ECHS1, ECI1, ACADSB, HADHA, ACAT1, CPT2, ACADVL, ACSL3, HADH, ACAA2
WP_METABOLIC_REPROGRAMMING_IN_PANCREATIC_CANCER	-2.1284	0.0182	20	HK1, SLC16A1, PDHA1, DLD, MDH1, GOT2, DLAT, GOT1, PDHB, PDHX, LDHA, CS, ME1, GPT, GPI, HMGCS2, PKM, BCAT2
KEGG_MEDICUS_VARIANT_MUTATION_CAUSED_ABERRANT_HTT_TO_TRANSPORT_OF_CALCIUM	-2.1277	0.018	7	VDAC2, VDAC1, SLC25A4, SLC25A6, VDAC3, CYCS
KEGG_MEDICUS_VARIANT_MUTATION_CAUSED_ABERRANT_HTT_TO_MGLUR5_CA2_APOPTOTIC_PATHWAY	-2.1202	0.0188	7	VDAC2, VDAC1, SLC25A4, SLC25A6, VDAC3, CYCS
KEGG_MEDICUS_REFERENCE_ISOLEUCINE_DEGRADATION	-2.1177	0.0189	9	ACADS, HSD17B10, ECHS1, ACADSB, HADHA, HADH, ACAA2, HADHB, ACADM
REACTOME_SYNTHESIS_OF_BILE_ACIDS_AND_BILE_SALTS	-2.0968	0.0217	6	SCP2, OSBPL1A, AKR1C4, HSD17B4, AKR1C2, OSBP
KEGG_MEDICUS_VARIANT_MUTATION_CAUSED_ABERRANT_ABETA_TO_MGLUR5_CA2_APOPTOTIC_PATHWAY	-2.087	0.0227	7	VDAC2, VDAC1, SLC25A4, SLC25A6, VDAC3, CYCS
KEGG_MEDICUS_VARIANT_MUTATION_CAUSED_ABERRANT_PSEN1_TO_MGLUR5_CA2_APOPTOTIC_PATHWAY	-2.0837	0.023	7	VDAC2, VDAC1, SLC25A4, SLC25A6, VDAC3, CYCS
KEGG_MEDICUS_VARIANT_MUTATION_CAUSED_ABERRANT_ABETA_TO_TRANSPORT_OF_CALCIUM	-2.0832	0.0229	7	VDAC2, VDAC1, SLC25A4, SLC25A6, VDAC3, CYCS
KEGG_MEDICUS_VARIANT_MUTATION_CAUSED_ABERRANT_ABETA_TO_MACHR_CA2_APOPTOTIC_PATHWAY	-2.0664	0.0251	7	VDAC2, VDAC1, SLC25A4, SLC25A6, VDAC3, CYCS
KEGG_MEDICUS_REFERENCE_MGLUR5_CA2_APOPTOTIC_PATHWAY	-2.0569	0.0264	7	VDAC2, VDAC1, SLC25A4, SLC25A6, VDAC3, CYCS
KEGG_MEDICUS_REFERENCE_MACHR_CA2_APOPTOTIC_PATHWAY	-2.0539	0.0267	7	VDAC2, VDAC1, SLC25A4, SLC25A6, VDAC3, CYCS
KEGG_MEDICUS_VARIANT_MUTATION_CAUSED_ABBERANT_ATXN2_3_TO_MGLUR5_CA2_APOPTOTIC_PATHWAY	-2.048	0.0274	7	VDAC2, VDAC1, SLC25A4, SLC25A6, VDAC3, CYCS
KEGG_MEDICUS_VARIANT_SCRAPIE_CONFORMATION_PRPSC_TO_TRANSPORT_OF_CALCIUM	-2.0417	0.0285	7	VDAC2, VDAC1, SLC25A4, SLC25A6, VDAC3, CYCS
REACTOME_PEROXISOMAL_PROTEIN_IMPORT	-2.0386	0.0288	15	ECI2, PEX10, SCP2, GSTK1, HMGCL, IDH1, UBE2D3, ECH1, HSD17B4, CRAT
KEGG_MEDICUS_VARIANT_MUTATION_CAUSED_ABERRANT_PSEN_TO_MGLUR5_CA2_APOPTOTIC_PATHWAY	-2.0278	0.0305	7	VDAC2, VDAC1, SLC25A4, SLC25A6, VDAC3, CYCS
WP_METABOLIC_EPILEPTIC_DISORDERS	-2.0244	0.0308	45	MOCS2, HK1, PKLR, SFXN1, MPC2, PDHA1, SHMT1, DLD, GAMT, MDH1, GCDH, ECHS1, ACO1, GOT2, DLAT, PGK2, GOT1, ACAT1, FBP2, HADH, TPI1, GPHN, LDHA, PGAM2, GPT, GAPDH, MDH2, GPI, PGAM1, PGK1, ALDH7A1, PKM, SUOX, LDHB, ALDOC, ALDOA, DHTKD1
KEGG_MEDICUS_VARIANT_MUTATION_INACTIVATED_SIGMAR1_TO_CA2_APOPTOTIC_PATHWAY	-2.0196	0.0313	7	VDAC2, VDAC1, SLC25A4, SLC25A6, VDAC3, CYCS
WP_AMINO_ACID_METABOLISM	-2.0189	0.0312	42	ADH5, GSR, MCCC1, ALDH1A1, PDHA1, SDHA, SUCLG1, DLD, HIBCH, MDH1, HMGCL, IDH1, IARS1, OGDH, GOT2, GOT1, MAOA, DLST, HADH, FH, PDHX, MPST, LDHA, CS, ACO2, MDH2, ACADM, HIBADH, ALDH7A1, HMGCS2
WP_BRAINDERIVED_NEUROTROPHIC_FACTOR_BDNF_SIGNALING	-2.0176	0.0312	24	RACK1, STAT3, RPS6, RPS6KA3, IRS1, EIF2S1, RAC1, EEF2, MAP2K2, MAPT, MAP2K1, MAPK1, CFL1, EIF2S2, MAPK14, STAT5A, PRKAA2, DPYSL2, CYFIP1, CDC42
REACTOME_MITOCHONDRIAL_FATTY_ACID_BETA_OXIDATION_OF_SATURATED_FATTY_ACIDS	-2.0029	0.0339	8	ACADS, ECHS1, HADHA, MECR, ACADVL, HADH, HADHB, ACADM
WP_THYMIC_STROMAL_LYMPHOPOIETIN_TSLP_SIGNALING	-1.9974	0.0348	7	STAT3, RPS6, MAP2K2, MAP2K1, MAPK1, MAPK14, STAT5A
WP_GLYCINE_METABOLISM_INCLUDING_IMDS	-1.9899	0.0362	5	GCSH, SHMT1, GLRX5, DLD
WP_5Q35_COPY_NUMBER_VARIATION	-1.9855	0.0371	22	TMED2, MT-CO1, MT-CO3, COX8A, COX7C, COX7A1, COX6C, COX5A, COX6B1, COX5B, MT-CO2, COX4I1, CLTB
REACTOME_GLYOXYLATE_METABOLISM_AND_GLYCINE_DEGRADATION	-1.9772	0.0387	7	GCSH, DLD, GRHPR, OGDH, GOT2, DLST
REACTOME_SIGNALING_BY_NTRKS	-1.9756	0.0386	21	STAT3, RPS6KA3, RHOA, IRS1, PPP2CB, RAC1, MAP2K2, DUSP3, CLTC, MAP2K1, MAPK1, AP2B1, MAPK14, DNM2, AP2A1, PPP2R1A
REACTOME_PDH_COMPLEX_SYNTHESIZES_ACETYL_COA_FROM_PYR	-1.948	0.0454	5	PDHA1, DLD, DLAT, PDHB, PDHX
REACTOME_INSERTION_OF_TAIL_ANCHORED_PROTEINS_INTO_THE_ENDOPLASMIC_RETICULUM_MEMBRANE	1.8443	0.049	8	SGTA, UBL4A, GET3, CYB5A, VAPA, EMD, ALDH3A2, BAG6
REACTOME_NUCLEOTIDE_EXCISION_REPAIR	1.8445	0.0492	17	COPS3, COPS7A, RAD23A, USP7, UBB, RAD23B, COPS4, DDB1, SUMO3, ACTB, COPS6, UBE2N, COPS2, CUL4A
BIOCARTA_INTRINSIC_PATHWAY	1.8449	0.0494	10	PROS1, FGA, FGG, FGB, F2, SERPING1
REACTOME_FCERI_MEDIATED_CA_2_MOBILIZATION	1.855	0.0468	13	IGKV1D-33, IGLV2-11, GRB2, PPP3CB, PPP3CA, CALM1, IGLC2, IGKV2-28, IGKV4-1, IGLV3-19, IGKV3-20
REACTOME_NR1H2_AND_NR1H3_MEDIATED_SIGNALING	1.8613	0.0453	6	APOE, APOC2, PLIN1, APOC1
REACTOME_INTERACTION_BETWEEN_L1_AND_ANKYRINS	1.8625	0.0452	7	SPTA1, ANK1, SPTB, SPTAN1, SPTBN1, ACTB, ANK3
PID_UPA_UPAR_PATHWAY	1.8796	0.0415	9	FGA, FGG, FGB, FN1, PLG, CTSG, ITGB1, VTN
REACTOME_DISEASES_OF_SIGNAL_TRANSDUCTION_BY_GROWTH_FACTOR_RECEPTORS_AND_SECOND_MESSENGERS	1.8851	0.0403	101	PSMB2, ITGA2B, FGA, PSMD2, PSMA7, FGG, FGB, PSMA5, PSMA1, PSMB7, PSMD11, PSMB6, NPM1, PSMB1, PSMD7, CLIP1, PSMC4, PSMB3, FN1, CAMK2G, CAMK2B, CAMK2A, PSMB4, PSMD9, NEURL1, LMO7, GRB2, PSMD5, PSMD8, DCTN1, FXR1, PSMC3, PSMA4, PSMA3, CALM1, TPR, UBB, SKP1, PSMA2, PSMD12, TLN1, CAMK2D, PSMC2, SPTBN1, LMNA, PSMD1, CDC37, FKBP1A, ACTB, PPP2R5A, ATIC, VCP, PSMC6, HSP90AA1, PSME1, PSMD13, PSMA6, PSMD3, …
REACTOME_PCP_CE_PATHWAY	1.9038	0.0362	44	PSMB2, PSMD2, PSMA7, PSMA5, PSMA1, PSMB7, PSMD11, PSMB6, PSMB1, PSMD7, PSMC4, PSMB3, PSMB4, PSMD9, PSMD5, PSMD8, PSMC3, PSMA4, PSMA3, UBB, PSMA2, PSMD12
REACTOME_CELL_CELL_COMMUNICATION	1.914	0.0343	26	CDH13, JUP, PARVB, KRT14, KRT5, GRB2, ACTN2, PLEC, VASP, CD47, ILK, ACTN1, SPTAN1, ITGB1, FLNC, SPTBN1, ACTB, RSU1, FLNA, IQGAP1
WP_CHOLESTEROL_METABOLISM	1.9223	0.0329	19	LRPAP1, APOE, APOC2, APOB, APOC1, ACAT2, APOA1, APOC3, FDPS, APOA2, VAPA, APOA4
REACTOME_NCAM1_INTERACTIONS	1.9269	0.0322	8	COL6A1, CACNA1S, COL6A3, CACNB1, COL6A2, COL3A1
REACTOME_THE_ROLE_OF_GTSE1_IN_G2_M_PROGRESSION_AFTER_G2_CHECKPOINT	1.9351	0.0307	47	PSMB2, PSMD2, PSMA7, PSMA5, PSMA1, PSMB7, PSMD11, PSMB6, PSMB1, PSMD7, PSMC4, PSMB3, PSMB4, PSMD9, PSMD5, PSMD8, PSMC3, PSMA4, PSMA3, UBB, PSMA2, PSMD12, TUBA1B, PSMC2, PSMD1, PSMC6, HSP90AA1, PSME1, PSMD13, PSMA6, PSMD3, PSMD10, PSME2, PSMC5, MAPRE1, TUBA3C, PSMB5
REACTOME_PEPTIDE_LIGAND_BINDING_RECEPTORS	1.9426	0.0296	9	PF4, PPBP, C3, F2, ANXA1, AGT, C5
REACTOME_UB_SPECIFIC_PROCESSING_PROTEASES	1.946	0.0291	58	PSMB2, PSMD2, PSMA7, PSMA5, PSMA1, PSMB7, PSMD11, PSMB6, USP5, PSMB1, PSMD7, PSMC4, PSMB3, PSMB4, PSMD9, OTUB1, PSMD5, USP7, PSMD8, PSMC3, PSMA4, PSMA3, UBB, TOMM70, MAT2B, PSMA2, PSMD12, IDE, PSMC2, PSMD1, UFD1, H2AC4, PSMC6, PSME1, PSMD13, PSMA6, PSMD3, USP24, PSMD10, PSME2, PSMC5, USP14, PSMB5, USP9X, USP15
REACTOME_SIGNALING_BY_NOTCH	1.9501	0.0286	51	PSMB2, PSMD2, PSMA7, PSMA5, ACTA2, PSMA1, PSMB7, PSMD11, PSMB6, PSMB1, PSMD7, PSMC4, PSMB3, PSMB4, PSMD9, NEURL1, PSMD5, PSMD8, PSMC3, PSMA4, PSMA3, UBB, SKP1, PSMA2, PSMD12, ATP2A1, PSMC2, PSMD1, H2AC4, PSMC6, PSME1, PSMD13, PSMA6, PSMD3
REACTOME_DISEASES_ASSOCIATED_WITH_GLYCOSAMINOGLYCAN_METABOLISM	1.9577	0.0273	7	OGN, LUM, DCN, PRELP, BGN, FMOD
REACTOME_GPCR_LIGAND_BINDING	1.9582	0.0273	13	PF4, PPBP, C3, CASR, F2, ANXA1, AGT, GNAS, C5
REACTOME_P130CAS_LINKAGE_TO_MAPK_SIGNALING_FOR_INTEGRINS	1.9657	0.0261	7	ITGA2B, FGA, FGG, FGB, FN1
REACTOME_SIGNALING_BY_PDGF	1.9682	0.0258	13	THBS1, CRKL, COL6A1, COL6A3, PLG, GRB2, COL6A2, COL3A1, THBS4
REACTOME_CLASS_A_1_RHODOPSIN_LIKE_RECEPTORS	1.9682	0.026	9	PF4, PPBP, C3, F2, ANXA1, AGT, C5
REACTOME_DEUBIQUITINATION	1.974	0.0253	68	YOD1, PSMB2, PSMD2, PSMA7, PSMA5, PSMA1, PSMB7, PSMD11, PSMB6, USP5, PSMB1, PSMD7, PSMC4, RAD23A, PSMB3, PSMB4, PSMD9, OTUB1, PSMD5, USP7, PSMD8, PSMC3, PSMA4, PSMA3, UBB, TOMM70, MAT2B, PSMA2, PSMD12, RAD23B, IDE, PSMC2, PSMD1, ACTB, UFD1, H2AC4, VCP, PSMC6, PSME1, PSMD13, PSMA6, UCHL1, PSMD3, USP24, PSMD10, PSME2, PSMC5, USP14, UCHL5, PSMB5, USP9X, USP15
REACTOME_CAMK_IV_MEDIATED_PHOSPHORYLATION_OF_CREB	1.974	0.0254	5	CAMK2G, CAMK2B, CAMK2A, CALM1, CAMK2D
WP_STRIATED_MUSCLE_CONTRACTION_PATHWAY	1.9784	0.0249	31	ACTA1, TCAP, ACTA2, TPM1, TNNT3, MYL1, MYH8, TNNC2, TPM2, TNNI2, DMD, ACTN2, MYL4, MYBPC1, VIM, TMOD1, NEB, MYOM1, TTN, MYH3, MYBPC2
REACTOME_HIV_INFECTION	1.9824	0.0243	65	PSMB2, PSMD2, PSMA7, PSMA5, PSMA1, RANGAP1, PSMB7, PSMD11, PSMB6, NPM1, PSMB1, PSMD7, PSMC4, PSMB3, PSMB4, PSMD9, PSMD5, PSMD8, B2M, PSMC3, PSMA4, PSMA3, TPR, UBB, SKP1, PSMA2, PSMD12, TSG101, PPIA, XRCC6, PSMC2, PSMD1, ARF1, PAK2, PSMC6, PSME1, PSMD13, PSMA6, PSMD3, KPNB1, RAN, PSMD10, PSME2, PSMC5, CUL5, ELOB, RANBP1, NUP155, PSMB5
REACTOME_INITIAL_TRIGGERING_OF_COMPLEMENT	1.9828	0.0244	14	IGKV1D-33, IGLV2-11, C4A, C3, CFB, IGHG1, IGLC2, IGKV2-28, IGKV4-1, IGHG2, IGLV3-19, IGKV3-20
KEGG_MEDICUS_VARIANT_MUTATION_INACTIVATED_ATP2B3_TO_ANGIOTENSIN_ALDOSTERONE_SIGNALING_PATHWAY	1.984	0.0244	5	CAMK2G, CAMK2B, CAMK2A, CALM1, CAMK2D
REACTOME_SIGNALING_BY_INTERLEUKINS	1.9957	0.0228	101	PSMB2, PSMD2, PSMA7, BCL2, PSMA5, PSMA1, CRKL, PRTN3, PSMB7, PSMD11, PSMB6, SOD1, PSMB1, PSMD7, PSMC4, CA1, PSMB3, FN1, TALDO1, ANXA2, PSMB4, PSMD9, GRB2, PSMD5, ANXA1, PSMD8, F13A1, PSMC3, CANX, PSMA4, PSMA3, UBB, CTSG, SKP1, PSMA2, VIM, P4HB, IGHG1, PSMD12, COL1A2, ITGB1, PPIA, HSP90B1, TOLLIP, PSMC2, PSMD1, ARF1, PAK2, UBE2N, PSMC6, HSP90AA1, PSME1, PSMD13, RALA, PSMA6, BOLA2, PSMD3, MAP2K3, N…
KEGG_MEDICUS_VARIANT_AMPLIFIED_PDGFR_TO_PLCG_CAMK_SIGNALING_PATHWAY	1.9968	0.0227	5	CAMK2G, CAMK2B, CAMK2A, CALM1, CAMK2D
KEGG_MEDICUS_VARIANT_MUTATION_INACTIVATED_ATP1A1_TO_ANGIOTENSIN_ALDOSTERONE_SIGNALING_PATHWAY	1.9979	0.0227	5	CAMK2G, CAMK2B, CAMK2A, CALM1, CAMK2D
KEGG_MEDICUS_REFERENCE_EGF_EGFR_PLCG_CAMK_SIGNALING_PATHWAY	1.9986	0.0227	5	CAMK2G, CAMK2B, CAMK2A, CALM1, CAMK2D
KEGG_MEDICUS_REFERENCE_PDGF_PDGFR_PLCG_CAMK_SIGNALING_PATHWAY	1.9999	0.0227	5	CAMK2G, CAMK2B, CAMK2A, CALM1, CAMK2D
REACTOME_DISSOLUTION_OF_FIBRIN_CLOT	2.008	0.0219	6	HRG, S100A10, ANXA2, PLG, SERPINF2
KEGG_MEDICUS_VARIANT_MUTATION_ACTIVATED_CACNA1D_H_TO_ANGIOTENSIN_ALDOSTERONE_SIGNALING_PATHWAY	2.0112	0.0216	5	CAMK2G, CAMK2B, CAMK2A, CALM1, CAMK2D
REACTOME_CELL_CYCLE_CHECKPOINTS	2.0117	0.0216	60	PSMB2, CLASP2, PSMD2, PSMA7, PSMA5, PSMA1, RANGAP1, PSMB7, PSMD11, PSMB6, PSMB1, PSMD7, CLIP1, PSMC4, PSMB3, PSMB4, PSMD9, PSMD5, PSMD8, PSMC3, PSMA4, PSMA3, UBB, PSMA2, PSMD12, YWHAH, NUDC, YWHAG, PSMC2, PSMD1, PPP2R5A, UBE2N, PSMC6, PSME1, PSMD13, PSMA6, PSMD3, YWHAB, PSMD10, PSME2, DYNC1LI1, PSMC5, DYNC1H1, MAPRE1, PSMB5, YWHAZ, PPP2R1A, H2BC11, YWHAE, XPO1, H2BC12
KEGG_MEDICUS_VARIANT_AMPLIFIED_EGFR_TO_PLCG_CAMK_SIGNALING_PATHWAY	2.0149	0.0214	5	CAMK2G, CAMK2B, CAMK2A, CALM1, CAMK2D
REACTOME_STRIATED_MUSCLE_CONTRACTION	2.02	0.0208	29	ACTA1, TCAP, TPM1, TNNT3, MYL1, TMOD4, MYH8, TNNC2, TPM2, TNNI2, DMD, ACTN2, MYL4, MYBPC1, VIM, TMOD1, NEB, TTN, MYH3, MYBPC2
KEGG_MEDICUS_VARIANT_MUTATION_ACTIVATED_KCNJ5_TO_ANGIOTENSIN_ALDOSTERONE_SIGNALING_PATHWAY	2.0212	0.0208	5	CAMK2G, CAMK2B, CAMK2A, CALM1, CAMK2D
BIOCARTA_PDZS_PATHWAY	2.027	0.0201	6	ACTA1, EPB41, ADD1, ANK1, SPTAN1, SPTBN1
HALLMARK_ANGIOGENESIS	2.0281	0.0201	7	LRPAP1, PF4, LUM, COL3A1, S100A4, VTN, APOH
BIOCARTA_PGC1A_PATHWAY	2.0322	0.0196	5	SLC2A4, PPP3CB, PPP3CA, CALM1, YWHAH
KEGG_MEDICUS_REFERENCE_ANGIOTENSIN_ALDOSTERONE_SIGNALING_PATHWAY	2.0369	0.0192	5	CAMK2G, CAMK2B, CAMK2A, CALM1, CAMK2D
BIOCARTA_ALTERNATIVE_PATHWAY	2.0444	0.0185	5	C3, CFB, C6, C5, C9
WP_COMPLEMENT_SYSTEM_IN_NEURONAL_DEVELOPMENT_AND_PLASTICITY	2.0489	0.0181	14	PROS1, C4A, C3, CFH, SERPING1, CLU, CFB, C6, C5, C9
REACTOME_TCF_DEPENDENT_SIGNALING_IN_RESPONSE_TO_WNT	2.0522	0.0178	52	PSMB2, PSMD2, PSMA7, PSMA5, PSMA1, PSMB7, PSMD11, PSMB6, PSMB1, PSMD7, PSMC4, PSMB3, CSNK2A1, PSMB4, PSMD9, PSMD5, PSMD8, PSMC3, PSMA4, PSMA3, UBB, PSMA2, PSMD12, PSMC2, PSMD1, CUL3, H2AC4, CAV1, PPP2R5A, PSMC6, PSME1, PSMD13, PSMA6, PSMD3, PSMD10, PSME2, PSMC5, CSNK1A1, PSMB5, YWHAZ, PPP2R1A, H2BC11, RBX1, XPO1, H2BC12
REACTOME_PLASMA_LIPOPROTEIN_REMODELING	2.0564	0.0174	10	APOE, APOC2, APOB, APOA1, APOC3, APOA2, P4HB, APOA4
BIOCARTA_LECTIN_PATHWAY	2.066	0.0165	5	C4A, C3, C6, C5, C9
REACTOME_APOPTOSIS	2.066	0.0166	71	PSMB2, DSP, DSG1, PSMD2, PSMA7, BCL2, PSMA5, PSMA1, ADD1, PSMB7, PSMD11, PSMB6, PSMB1, PSMD7, PSMC4, PSMB3, PSMB4, PSMD9, PSMD5, PSMD8, PSMC3, PLEC, PSMA4, PSMA3, UBB, PSMA2, VIM, PSMD12, SPTAN1, YWHAH, YWHAG, PSMC2, LMNA, PSMD1, H1-0, PAK2, PSMC6, PSME1, PSMD13, H1-4, PSMA6, PSMD3, KPNB1, UACA, YWHAB, C1QBP, PSMD10, PSME2, BCAP31, PSMC5, GSN
REACTOME_INTERLEUKIN_1_FAMILY_SIGNALING	2.0816	0.0149	50	PSMB2, PSMD2, PSMA7, PSMA5, PSMA1, PSMB7, PSMD11, PSMB6, PSMB1, PSMD7, PSMC4, PSMB3, PSMB4, PSMD9, PSMD5, PSMD8, PSMC3, PSMA4, PSMA3, UBB, CTSG, SKP1, PSMA2, PSMD12, TOLLIP, PSMC2, PSMD1, UBE2N, PSMC6, PSME1, PSMD13, PSMA6, PSMD3, NLRX1, PSMD10, PSME2, PSMC5, USP14
REACTOME_HOST_INTERACTIONS_OF_HIV_FACTORS	2.0835	0.0148	61	PSMB2, PSMD2, PSMA7, PSMA5, PSMA1, RANGAP1, PSMB7, PSMD11, PSMB6, NPM1, PSMB1, PSMD7, PSMC4, PSMB3, PSMB4, PSMD9, PSMD5, PSMD8, B2M, PSMC3, PSMA4, PSMA3, TPR, UBB, SKP1, PSMA2, PSMD12, PPIA, PSMC2, PSMD1, ARF1, PAK2, PSMC6, PSME1, PSMD13, PSMA6, PSMD3, KPNB1, RAN, PSMD10, PSME2, PSMC5, CUL5, ELOB, RANBP1, NUP155, PSMB5
REACTOME_METABOLISM_OF_ANGIOTENSINOGEN_TO_ANGIOTENSINS	2.0919	0.0141	5	CTSD, AGT, CMA1, CTSG, CPA3
WP_FOCAL_ADHESION	2.0942	0.0139	51	COMP, ITGA2B, THBS1, BCL2, PARVB, TNXB, CRKL, FN1, MYL11, GRB2, ZYX, COL6A2, PAK3, VASP, THBS4, ILK, TLN1, ACTN1, COL1A2, ITGA7, CAV2, LAMA4, ITGB1, FLNC, COL1A1, TLN2, VTN, ACTB, PAK2, CAV1, FLNA, MYL12B, MYL2, LAMB2, CDC42, VCL, LAMA2, LAMC1, VWF, ACTN4, MYLK2, PPP1R12B, COL4A2, MAPK1, MAP2K1
WP_VITAMIN_D_RECEPTOR_PATHWAY	2.1022	0.0134	14	CASP14, S100A8, SLC2A4, TPM1, KRT16, SERPINB1, S100A6, S100A9, S100A4, ORM1, KNG1, ORM2
BIOCARTA_CLASSIC_PATHWAY	2.1029	0.0134	5	C4A, C3, C6, C5, C9
REACTOME_NCAM_SIGNALING_FOR_NEURITE_OUT_GROWTH	2.106	0.0132	14	SPTA1, SPTB, COL6A1, CACNA1S, COL6A3, CACNB1, GRB2, COL6A2, COL3A1
SIG_BCR_SIGNALING_PATHWAY	2.1089	0.013	8	BCL2, FLOT2, GRB2, PPP3CB, PPP3CA, FLOT1, DAG1
REACTOME_ERYTHROCYTES_TAKE_UP_CARBON_DIOXIDE_AND_RELEASE_OXYGEN	2.1124	0.0128	6	SLC4A1, HBA2, CA1, HBB, CA2
REACTOME_BETA_CATENIN_INDEPENDENT_WNT_SIGNALING	2.1136	0.0128	51	PSMB2, PSMD2, PSMA7, PSMA5, PSMA1, PSMB7, PSMD11, PSMB6, PSMB1, PSMD7, PSMC4, PSMB3, CAMK2A, PSMB4, PSMD9, PSMD5, PPP3CB, PSMD8, PSMC3, PPP3CA, PSMA4, PSMA3, CALM1, UBB, PSMA2, PSMD12
REACTOME_POST_TRANSLATIONAL_PROTEIN_MODIFICATION	2.1159	0.0127	248	YOD1, PROS1, PSMB2, APOE, COPS3, FN3K, THBS1, FGA, COPS7A, PSMD2, PSMA7, FGG, SPTA1, CAPZA2, PSMA5, PSMA1, RANGAP1, APOB, PSMB7, DCTN2, PSMD11, PSMB6, NPM1, ANK1, SPTB, USP5, ETF1, PSMB1, CAPZB, PSMD7, CP, C4A, SCFD1, FBN1, PSMC4, RAD23A, PSMB3, DPP3, FN1, HRC, C3, APOA1, GMPPA, DCUN1D2, F2, DDOST, PSMB4, PSMD9, OTUB1, LMO7, PSMD5, PDIA6, ITIH2, USP7, PSMD8, RAB5A, DCTN1, CAND1, NAGK, GANAB, NGLY…
WP_ARRHYTHMOGENIC_RIGHT_VENTRICULAR_CARDIOMYOPATHY	2.121	0.0124	25	DSP, JUP, ITGA2B, SGCB, CACNG1, CACNA1S, CACNB1, DMD, ACTN2, SGCA, CACNA2D1, EMD, ACTN1, ITGA7, DAG1, ITGB1, LMNA, ACTB
REACTOME_CLASS_I_MHC_MEDIATED_ANTIGEN_PROCESSING_PRESENTATION	2.1217	0.0124	88	PSMB2, FGA, PSMD2, PSMA7, FGG, FGB, PSMA5, S100A8, PSMA1, PSMB7, PSMD11, PSMB6, BLMH, PSMB1, PSMD7, PSMC4, PSMB3, UBAC1, UFL1, PSMB4, PSMD9, LMO7, PSMD5, S100A9, PSMD8, B2M, PSMC3, CANX, PSMA4, PSMA3, UBB, SKP1, PSMA2, PSMD12, HSPA5, UBA1, PSMC2, TRIM63, PSMD1, CUL3, UBE2M, UBE2N, PSMC6, PSME1, PSMD13, PSMA6, PDIA3, PSMD3, ERAP1, SAR1B, SEC31A, PSMD10, PSME2, UBE2L3, BCAP31, PSMC5, CALR, CUL5, TP…
REACTOME_NEDDYLATION	2.1238	0.0123	70	PSMB2, COPS3, COPS7A, PSMD2, PSMA7, PSMA5, PSMA1, PSMB7, PSMD11, PSMB6, PSMB1, PSMD7, PSMC4, PSMB3, DPP3, DCUN1D2, PSMB4, PSMD9, LMO7, PSMD5, PSMD8, CAND1, PSMC3, PSMA4, PSMA3, UBB, SKP1, PSMA2, PSMD12, COPS4, DDB1, PSMC2, PSMD1, CUL3, COPS6, UBE2M, UFD1, VCP, PSMC6, NPLOC4, PSME1, PSMD13, PSMA6, COPS2, PSMD3
REACTOME_DNA_REPLICATION	2.124	0.0123	46	PSMB2, PSMD2, PSMA7, PSMA5, PSMA1, PSMB7, PSMD11, PSMB6, PSMB1, PSMD7, PSMC4, PSMB3, PSMB4, PSMD9, PSMD5, PSMD8, PSMC3, PSMA4, PSMA3, UBB, SKP1, PSMA2, PSMD12, PSMC2, PSMD1, H2AC4, PSMC6, PSME1, PSMD13, PSMA6, PSMD3, KPNB1, PSMD10, PSME2, PSMC5
PID_INTEGRIN2_PATHWAY	2.1286	0.012	6	FGA, FGG, FGB, TGFBI, C3
REACTOME_ADAPTIVE_IMMUNE_SYSTEM	2.1309	0.0119	151	PSMB2, FGA, IGKV1D-33, PSMD2, PSMA7, FGG, CAPZA2, FGB, PSMA5, S100A8, PSMA1, PSMB7, DCTN2, PSMD11, PSMB6, BLMH, PSMB1, CAPZB, IGLV2-11, PSMD7, PSMC4, PSMB3, C3, PPL, UBAC1, UFL1, IGHM, CTSD, PSMB4, PSMD9, LMO7, GRB2, PSMD5, PPP3CB, S100A9, COL3A1, PSMD8, DCTN1, B2M, PSMC3, PAK3, PPP3CA, CANX, PSMA4, VASP, PSMA3, CALM1, UBB, SKP1, PSMA2, PSMD12, COL1A2, HSPA5, UBA1, IGLC2, ITGB1, COL1A1, PPIA, IGK…
KEGG_ARRHYTHMOGENIC_RIGHT_VENTRICULAR_CARDIOMYOPATHY_ARVC	2.1316	0.0119	25	DSP, JUP, ITGA2B, SGCB, CACNG1, CACNA1S, CACNB1, DMD, ACTN2, SGCA, CACNA2D1, EMD, ACTN1, ITGA7, DAG1, ITGB1, LMNA, ACTB
REACTOME_CELLULAR_RESPONSE_TO_HYPOXIA	2.132	0.0119	41	PSMB2, PSMD2, PSMA7, PSMA5, PSMA1, PSMB7, PSMD11, PSMB6, PSMB1, PSMD7, PSMC4, PSMB3, PSMB4, PSMD9, PSMD5, PSMD8, PSMC3, PSMA4, PSMA3, UBB, PSMA2, PSMD12, PSMC2, PSMD1, PSMC6, PSME1, PSMD13, PSMA6, PSMD3, PSMD10, PSME2, PSMC5, ELOB, PSMB5
BIOCARTA_EXTRINSIC_PATHWAY	2.1369	0.0116	6	PROS1, FGA, FGG, FGB, F2
REACTOME_RAS_ACTIVATION_UPON_CA2_INFLUX_THROUGH_NMDA_RECEPTOR	2.1417	0.0113	6	CAMK2G, CAMK2B, CAMK2A, ACTN2, CALM1, CAMK2D
PID_EPHRINB_REV_PATHWAY	2.1478	0.0109	5	ITGA2B, FGA, FGG, FGB
REACTOME_GRB2_SOS_PROVIDES_LINKAGE_TO_MAPK_SIGNALING_FOR_INTEGRINS	2.1531	0.0105	8	ITGA2B, FGA, FGG, FGB, FN1, GRB2, TLN1
REACTOME_PHASE_0_RAPID_DEPOLARISATION	2.1631	0.01	6	CAMK2G, CAMK2B, CAMK2A, CACNB1, CALM1, CAMK2D
REACTOME_INTERLEUKIN_1_SIGNALING	2.1666	0.0098	48	PSMB2, PSMD2, PSMA7, PSMA5, PSMA1, PSMB7, PSMD11, PSMB6, PSMB1, PSMD7, PSMC4, PSMB3, PSMB4, PSMD9, PSMD5, PSMD8, PSMC3, PSMA4, PSMA3, UBB, SKP1, PSMA2, PSMD12, TOLLIP, PSMC2, PSMD1, UBE2N, PSMC6, PSME1, PSMD13, PSMA6, PSMD3, NLRX1, PSMD10, PSME2, PSMC5, USP14
REACTOME_DEGRADATION_OF_BETA_CATENIN_BY_THE_DESTRUCTION_COMPLEX	2.1739	0.0094	44	PSMB2, PSMD2, PSMA7, PSMA5, PSMA1, PSMB7, PSMD11, PSMB6, PSMB1, PSMD7, PSMC4, PSMB3, PSMB4, PSMD9, PSMD5, PSMD8, PSMC3, PSMA4, PSMA3, UBB, SKP1, PSMA2, PSMD12, PSMC2, PSMD1, PPP2R5A, PSMC6, PSME1, PSMD13, PSMA6, PSMD3, PSMD10, PSME2, PSMC5
REACTOME_PROGRAMMED_CELL_DEATH	2.1744	0.0094	78	PSMB2, DSP, DSG1, PSMD2, PSMA7, BCL2, PSMA5, PSMA1, ADD1, PSMB7, PSMD11, PSMB6, PSMB1, PSMD7, FLOT2, PSMC4, PSMB3, PSMB4, PSMD9, PSMD5, PSMD8, PSMC3, PLEC, PSMA4, PSMA3, UBB, FLOT1, PSMA2, VIM, PSMD12, SPTAN1, YWHAH, YWHAG, PSMC2, LMNA, PSMD1, CDC37, H1-0, PAK2, PSMC6, HSP90AA1, PSME1, PSMD13, H1-4, PSMA6, PSMD3, KPNB1, UACA, YWHAB, C1QBP, PSMD10, PSME2, UBE2L3, BCAP31, PSMC5, GSN
REACTOME_MUSCLE_CONTRACTION	2.1745	0.0095	67	ACTA1, TCAP, ACTA2, TPM1, TNNT3, MYL1, TMOD4, MYH8, MYL11, TNNC2, CAMK2G, ANXA2, TPM2, CAMK2B, CAMK2A, TNNI2, CACNB1, DMD, ANXA1, ACTN2, RYR1, SORBS1, MYL4, CALM1, MYBPC1, VIM, TMOD1, TLN1, SRI, CAMK2D, MYL6B, ALDH2, ATP2A1, NEB, TTN, TRIM72, MYH3, MYBPC2, PAK2, TRDN, NOS1, CASQ1
REACTOME_SYNDECAN_INTERACTIONS	2.1765	0.0094	8	THBS1, FN1, COL3A1, ACTN1, COL1A2, ITGB1, COL1A1, VTN
WP_ALLOGRAFT_REJECTION	2.1865	0.0088	7	C4A, C3, C6, C5, VIM, C9, TUBA1B
REACTOME_UNBLOCKING_OF_NMDA_RECEPTORS_GLUTAMATE_BINDING_AND_ACTIVATION	2.1954	0.0083	6	CAMK2G, CAMK2B, CAMK2A, ACTN2, CALM1, CAMK2D
WP_BURN_WOUND_HEALING	2.1964	0.0083	20	ACTA1, BCL2, DCN, FBN1, FN1, KRT6A, S100A6, S100A9, F13A1, AMBP, VIM, COL1A2, S100A11, COL1A1
REACTOME_DEGRADATION_OF_THE_EXTRACELLULAR_MATRIX	2.1966	0.0084	31	CAST, DCN, FBN1, FN1, A2M, CD44, COL6A1, COL6A3, CTSD, PLG, COL6A2, COL3A1, COL12A1, CMA1, CTSG, CAPN3, COL1A2, NID1, COL1A1
REACTOME_NEGATIVE_REGULATION_OF_NMDA_RECEPTOR_MEDIATED_NEURONAL_TRANSMISSION	2.2024	0.0082	6	CAMK2G, CAMK2B, CAMK2A, ACTN2, CALM1, CAMK2D
WP_BLOOD_CLOTTING_CASCADE	2.2055	0.008	7	FGA, FGG, FGB, F2, PLG, SERPINF2
REACTOME_INTEGRIN_SIGNALING	2.2147	0.0076	8	ITGA2B, FGA, FGG, FGB, FN1, GRB2, TLN1
REACTOME_DNA_REPLICATION_PRE_INITIATION	2.2404	0.0063	43	PSMB2, PSMD2, PSMA7, PSMA5, PSMA1, PSMB7, PSMD11, PSMB6, PSMB1, PSMD7, PSMC4, PSMB3, PSMB4, PSMD9, PSMD5, PSMD8, PSMC3, PSMA4, PSMA3, UBB, PSMA2, PSMD12, PSMC2, PSMD1, H2AC4, PSMC6, PSME1, PSMD13, PSMA6, PSMD3, KPNB1, PSMD10, PSME2, PSMC5
REACTOME_LONG_TERM_POTENTIATION	2.2423	0.0063	6	CAMK2G, CAMK2B, CAMK2A, ACTN2, CALM1, CAMK2D
WP_FOLATE_METABOLISM	2.2435	0.0063	21	FGA, FGG, FGB, CAT, APOB, SOD1, HBB, APOA1, F2, SOD3, SERPINA3, PLG
PID_INTEGRIN3_PATHWAY	2.2463	0.0062	16	ITGA2B, THBS1, FGA, FGG, FGB, TGFBI, FBN1, FN1, CD47, COL1A2, LAMA4, COL1A1
REACTOME_TRANSCRIPTIONAL_REGULATION_BY_RUNX1	2.2473	0.0062	50	PSMB2, ITGA2B, THBS1, PSMD2, PSMA7, PF4, PSMA5, PSMA1, PSMB7, PSMD11, PSMB6, PSMB1, PSMD7, PSMC4, PSMB3, CSNK2A1, PSMB4, PSMD9, PSMD5, PSMD8, PSMC3, PSMA4, PSMA3, UBB, PSMA2, PSMD12, PSMC2, PSMD1, H2AC4, PSMC6, LGALS3, PSME1, PSMD13, PSMA6, PSMD3
REACTOME_MITOTIC_G1_PHASE_AND_G1_S_TRANSITION	2.2572	0.0057	42	PSMB2, PSMD2, PSMA7, PSMA5, PSMA1, PSMB7, PSMD11, PSMB6, PSMB1, PSMD7, PSMC4, PSMB3, PSMB4, PSMD9, PSMD5, PSMD8, PSMC3, PSMA4, PSMA3, UBB, SKP1, PSMA2, PSMD12
REACTOME_G2_M_CHECKPOINTS	2.2595	0.0057	46	PSMB2, PSMD2, PSMA7, PSMA5, PSMA1, PSMB7, PSMD11, PSMB6, PSMB1, PSMD7, PSMC4, PSMB3, PSMB4, PSMD9, PSMD5, PSMD8, PSMC3, PSMA4, PSMA3, UBB, PSMA2, PSMD12, YWHAH, YWHAG, PSMC2, PSMD1, UBE2N, PSMC6, PSME1, PSMD13, PSMA6, PSMD3, YWHAB, PSMD10, PSME2, PSMC5
BIOCARTA_PROTEASOME_PATHWAY	2.2752	0.0052	18	PSMB2, PSMA7, PSMA5, PSMA1, PSMB7, PSMB6, PSMB1, PSMB3, PSMB4, PSMA4, PSMA3, PSMA2, UBA1
WP_COMPLEMENT_ACTIVATION	2.2797	0.0051	6	C4A, C3, CFB, C6, C5, C9
KEGG_FOCAL_ADHESION	2.2894	0.0045	55	COMP, ITGA2B, THBS1, BCL2, PARVB, TNXB, CRKL, FN1, MYL11, COL6A1, COL6A3, GRB2, ZYX, COL6A2, ACTN2, COL3A1, PAK3, VASP, THBS4, ILK, TLN1, ACTN1, COL1A2, ITGA7, CAV2, LAMA4, ITGB1, FLNC, COL1A1, TLN2, VTN, ACTB, PAK2, CAV1, FLNA, MYL12B, MYL2, LAMB2, CDC42, VCL, LAMA2, LAMC1, VWF, ACTN4, MYLK2, ACTN3, COL4A2, MAPK1, MAP2K1
REACTOME_PLATELET_ACTIVATION_SIGNALING_AND_AGGREGATION	2.2951	0.0044	79	PROS1, ITGA2B, LAMP2, THBS1, FGA, PF4, FGG, FGB, SOD1, HRG, ENDOD1, PPBP, FN1, APOA1, A2M, F2, SERPING1, CLU, SERPINA3, PLG, GRB2, SERPINF2, ITIH4, ACTN2, CLEC3B, F13A1, A1BG, CALM1, TLN1, ACTN1, COL1A2, HSPA5, OLA1, COL1A1, PPIA, TMSB4X, SERPINA1, ORM1, WDR1, AHSG, KNG1, TTN, MGLL, APOH, ORM2, TAGLN2, ALB, FLNA, TF, ALDOA, NHLRC2, ANXA5, GNAI1, CDC42, VCL, GNAI2, APOOL, GNB2, YWHAZ, GNB1, CD36, …
REACTOME_CELL_SURFACE_INTERACTIONS_AT_THE_VASCULAR_WALL	2.2985	0.0043	28	PROS1, IGKV1D-33, PF4, APOB, IGLV2-11, FN1, CD44, F2, IGHM, GRB2, IGHA1, CD47, COL1A2, IGLC2, ITGB1, COL1A1, PPIA, IGKV2-28, IGKV4-1
REACTOME_IMMUNOREGULATORY_INTERACTIONS_BETWEEN_A_LYMPHOID_AND_A_NON_LYMPHOID_CELL	2.3052	0.0042	14	IGKV1D-33, IGLV2-11, C3, COL3A1, B2M, COL1A2, IGLC2, ITGB1, COL1A1, IGKV2-28, IGKV4-1, IGLV3-19, IGKV3-20
REACTOME_CHYLOMICRON_ASSEMBLY	2.3097	0.0041	9	APOE, APOC2, APOB, APOA1, APOC3, APOA2, P4HB, APOA4
BIOCARTA_COMP_PATHWAY	2.3186	0.0039	6	C4A, C3, CFB, C6, C5, C9
REACTOME_DEGRADATION_OF_GLI1_BY_THE_PROTEASOME	2.3293	0.0036	41	PSMB2, PSMD2, PSMA7, PSMA5, PSMA1, PSMB7, PSMD11, PSMB6, PSMB1, PSMD7, PSMC4, PSMB3, PSMB4, PSMD9, PSMD5, PSMD8, PSMC3, PSMA4, PSMA3, UBB, SKP1, PSMA2, PSMD12, PSMC2, PSMD1, PSMC6, PSME1, PSMD13, PSMA6, PSMD3, PSMD10, PSME2, PSMC5
REACTOME_NEGATIVE_REGULATION_OF_NOTCH4_SIGNALING	2.3298	0.0036	41	PSMB2, PSMD2, PSMA7, PSMA5, PSMA1, PSMB7, PSMD11, PSMB6, PSMB1, PSMD7, PSMC4, PSMB3, PSMB4, PSMD9, PSMD5, PSMD8, PSMC3, PSMA4, PSMA3, UBB, SKP1, PSMA2, PSMD12, PSMC2, PSMD1, PSMC6, PSME1, PSMD13, PSMA6, PSMD3, PSMD10, PSME2, PSMC5
REACTOME_INTRACELLULAR_SIGNALING_BY_SECOND_MESSENGERS	2.3302	0.0036	59	PSMB2, PSMD2, PSMA7, PIP4K2A, PSMA5, PSMA1, PSMB7, PSMD11, PSMB6, PSMB1, PSMD7, PSMC4, PSMB3, CAMK2G, CSNK2A1, CAMK2B, CAMK2A, PSMB4, PSMD9, GRB2, PSMD5, USP7, PSMD8, PSMC3, PSMA4, PSMA3, CALM1, UBB, PSMA2
REACTOME_ERYTHROCYTES_TAKE_UP_OXYGEN_AND_RELEASE_CARBON_DIOXIDE	2.332	0.0036	5	SLC4A1, HBA2, CA1, HBB, CA2
REACTOME_RUNX1_REGULATES_TRANSCRIPTION_OF_GENES_INVOLVED_IN_DIFFERENTIATION_OF_HSCS	2.3356	0.0035	41	PSMB2, PSMD2, PSMA7, PSMA5, PSMA1, PSMB7, PSMD11, PSMB6, PSMB1, PSMD7, PSMC4, PSMB3, PSMB4, PSMD9, PSMD5, PSMD8, PSMC3, PSMA4, PSMA3, UBB, PSMA2, PSMD12, PSMC2, PSMD1, H2AC4, PSMC6, PSME1, PSMD13, PSMA6, PSMD3, PSMD10, PSME2, PSMC5
REACTOME_REGULATION_OF_RUNX2_EXPRESSION_AND_ACTIVITY	2.3506	0.0032	41	PSMB2, PSMD2, PSMA7, PSMA5, PSMA1, PSMB7, PSMD11, PSMB6, PSMB1, PSMD7, PSMC4, PSMB3, PSMB4, PSMD9, PSMD5, PSMD8, PSMC3, PSMA4, PSMA3, UBB, SKP1, PSMA2, PSMD12, PSMC2, PSMD1, PSMC6, PSME1, PSMD13, PSMA6, PSMD3, PSMD10, PSME2, PSMC5
HALLMARK_COMPLEMENT	2.3514	0.0033	50	CDH13, LAMP2, LTF, APOC1, CP, FN1, C3, HSPA1A, F2, CFH, SERPING1, CLU, CA2, LTA4H, EHD1, CTSD, CFB, PLG, GRB2, ACTN2, ITIH1, S100A9, CALM1, GPD2, C9, HSPA5, APOA4, XPNPEP1
REACTOME_PLASMA_LIPOPROTEIN_ASSEMBLY	2.3547	0.0032	12	APOE, APOC2, APOB, APOC1, APOA1, A2M, APOC3, APOA2, P4HB, APOA4
REACTOME_TRANSCRIPTIONAL_REGULATION_BY_RUNX2	2.3574	0.0032	44	PSMB2, PSMD2, PSMA7, PSMA5, PSMA1, PSMB7, PSMD11, PSMB6, PSMB1, PSMD7, PSMC4, PSMB3, PSMB4, PSMD9, PSMD5, PSMD8, PSMC3, PSMA4, PSMA3, UBB, SKP1, PSMA2, PSMD12, COL1A1, PSMC2, PSMD1, PSMC6, LGALS3, PSME1, PSMD13, PSMA6, PSMD3, PSMD10, PSME2, PSMC5
KEGG_ECM_RECEPTOR_INTERACTION	2.3575	0.0032	27	COMP, ITGA2B, THBS1, TNXB, FN1, CD44, COL6A1, COL6A3, COL6A2, COL3A1, THBS4, CD47, COL1A2, ITGA7, DAG1, LAMA4, ITGB1, COL1A1
REACTOME_PTEN_REGULATION	2.3727	0.003	43	PSMB2, PSMD2, PSMA7, PSMA5, PSMA1, PSMB7, PSMD11, PSMB6, PSMB1, PSMD7, PSMC4, PSMB3, CSNK2A1, PSMB4, PSMD9, PSMD5, USP7, PSMD8, PSMC3, PSMA4, PSMA3, UBB, PSMA2, PSMD12
REACTOME_CHYLOMICRON_REMODELING	2.3806	0.0028	7	APOE, APOC2, APOB, APOA1, APOC3, APOA2, APOA4
REACTOME_SWITCHING_OF_ORIGINS_TO_A_POST_REPLICATIVE_STATE	2.3829	0.0028	40	PSMB2, PSMD2, PSMA7, PSMA5, PSMA1, PSMB7, PSMD11, PSMB6, PSMB1, PSMD7, PSMC4, PSMB3, PSMB4, PSMD9, PSMD5, PSMD8, PSMC3, PSMA4, PSMA3, UBB, SKP1, PSMA2, PSMD12, PSMC2, PSMD1, PSMC6, PSME1, PSMD13, PSMA6, PSMD3, PSMD10, PSME2, PSMC5
REACTOME_UCH_PROTEINASES	2.3907	0.0027	45	PSMB2, PSMD2, PSMA7, PSMA5, PSMA1, PSMB7, PSMD11, PSMB6, PSMB1, PSMD7, PSMC4, PSMB3, PSMB4, PSMD9, PSMD5, PSMD8, PSMC3, PSMA4, PSMA3, UBB, PSMA2, PSMD12, PSMC2, PSMD1, ACTB, H2AC4, PSMC6, PSME1, PSMD13, PSMA6, UCHL1, PSMD3, PSMD10, PSME2, PSMC5, UCHL5, PSMB5, USP15
WP_LIPID_PARTICLES_COMPOSITION	2.3914	0.0027	6	APOE, APOC2, APOB, APOA1, APOC3, APOA2
REACTOME_FORMATION_OF_FIBRIN_CLOT_CLOTTING_CASCADE	2.4072	0.0024	15	PROS1, FGA, PF4, FGG, FGB, PRTN3, A2M, F2, SERPING1, F13A1, SERPIND1, KNG1, SERPINC1
KEGG_PROTEASOME	2.4096	0.0024	33	PSMB2, PSMD2, PSMA7, PSMA5, PSMA1, PSMB7, PSMD11, PSMB6, PSMB1, PSMD7, PSMC4, PSMB3, PSMB4, PSMD8, PSMC3, PSMA4, PSMA3, PSMA2, PSMD12, PSMC2, PSMD1, PSMC6, PSME1, PSMD13, PSMA6, PSMD3
REACTOME_HEDGEHOG_ON_STATE	2.4193	0.0023	41	PSMB2, PSMD2, PSMA7, PSMA5, PSMA1, PSMB7, PSMD11, PSMB6, PSMB1, PSMD7, PSMC4, PSMB3, PSMB4, PSMD9, PSMD5, PSMD8, PSMC3, PSMA4, PSMA3, UBB, PSMA2, PSMD12, PSMC2, PSMD1, CUL3, PSMC6, PSME1, PSMD13, PSMA6, PSMD3, PSMD10, PSME2, PSMC5, CSNK1A1, PSMB5, ULK3
REACTOME_SIGNALING_BY_NOTCH4	2.4214	0.0023	42	PSMB2, PSMD2, PSMA7, PSMA5, ACTA2, PSMA1, PSMB7, PSMD11, PSMB6, PSMB1, PSMD7, PSMC4, PSMB3, PSMB4, PSMD9, PSMD5, PSMD8, PSMC3, PSMA4, PSMA3, UBB, SKP1, PSMA2, PSMD12
REACTOME_DIFFERENTIATION_OF_KERATINOCYTES_IN_INTERFOLLICULAR_EPIDERMIS_IN_MAMMALIAN_SKIN	2.4216	0.0023	11	SBSN, CASP14, KRT78, KPRP, KRT14, KRT5, FABP5, KRT1, ITGB1, KRT10
WP_METABOLIC_PATHWAY_OF_LDL_HDL_AND_TG_INCLUDING_DISEASES	2.425	0.0023	6	APOE, APOC2, APOB, ANXA2, APOA1, APOA2
BIOCARTA_FIBRINOLYSIS_PATHWAY	2.4336	0.0022	6	FGA, FGG, FGB, F2, PLG, F13A1
REACTOME_MAPK_FAMILY_SIGNALING_CASCADES	2.434	0.0022	85	PSMB2, ITGA2B, FGA, PSMD2, PSMA7, FGG, SPTA1, FGB, PSMA5, PSMA1, PSMB7, PSMD11, PSMB6, SPTB, PSMB1, PSMD7, PSMC4, PSMB3, FN1, CAMK2G, CAMK2B, CAMK2A, HSPB1, PSMB4, PSMD9, GRB2, PSMD5, ACTN2, PSMD8, PSMC3, PAK3, PSMA4, PSMA3, CALM1, UBB, PSMA2, PSMD12, TLN1, SEPTIN7, SPTAN1, CAMK2D, MAPK12, LYPLA1, PSMC2, SPTBN1, PSMD1, ACTB, CUL3, PAK2, PPP2R5A, PSMC6, PSME1, PSMD13, PSMA6, PSMD3, YWHAB, IQGAP1, …
WP_RENINANGIOTENSINALDOSTERONE_SYSTEM_RAAS	2.4375	0.0021	8	CAMK2G, CAMK2B, CAMK2A, AGT, CMA1, CALM1, CTSG, CAMK2D
REACTOME_ABC_FAMILY_PROTEINS_MEDIATED_TRANSPORT	2.4457	0.0021	44	PSMB2, PSMD2, PSMA7, PSMA5, PSMA1, PSMB7, PSMD11, PSMB6, PSMB1, PSMD7, PSMC4, PSMB3, APOA1, ABCF1, PSMB4, PSMD9, PSMD5, PSMD8, PSMC3, PSMA4, PSMA3, UBB, ABCB7, PSMA2, PSMD12, PSMC2, PSMD1, VCP, PSMC6, PSME1, PSMD13, PSMA6, PSMD3, PSMD10, PSME2, PSMC5
REACTOME_REGULATION_OF_PTEN_STABILITY_AND_ACTIVITY	2.4486	0.002	40	PSMB2, PSMD2, PSMA7, PSMA5, PSMA1, PSMB7, PSMD11, PSMB6, PSMB1, PSMD7, PSMC4, PSMB3, CSNK2A1, PSMB4, PSMD9, PSMD5, PSMD8, PSMC3, PSMA4, PSMA3, UBB, PSMA2, PSMD12, PSMC2, PSMD1, PSMC6, PSME1, PSMD13, PSMA6, PSMD3, PSMD10, PSME2, PSMC5
REACTOME_SCAVENGING_OF_HEME_FROM_PLASMA	2.4555	0.0019	16	IGKV1D-33, IGLV2-11, HBA2, HBB, APOA1, AMBP, IGHA1, HPX, HP, IGLC2, IGKV2-28, IGKV4-1, IGLV3-19, ALB, IGKV3-20
REACTOME_COMMON_PATHWAY_OF_FIBRIN_CLOT_FORMATION	2.4559	0.002	10	PROS1, FGA, PF4, FGG, FGB, PRTN3, F2, F13A1, SERPIND1, SERPINC1
REACTOME_MAPK6_MAPK4_SIGNALING	2.4578	0.0019	46	PSMB2, PSMD2, PSMA7, PSMA5, PSMA1, PSMB7, PSMD11, PSMB6, PSMB1, PSMD7, PSMC4, PSMB3, HSPB1, PSMB4, PSMD9, PSMD5, PSMD8, PSMC3, PAK3, PSMA4, PSMA3, UBB, PSMA2, PSMD12, SEPTIN7, PSMC2, PSMD1, PAK2, PSMC6, PSME1, PSMD13, PSMA6, PSMD3, PSMD10, PSME2, CDC42, PSMC5
REACTOME_SYNTHESIS_OF_DNA	2.4603	0.0019	40	PSMB2, PSMD2, PSMA7, PSMA5, PSMA1, PSMB7, PSMD11, PSMB6, PSMB1, PSMD7, PSMC4, PSMB3, PSMB4, PSMD9, PSMD5, PSMD8, PSMC3, PSMA4, PSMA3, UBB, SKP1, PSMA2, PSMD12, PSMC2, PSMD1, PSMC6, PSME1, PSMD13, PSMA6, PSMD3, PSMD10, PSME2, PSMC5
REACTOME_ORC1_REMOVAL_FROM_CHROMATIN	2.467	0.0019	40	PSMB2, PSMD2, PSMA7, PSMA5, PSMA1, PSMB7, PSMD11, PSMB6, PSMB1, PSMD7, PSMC4, PSMB3, PSMB4, PSMD9, PSMD5, PSMD8, PSMC3, PSMA4, PSMA3, UBB, SKP1, PSMA2, PSMD12, PSMC2, PSMD1, PSMC6, PSME1, PSMD13, PSMA6, PSMD3, PSMD10, PSME2, PSMC5
REACTOME_REGULATION_OF_MRNA_STABILITY_BY_PROTEINS_THAT_BIND_AU_RICH_ELEMENTS	2.468	0.0019	49	PSMB2, PSMD2, PSMA7, PSMA5, PSMA1, PSMB7, PSMD11, PSMB6, ELAVL1, PSMB1, PSMD7, PSMC4, PSMB3, HSPA1A, HSPB1, PSMB4, PSMD9, PSMD5, PSMD8, PSMC3, KHSRP, PSMA4, PSMA3, UBB, PSMA2, SET, PSMD12, HNRNPD, PSMC2, PSMD1, PSMC6, PSME1, PSMD13, PSMA6, PSMD3, YWHAB, PSMD10, PSME2, PSMC5
HALLMARK_EPITHELIAL_MESENCHYMAL_TRANSITION	2.4688	0.0019	48	COMP, ABI3BP, THBS1, ACTA2, SGCB, TPM1, MFAP5, TGFBI, LUM, DCN, FBN1, FN1, TPM2, CD44, COL6A3, SNTB1, BGN, COL6A2, COL3A1, COL12A1, ENO2, CAP2, PPIB, FMOD, VIM, COL1A2, ITGB1, COL1A1
REACTOME_S_PHASE	2.4738	0.0018	40	PSMB2, PSMD2, PSMA7, PSMA5, PSMA1, PSMB7, PSMD11, PSMB6, PSMB1, PSMD7, PSMC4, PSMB3, PSMB4, PSMD9, PSMD5, PSMD8, PSMC3, PSMA4, PSMA3, UBB, SKP1, PSMA2, PSMD12, PSMC2, PSMD1, PSMC6, PSME1, PSMD13, PSMA6, PSMD3, PSMD10, PSME2, PSMC5
HALLMARK_KRAS_SIGNALING_UP	2.478	0.0018	13	JUP, ARG1, BPGM, GLRX, PPBP, CFH, CA2, SERPINA3, CFB, F13A1
WP_COVID19_THROMBOSIS_AND_ANTICOAGULATION	2.4785	0.0018	6	FGA, FGG, FGB, F2, PLG, F13A1
REACTOME_TCR_SIGNALING	2.4792	0.0018	46	PSMB2, PSMD2, PSMA7, PSMA5, PSMA1, PSMB7, PSMD11, PSMB6, PSMB1, PSMD7, PSMC4, PSMB3, PSMB4, PSMD9, PSMD5, PSMD8, PSMC3, PAK3, PSMA4, VASP, PSMA3, UBB, SKP1, PSMA2, PSMD12, PSMC2, PSMD1, PAK2, UBE2N, PSMC6, PSME1, PSMD13, PSMA6, PSMD3
WP_SELENIUM_MICRONUTRIENT_NETWORK	2.4806	0.0018	29	FGA, FGG, FGB, CAT, APOB, TXN, SOD1, PRDX1, PRDX2, HBB, APOA1, F2, SOD3, SERPINA3, PLG, PRDX4
WP_STATIN_INHIBITION_OF_CHOLESTEROL_PRODUCTION	2.4923	0.0016	8	APOE, APOC2, APOB, APOC1, APOA1, APOC3, APOA2, APOA4
REACTOME_CROSS_PRESENTATION_OF_SOLUBLE_EXOGENOUS_ANTIGENS_ENDOSOMES	2.4972	0.0016	36	PSMB2, PSMD2, PSMA7, PSMA5, PSMA1, PSMB7, PSMD11, PSMB6, PSMB1, PSMD7, PSMC4, PSMB3, PSMB4, PSMD9, PSMD5, PSMD8, PSMC3, PSMA4, PSMA3, PSMA2, PSMD12, PSMC2, PSMD1, PSMC6, PSME1, PSMD13, PSMA6, PSMD3, PSMD10, PSME2, PSMC5
REACTOME_PLATELET_AGGREGATION_PLUG_FORMATION	2.4978	0.0016	11	ITGA2B, FGA, FGG, FGB, FN1, F2, GRB2, TLN1, COL1A2, COL1A1
REACTOME_CYCLIN_A_CDK2_ASSOCIATED_EVENTS_AT_S_PHASE_ENTRY	2.5014	0.0015	39	PSMB2, PSMD2, PSMA7, PSMA5, PSMA1, PSMB7, PSMD11, PSMB6, PSMB1, PSMD7, PSMC4, PSMB3, PSMB4, PSMD9, PSMD5, PSMD8, PSMC3, PSMA4, PSMA3, UBB, SKP1, PSMA2, PSMD12, PSMC2, PSMD1, PSMC6, PSME1, PSMD13, PSMA6, PSMD3, PSMD10, PSME2, PSMC5
REACTOME_DISORDERS_OF_TRANSMEMBRANE_TRANSPORTERS	2.5034	0.0015	49	PSMB2, PSMD2, PSMA7, SLC2A1, PSMA5, SLC4A1, PSMA1, PSMB7, PSMD11, PSMB6, PSMB1, PSMD7, CP, PSMC4, PSMB3, APOA1, PSMB4, PSMD9, PSMD5, PSMD8, PSMC3, PSMA4, PSMA3, TPR, UBB, PSMA2, PSMD12, PSMC2, PSMD1, VCP, PSMC6, PSME1, PSMD13, PSMA6, PSMD3, PSMD10, PSME2, BSG, PSMC5
REACTOME_CLEC7A_DECTIN_1_SIGNALING	2.5089	0.0014	47	PSMB2, PSMD2, PSMA7, PSMA5, PSMA1, PSMB7, PSMD11, PSMB6, PSMB1, PSMD7, PSMC4, PSMB3, PSMB4, PSMD9, PSMD5, PPP3CB, PSMD8, PSMC3, PPP3CA, PSMA4, PSMA3, CALM1, UBB, SKP1, PSMA2, PSMD12, PSMC2, PSMD1, UBE2M, UBE2N, PSMC6, PSME1, PSMD13, PSMA6, PSMD3
REACTOME_METABOLISM_OF_POLYAMINES	2.5125	0.0013	37	PSMB2, PSMD2, PSMA7, PSMA5, PSMA1, PSMB7, PSMD11, PSMB6, PSMB1, PSMD7, PSMC4, PSMB3, PSMB4, PSMD9, PSMD5, PSMD8, PSMC3, PSMA4, PSMA3, PSMA2, PSMD12, PSMC2, PSMD1, PSMC6, PSME1, PSMD13, PSMA6, PSMD3, PSMD10, PSME2, PSMC5
KEGG_MEDICUS_VARIANT_MUTATION_INACTIVATED_UBQLN2_TO_26S_PROTEASOME_MEDIATED_PROTEIN_DEGRADATION	2.5207	0.0013	34	PSMB2, PSMD2, PSMA7, PSMA5, PSMA1, PSMB7, PSMD11, PSMB6, PSMB1, PSMD7, PSMC4, PSMB3, PSMB4, PSMD9, PSMD8, PSMC3, PSMA4, PSMA3, UBB, PSMA2, PSMD12, PSMC2, PSMD1, PSMC6, PSMD13, PSMA6, PSMD3
KEGG_MEDICUS_VARIANT_MUTATION_CAUSED_ABERRANT_ABETA_TO_26S_PROTEASOME_MEDIATED_PROTEIN_DEGRADATION	2.5232	0.0013	32	PSMB2, PSMD2, PSMA7, PSMA5, PSMA1, PSMB7, PSMD11, PSMB6, PSMB1, PSMD7, PSMC4, PSMB3, PSMB4, PSMD9, PSMD8, PSMC3, PSMA4, PSMA3, PSMA2, PSMD12, PSMC2, PSMD1, PSMC6, PSMD13, PSMA6, PSMD3
REACTOME_TNFR2_NON_CANONICAL_NF_KB_PATHWAY	2.5264	0.0013	41	PSMB2, PSMD2, PSMA7, PSMA5, PSMA1, PSMB7, PSMD11, PSMB6, PSMB1, PSMD7, PSMC4, PSMB3, PSMB4, PSMD9, PSMD5, PSMD8, PSMC3, PSMA4, PSMA3, UBB, SKP1, PSMA2, PSMD12, PSMC2, PSMD1, UBE2M, PSMC6, PSME1, PSMD13, PSMA6, PSMD3, PSMD10, PSME2, PSMC5
REACTOME_APC_C_MEDIATED_DEGRADATION_OF_CELL_CYCLE_PROTEINS	2.5315	0.0012	39	PSMB2, PSMD2, PSMA7, PSMA5, PSMA1, PSMB7, PSMD11, PSMB6, PSMB1, PSMD7, PSMC4, PSMB3, PSMB4, PSMD9, PSMD5, PSMD8, PSMC3, PSMA4, PSMA3, UBB, SKP1, PSMA2, PSMD12, PSMC2, PSMD1, PSMC6, PSME1, PSMD13, PSMA6, PSMD3, PSMD10, PSME2, PSMC5
REACTOME_DEGRADATION_OF_DVL	2.5396	0.0011	39	PSMB2, PSMD2, PSMA7, PSMA5, PSMA1, PSMB7, PSMD11, PSMB6, PSMB1, PSMD7, PSMC4, PSMB3, PSMB4, PSMD9, PSMD5, PSMD8, PSMC3, PSMA4, PSMA3, UBB, PSMA2, PSMD12, PSMC2, PSMD1, CUL3, PSMC6, PSME1, PSMD13, PSMA6, PSMD3, PSMD10, PSME2, PSMC5
REACTOME_FORMATION_OF_PARAXIAL_MESODERM	2.5412	0.0011	36	PSMB2, PSMD2, PSMA7, PSMA5, PSMA1, PSMB7, PSMD11, PSMB6, PSMB1, PSMD7, PSMC4, PSMB3, PSMB4, PSMD9, PSMD5, PSMD8, PSMC3, PSMA4, PSMA3, PSMA2, PSMD12, PSMC2, PSMD1, PSMC6, PSME1, PSMD13, PSMA6, PSMD3, PSMD10, PSME2, PSMC5
KEGG_MEDICUS_VARIANT_MUTATION_CAUSED_ABERRANT_HTT_TO_26S_PROTEASOME_MEDIATED_PROTEIN_DEGRADATION	2.542	0.0012	32	PSMB2, PSMD2, PSMA7, PSMA5, PSMA1, PSMB7, PSMD11, PSMB6, PSMB1, PSMD7, PSMC4, PSMB3, PSMB4, PSMD9, PSMD8, PSMC3, PSMA4, PSMA3, PSMA2, PSMD12, PSMC2, PSMD1, PSMC6, PSMD13, PSMA6, PSMD3
REACTOME_DECTIN_1_MEDIATED_NONCANONICAL_NF_KB_SIGNALING	2.5427	0.0012	41	PSMB2, PSMD2, PSMA7, PSMA5, PSMA1, PSMB7, PSMD11, PSMB6, PSMB1, PSMD7, PSMC4, PSMB3, PSMB4, PSMD9, PSMD5, PSMD8, PSMC3, PSMA4, PSMA3, UBB, SKP1, PSMA2, PSMD12, PSMC2, PSMD1, UBE2M, PSMC6, PSME1, PSMD13, PSMA6, PSMD3, PSMD10, PSME2, PSMC5
REACTOME_ANTIMICROBIAL_PEPTIDES	2.5534	0.0011	10	S100A7, LTF, S100A8, PRTN3, DEFA1, DCD, CLU, S100A9, CTSG
REACTOME_SCF_BETA_TRCP_MEDIATED_DEGRADATION_OF_EMI1	2.5609	0.0011	39	PSMB2, PSMD2, PSMA7, PSMA5, PSMA1, PSMB7, PSMD11, PSMB6, PSMB1, PSMD7, PSMC4, PSMB3, PSMB4, PSMD9, PSMD5, PSMD8, PSMC3, PSMA4, PSMA3, UBB, SKP1, PSMA2, PSMD12, PSMC2, PSMD1, PSMC6, PSME1, PSMD13, PSMA6, PSMD3, PSMD10, PSME2, PSMC5
KEGG_MEDICUS_VARIANT_SCRAPIE_CONFORMATION_PRPSC_TO_26S_PROTEASOME_MEDIATED_PROTEIN_DEGRADATION	2.5741	0.001	32	PSMB2, PSMD2, PSMA7, PSMA5, PSMA1, PSMB7, PSMD11, PSMB6, PSMB1, PSMD7, PSMC4, PSMB3, PSMB4, PSMD9, PSMD8, PSMC3, PSMA4, PSMA3, PSMA2, PSMD12, PSMC2, PSMD1, PSMC6, PSMD13, PSMA6, PSMD3
REACTOME_REGULATION_OF_RAS_BY_GAPS	2.5756	0.001	39	PSMB2, PSMD2, PSMA7, PSMA5, PSMA1, PSMB7, PSMD11, PSMB6, PSMB1, PSMD7, PSMC4, PSMB3, PSMB4, PSMD9, PSMD5, PSMD8, PSMC3, PSMA4, PSMA3, UBB, PSMA2, PSMD12, PSMC2, PSMD1, CUL3, PSMC6, PSME1, PSMD13, PSMA6, PSMD3, PSMD10, PSME2, PSMC5
REACTOME_GASTRULATION	2.576	0.001	36	PSMB2, PSMD2, PSMA7, PSMA5, PSMA1, PSMB7, PSMD11, PSMB6, PSMB1, PSMD7, PSMC4, PSMB3, PSMB4, PSMD9, PSMD5, PSMD8, PSMC3, PSMA4, PSMA3, PSMA2, PSMD12, PSMC2, PSMD1, PSMC6, PSME1, PSMD13, PSMA6, PSMD3, PSMD10, PSME2, PSMC5
REACTOME_ANTIGEN_PROCESSING_CROSS_PRESENTATION	2.583	0.001	49	PSMB2, FGA, PSMD2, PSMA7, FGG, FGB, PSMA5, S100A8, PSMA1, PSMB7, PSMD11, PSMB6, PSMB1, PSMD7, PSMC4, PSMB3, PSMB4, PSMD9, PSMD5, S100A9, PSMD8, B2M, PSMC3, PSMA4, PSMA3, UBB, PSMA2, PSMD12
PID_INTEGRIN1_PATHWAY	2.5873	0.001	25	THBS1, FGA, FGG, FGB, TGFBI, FBN1, FN1, COL6A1, COL6A3, COL6A2, COL3A1, F13A1, COL1A2, ITGA7, LAMA4, ITGB1, NID1, COL1A1
REACTOME_SOMITOGENESIS	2.6003	0.0009	36	PSMB2, PSMD2, PSMA7, PSMA5, PSMA1, PSMB7, PSMD11, PSMB6, PSMB1, PSMD7, PSMC4, PSMB3, PSMB4, PSMD9, PSMD5, PSMD8, PSMC3, PSMA4, PSMA3, PSMA2, PSMD12, PSMC2, PSMD1, PSMC6, PSME1, PSMD13, PSMA6, PSMD3, PSMD10, PSME2, PSMC5
REACTOME_BINDING_AND_UPTAKE_OF_LIGANDS_BY_SCAVENGER_RECEPTORS	2.6072	0.0009	29	FTL, FTH1, APOE, IGKV1D-33, APOB, IGLV2-11, HBA2, HBB, APOA1, COL3A1, AMBP, IGHA1, HPX, HP, COL1A2, IGLC2, COL1A1, IGKV2-28, IGKV4-1, HSP90B1, IGLV3-19, HSP90AA1, ALB, IGKV3-20
REACTOME_TRANSPORT_OF_SMALL_MOLECULES	2.6081	0.0009	136	FTL, PSMB2, FTH1, APOE, APOC2, PSMD2, PSMA7, DMTN, SLC2A1, PSMA5, SLC4A1, PSMA1, SLC2A4, ADD1, APOB, PSMB7, AZGP1, APOC1, PSMD11, PSMB6, PSMB1, PSMD7, CP, HBA2, ATP6V1E1, PSMC4, CA1, PSMB3, HBB, CAMK2G, APOA1, A2M, APOC3, ABCF1, CA2, CAMK2B, CAMK2A, PSMB4, PSMD9, CYBRD1, PSMD5, PSMD8, SLC44A2, CAND1, PSMC3, RYR1, APOA2, STOM, PSMA4, SLC27A1, GNAS, PSMA3, CALM1, UBB, ABCB7, SKP1, PSMA2, P4HB, PSMD…
REACTOME_G1_S_DNA_DAMAGE_CHECKPOINTS	2.6111	0.0009	37	PSMB2, PSMD2, PSMA7, PSMA5, PSMA1, PSMB7, PSMD11, PSMB6, PSMB1, PSMD7, PSMC4, PSMB3, PSMB4, PSMD9, PSMD5, PSMD8, PSMC3, PSMA4, PSMA3, UBB, PSMA2, PSMD12, PSMC2, PSMD1, PSMC6, PSME1, PSMD13, PSMA6, PSMD3, PSMD10, PSME2, PSMC5
REACTOME_AUF1_HNRNP_D0_BINDS_AND_DESTABILIZES_MRNA	2.6139	0.0008	42	PSMB2, PSMD2, PSMA7, PSMA5, PSMA1, PSMB7, PSMD11, PSMB6, PSMB1, PSMD7, PSMC4, PSMB3, HSPA1A, HSPB1, PSMB4, PSMD9, PSMD5, PSMD8, PSMC3, PSMA4, PSMA3, UBB, PSMA2, PSMD12, HNRNPD, PSMC2, PSMD1, PSMC6, PSME1, PSMD13, PSMA6, PSMD3, PSMD10, PSME2, PSMC5
REACTOME_STABILIZATION_OF_P53	2.6223	0.0007	37	PSMB2, PSMD2, PSMA7, PSMA5, PSMA1, PSMB7, PSMD11, PSMB6, PSMB1, PSMD7, PSMC4, PSMB3, PSMB4, PSMD9, PSMD5, PSMD8, PSMC3, PSMA4, PSMA3, UBB, PSMA2, PSMD12, PSMC2, PSMD1, PSMC6, PSME1, PSMD13, PSMA6, PSMD3, PSMD10, PSME2, PSMC5
REACTOME_DEFECTIVE_CFTR_CAUSES_CYSTIC_FIBROSIS	2.6313	0.0007	39	PSMB2, PSMD2, PSMA7, PSMA5, PSMA1, PSMB7, PSMD11, PSMB6, PSMB1, PSMD7, PSMC4, PSMB3, PSMB4, PSMD9, PSMD5, PSMD8, PSMC3, PSMA4, PSMA3, UBB, PSMA2, PSMD12, PSMC2, PSMD1, VCP, PSMC6, PSME1, PSMD13, PSMA6, PSMD3, PSMD10, PSME2, PSMC5
REACTOME_C_TYPE_LECTIN_RECEPTORS_CLRS	2.6329	0.0007	50	PSMB2, PSMD2, PSMA7, PSMA5, PSMA1, PSMB7, PSMD11, PSMB6, PSMB1, PSMD7, PSMC4, PSMB3, PSMB4, PSMD9, PSMD5, PPP3CB, PSMD8, PSMC3, PAK3, PPP3CA, PSMA4, PSMA3, CALM1, UBB, SKP1, PSMA2, PSMD12, PSMC2, PSMD1, UBE2M, PAK2, UBE2N, PSMC6, PSME1, PSMD13, PSMA6, PSMD3
KEGG_MEDICUS_REFERENCE_26S_PROTEASOME_MEDIATED_PROTEIN_DEGRADATION	2.633	0.0008	33	PSMB2, PSMD2, PSMA7, PSMA5, PSMA1, PSMB7, PSMD11, PSMB6, PSMB1, PSMD7, PSMC4, PSMB3, PSMB4, PSMD9, PSMD8, PSMC3, PSMA4, PSMA3, UBB, PSMA2, PSMD12, PSMC2, PSMD1, PSMC6, PSMD13, PSMA6, PSMD3
REACTOME_SCF_SKP2_MEDIATED_DEGRADATION_OF_P27_P21	2.6398	0.0008	39	PSMB2, PSMD2, PSMA7, PSMA5, PSMA1, PSMB7, PSMD11, PSMB6, PSMB1, PSMD7, PSMC4, PSMB3, PSMB4, PSMD9, PSMD5, PSMD8, PSMC3, PSMA4, PSMA3, UBB, SKP1, PSMA2, PSMD12, PSMC2, PSMD1, PSMC6, PSME1, PSMD13, PSMA6, PSMD3, PSMD10, PSME2, PSMC5
REACTOME_REGULATION_OF_RUNX3_EXPRESSION_AND_ACTIVITY	2.6426	0.0008	37	PSMB2, PSMD2, PSMA7, PSMA5, PSMA1, PSMB7, PSMD11, PSMB6, PSMB1, PSMD7, PSMC4, PSMB3, PSMB4, PSMD9, PSMD5, PSMD8, PSMC3, PSMA4, PSMA3, UBB, PSMA2, PSMD12, PSMC2, PSMD1, PSMC6, PSME1, PSMD13, PSMA6, PSMD3, PSMD10, PSME2, PSMC5
REACTOME_DEGRADATION_OF_AXIN	2.6435	0.0008	37	PSMB2, PSMD2, PSMA7, PSMA5, PSMA1, PSMB7, PSMD11, PSMB6, PSMB1, PSMD7, PSMC4, PSMB3, PSMB4, PSMD9, PSMD5, PSMD8, PSMC3, PSMA4, PSMA3, UBB, PSMA2, PSMD12, PSMC2, PSMD1, PSMC6, PSME1, PSMD13, PSMA6, PSMD3, PSMD10, PSME2, PSMC5
REACTOME_APC_C_CDH1_MEDIATED_DEGRADATION_OF_CDC20_AND_OTHER_APC_C_CDH1_TARGETED_PROTEINS_IN_LATE_MITOSIS_EARLY_G1	2.6524	0.0007	37	PSMB2, PSMD2, PSMA7, PSMA5, PSMA1, PSMB7, PSMD11, PSMB6, PSMB1, PSMD7, PSMC4, PSMB3, PSMB4, PSMD9, PSMD5, PSMD8, PSMC3, PSMA4, PSMA3, UBB, PSMA2, PSMD12, PSMC2, PSMD1, PSMC6, PSME1, PSMD13, PSMA6, PSMD3, PSMD10, PSME2, PSMC5
REACTOME_TRANSCRIPTIONAL_REGULATION_BY_RUNX3	2.6559	0.0006	37	PSMB2, PSMD2, PSMA7, PSMA5, PSMA1, PSMB7, PSMD11, PSMB6, PSMB1, PSMD7, PSMC4, PSMB3, PSMB4, PSMD9, PSMD5, PSMD8, PSMC3, PSMA4, PSMA3, UBB, PSMA2, PSMD12, PSMC2, PSMD1, PSMC6, PSME1, PSMD13, PSMA6, PSMD3, PSMD10, PSME2, PSMC5
KEGG_MEDICUS_VARIANT_MUTATION_CAUSED_ABERRANT_SNCA_TO_26S_PROTEASOME_MEDIATED_PROTEIN_DEGRADATION	2.6585	0.0007	33	PSMB2, PSMD2, PSMA7, PSMA5, PSMA1, PSMB7, PSMD11, PSMB6, SNCA, PSMB1, PSMD7, PSMC4, PSMB3, PSMB4, PSMD9, PSMD8, PSMC3, PSMA4, PSMA3, PSMA2, PSMD12, PSMC2, PSMD1, PSMC6, PSMD13, PSMA6, PSMD3
REACTOME_NUCLEAR_EVENTS_MEDIATED_BY_NFE2L2	2.6756	0.0007	53	PSMB2, PSMD2, PSMA7, BCL2, PSMA5, PSMA1, PSMB7, PSMD11, PSMB6, TXN, PRDX1, PSMB1, PSMD7, TKT, PSMC4, PSMB3, TALDO1, SOD3, GCLC, PSMB4, PSMD9, PSMD5, PSMD8, PSMC3, PSMA4, PSMA3, UBB, SKP1, PSMA2, PSMD12
KEGG_MEDICUS_VARIANT_MUTATION_CAUSED_ABERRANT_SOD1_TO_26S_PROTEASOME_MEDIATED_PROTEIN_DEGRADATION	2.6785	0.0006	34	PSMB2, PSMD2, PSMA7, PSMA5, PSMA1, PSMB7, PSMD11, PSMB6, SOD1, PSMB1, PSMD7, PSMC4, PSMB3, PSMB4, PSMD9, PSMD8, PSMC3, PSMA4, PSMA3, UBB, PSMA2, PSMD12, PSMC2, PSMD1, PSMC6, PSMD13, PSMA6, PSMD3
REACTOME_ABC_TRANSPORTER_DISORDERS	2.6787	0.0007	40	PSMB2, PSMD2, PSMA7, PSMA5, PSMA1, PSMB7, PSMD11, PSMB6, PSMB1, PSMD7, PSMC4, PSMB3, APOA1, PSMB4, PSMD9, PSMD5, PSMD8, PSMC3, PSMA4, PSMA3, UBB, PSMA2, PSMD12, PSMC2, PSMD1, VCP, PSMC6, PSME1, PSMD13, PSMA6, PSMD3, PSMD10, PSME2, PSMC5
WP_PROTEASOME_DEGRADATION	2.6818	0.0007	44	PSMB2, PSMD2, PSMA7, PSMA5, PSMA1, PSMB7, PSMD11, PSMB6, PSMB1, PSMD7, PSMC4, PSMB3, PSMB4, PSMD9, PSMD5, PSMD8, PSMC3, PSMA4, PSMA3, UBB, PSMA2, PSMD12, UBA1, PSMC2, PSMD1, H2AC4, PSMC6, RPN1, PSME1, PSMD13, PSMA6, UCHL1, PSMD3, H2AZ1, PSMD10, PSME2, PSMC5
REACTOME_INTEGRIN_CELL_SURFACE_INTERACTIONS	2.6829	0.0007	26	COMP, ITGA2B, THBS1, FGA, FGG, FGB, LUM, FBN1, FN1, CD44, COL6A1, COL6A3, COL6A2, COL3A1, CD47, COL1A2, ITGA7, ITGB1, COL1A1
REACTOME_COMPLEMENT_CASCADE	2.6853	0.0007	24	PROS1, IGKV1D-33, IGLV2-11, C4A, C3, F2, CFH, SERPING1, CLU, CFB, C6, C5, IGHG1, C9, IGLC2, IGKV2-28, IGKV4-1, IGHG2, IGLV3-19, VTN
REACTOME_ASYMMETRIC_LOCALIZATION_OF_PCP_PROTEINS	2.6945	0.0006	37	PSMB2, PSMD2, PSMA7, PSMA5, PSMA1, PSMB7, PSMD11, PSMB6, PSMB1, PSMD7, PSMC4, PSMB3, PSMB4, PSMD9, PSMD5, PSMD8, PSMC3, PSMA4, PSMA3, UBB, PSMA2, PSMD12, PSMC2, PSMD1, PSMC6, PSME1, PSMD13, PSMA6, PSMD3, PSMD10, PSME2, PSMC5
WP_COMPLEMENT_AND_COAGULATION_CASCADES	2.6969	0.0007	19	PROS1, FGB, C3, F2, CFH, SERPING1, CLU, CFB, PLG, SERPINF2, C6, C9, SERPINA1, SERPIND1, KNG1, SERPINC1, LMAN1
REACTOME_RESPONSE_TO_ELEVATED_PLATELET_CYTOSOLIC_CA2	2.7058	0.0006	62	PROS1, ITGA2B, LAMP2, THBS1, FGA, PF4, FGG, FGB, SOD1, HRG, ENDOD1, PPBP, FN1, APOA1, A2M, SERPING1, CLU, SERPINA3, PLG, SERPINF2, ITIH4, ACTN2, CLEC3B, F13A1, A1BG, CALM1, TLN1, ACTN1, HSPA5, OLA1, PPIA, TMSB4X, SERPINA1, ORM1, WDR1, AHSG, KNG1, TTN, APOH, ORM2, TAGLN2, ALB, FLNA, TF, ALDOA, NHLRC2, ANXA5
REACTOME_FCERI_MEDIATED_NF_KB_ACTIVATION	2.7179	0.0006	50	PSMB2, IGKV1D-33, PSMD2, PSMA7, PSMA5, PSMA1, PSMB7, PSMD11, PSMB6, PSMB1, IGLV2-11, PSMD7, PSMC4, PSMB3, PSMB4, PSMD9, PSMD5, PSMD8, PSMC3, PSMA4, PSMA3, UBB, SKP1, PSMA2, PSMD12, IGLC2, IGKV2-28, IGKV4-1, PSMC2, PSMD1, IGLV3-19, UBE2N, PSMC6, PSME1, PSMD13, IGKV3-20, PSMA6, PSMD3
REACTOME_ECM_PROTEOGLYCANS	2.7192	0.0007	26	COMP, ITGA2B, TNXB, LUM, DCN, ASPN, FN1, COL6A1, COL6A3, BGN, COL6A2, COL3A1, FMOD, COL1A2, ITGA7, DAG1, LAMA4, ITGB1, COL1A1
REACTOME_HEDGEHOG_LIGAND_BIOGENESIS	2.7245	0.0007	39	PSMB2, PSMD2, PSMA7, PSMA5, PSMA1, PSMB7, PSMD11, PSMB6, PSMB1, PSMD7, PSMC4, PSMB3, PSMB4, PSMD9, PSMD5, PSMD8, PSMC3, PSMA4, PSMA3, UBB, PSMA2, P4HB, PSMD12, PSMC2, PSMD1, VCP, PSMC6, PSME1, PSMD13, PSMA6, PSMD3, PSMD10, PSME2, PSMC5
REACTOME_REGULATION_OF_INSULIN_LIKE_GROWTH_FACTOR_IGF_TRANSPORT_AND_UPTAKE_BY_INSULIN_LIKE_GROWTH_FACTOR_BINDING_PROTEINS_IGFBPS	2.7491	0.0006	35	APOE, FGA, FGG, APOB, CP, C4A, FBN1, FN1, HRC, C3, APOA1, F2, PLG, PDIA6, ITIH2, APOA2, CTSG, P4HB, SERPINA1, HSP90B1, SERPIND1, AHSG, KNG1, PRKCSH, SERPINC1, ALB, NUCB1, RCN1, TF
KEGG_MEDICUS_VARIANT_MUTATION_INACTIVATED_VCP_TO_26S_PROTEASOME_MEDIATED_PROTEIN_DEGRADATION	2.7635	0.0005	34	PSMB2, PSMD2, PSMA7, PSMA5, PSMA1, PSMB7, PSMD11, PSMB6, PSMB1, PSMD7, PSMC4, PSMB3, PSMB4, PSMD9, PSMD8, PSMC3, PSMA4, PSMA3, UBB, PSMA2, PSMD12, PSMC2, PSMD1, VCP, PSMC6, PSMD13, PSMA6, PSMD3
REACTOME_HEMOSTASIS	2.7696	0.0005	141	HBG2, PROS1, HBG1, ITGA2B, LAMP2, THBS1, FGA, IGKV1D-33, PF4, FGG, CAPZA2, FGB, APOB, PRTN3, SOD1, HRG, HBD, CAPZB, IGLV2-11, ENDOD1, PPBP, FN1, S100A10, HBB, ANXA2, APOA1, A2M, CD44, F2, SERPING1, CLU, EHD1, IGHM, SERPINA3, PLG, GRB2, SERPINF2, ITIH4, ACTN2, CLEC3B, RAB5A, F13A1, A1BG, IGHA1, GNAS, HBE1, CALM1, CD47, TLN1, ACTN1, COL1A2, HSPA5, SRI, IGLC2, KIF20B, ITGB1, OLA1, COL1A1, PPIA, TMSB…
WP_COMPLEMENT_SYSTEM	2.7722	0.0005	32	PROS1, ITGA2B, THBS1, FGA, FGG, FGB, TXN, C4A, DCN, C3, APOA1, CFH, SERPING1, FKBP2, CFB, PLG, F13A1, C6, C5, C9, RPS19, VTN, APCS, ALB, C1QBP, ADIPOQ, CALR, GNAI2, CD59, CSNK1A1, LAMC1
REACTOME_KEAP1_NFE2L2_PATHWAY	2.7806	0.0004	60	PSMB2, PSMD2, PSMA7, BCL2, PSMA5, PSMA1, PSMB7, PSMD11, PSMB6, TXN, PRDX1, PSMB1, PSMD7, TKT, PSMC4, PSMB3, DPP3, TALDO1, CSNK2A1, SOD3, GCLC, PSMB4, PSMD9, PSMD5, PSMD8, PSMC3, PSMA4, PSMA3, UBB, SKP1, PSMA2, PSMD12, PSMC2, PSMD1, PGD, CUL3, UFD1, VCP, PSMC6, NPLOC4, PSME1, PSMD13, PSMA6, PSMD3
WP_DENGUE2_INTERACTIONS_WITH_COMPLEMENT_AND_COAGULATION_CASCADES	2.8584	0.0003	20	PROS1, FGB, C3, F2, CFH, SERPING1, CLU, CFB, PLG, SERPINF2, C6, APOA2, C9, SERPINA1, SERPIND1, KNG1, SERPINC1, LMAN1
REACTOME_DOWNSTREAM_SIGNALING_EVENTS_OF_B_CELL_RECEPTOR_BCR	2.8787	0.0003	44	PSMB2, PSMD2, PSMA7, PSMA5, PSMA1, PSMB7, PSMD11, PSMB6, PSMB1, PSMD7, PSMC4, PSMB3, PSMB4, PSMD9, PSMD5, PPP3CB, PSMD8, PSMC3, PPP3CA, PSMA4, PSMA3, CALM1, UBB, SKP1, PSMA2, PSMD12, PPIA, PSMC2, PSMD1, FKBP1A, PSMC6, PSME1, PSMD13, PSMA6, PSMD3, PSMD10, PSME2, PSMC5
REACTOME_FC_EPSILON_RECEPTOR_FCERI_SIGNALING	2.8823	0.0004	58	PSMB2, IGKV1D-33, PSMD2, PSMA7, PSMA5, PSMA1, PSMB7, PSMD11, PSMB6, PSMB1, IGLV2-11, PSMD7, PSMC4, PSMB3, PSMB4, PSMD9, GRB2, PSMD5, PPP3CB, PSMD8, PSMC3, PPP3CA, PSMA4, PSMA3, CALM1, UBB, SKP1, PSMA2, PSMD12, IGLC2, IGKV2-28, IGKV4-1, PSMC2, PSMD1, IGLV3-19, PAK2, UBE2N, PSMC6, PSME1, PSMD13, IGKV3-20, PSMA6, PSMD3
REACTOME_NEUTROPHIL_DEGRANULATION	2.9187	0.0003	156	HRNR, FTL, NAPRT, S100A7, GGH, DSP, FTH1, JUP, DSG1, LAMP2, DSC1, PNP, PYGL, PGM2, PSMD2, TMT1A, LTF, PSMA5, CAT, ARG1, S100A8, ENPP4, PRTN3, PSMB7, PSMD11, ALAD, FLG2, PSMB1, CPNE3, PSMD7, PDAP1, DEFA1, SERPINB1, PPBP, HBB, C3, ANXA2, FABP5, HSPA1A, CD44, LAMP1, LTA4H, DDOST, CTSD, GDI2, SERPINA3, APEH, PRDX4, S100A9, KRT1, SLC44A2, CAND1, B2M, PSMC3, A1BG, STOM, ACLY, CTSG, PSMA2, RAB5C, HP, CD…
WP_VITAMIN_B12_METABOLISM	3.0142	0.0002	15	APOE, FGA, FGG, FGB, APOB, SOD1, HBB, APOA1, F2, SOD3, SERPINA3, PLG
HALLMARK_COAGULATION	3.0934	0	43	COMP, PROS1, LAMP2, THBS1, FGA, APOC2, PF4, FGG, APOC1, HRG, FBN1, FN1, C3, APOA1, A2M, F2, CFH, SERPING1, APOC3, CLU, LTA4H, CFB, PLG, ANXA1, ITIH1
KEGG_COMPLEMENT_AND_COAGULATION_CASCADES	3.159	0	23	PROS1, FGA, FGG, FGB, C4A, C3, A2M, F2, CFH, SERPING1, CFB, PLG, SERPINF2, F13A1, C6, C5, C9, SERPINA1, SERPIND1, KNG1, SERPINC1
REACTOME_KERATINIZATION	3.2102	0	25	KRT80, KRT9, CDSN, KRT75, DSP, JUP, DSG1, DSC1, KRT6C, CASP14, KRT78, KRT14, KRT5, KRT16, KRT6A, PPL, KRT2, KRT1
REACTOME_FORMATION_OF_THE_CORNIFIED_ENVELOPE	3.2189	0	25	KRT80, KRT9, CDSN, KRT75, DSP, JUP, DSG1, DSC1, KRT6C, CASP14, KRT78, KRT14, KRT5, KRT16, KRT6A, PPL, KRT2, KRT1
REACTOME_SIGNALING_BY_THE_B_CELL_RECEPTOR_BCR	3.2544	0	56	PSMB2, IGKV1D-33, PSMD2, PSMA7, PSMA5, PSMA1, PSMB7, PSMD11, PSMB6, PSMB1, IGLV2-11, PSMD7, PSMC4, PSMB3, IGHM, PSMB4, PSMD9, GRB2, PSMD5, PPP3CB, PSMD8, PSMC3, PPP3CA, PSMA4, PSMA3, CALM1, UBB, SKP1, PSMA2, PSMD12, IGLC2, PPIA, IGKV2-28, IGKV4-1, PSMC2, PSMD1, IGLV3-19, FKBP1A, PSMC6, PSME1, PSMD13, IGKV3-20, PSMA6, PSMD3
REACTOME_EXTRACELLULAR_MATRIX_ORGANIZATION	3.613	0	61	COMP, ITGA2B, CAST, THBS1, FGA, FGG, FGB, TNXB, MFAP5, LUM, DCN, ASPN, FBN1, FN1, A2M, CD44, COL6A1, COL6A3, BGN, CTSD, PLG, DMD, COL6A2, COL3A1, COL12A1, PLEC, CMA1, CTSG, PPIB, CD47, FMOD, CAPN3, P4HB, ACTN1, COL1A2, ITGA7, DAG1, LAMA4, ITGB1, NID1, COL1A1
HALLMARK_HEME_METABOLISM	3.6434	0	53	HBQ1, LAMP2, CAST, FN3K, EPB42, SPTA1, DMTN, EPB41, SLC2A1, CAT, SLC4A1, ADD1, ALAD, ANK1, BPGM, SPTB, SNCA, HBD, ENDOD1, PRDX2, CA1, RAD23A, HBB, C3, UBAC1, XPO7, GCLC, CA2, PSMD9, ALDH6A1
REACTOME_INNATE_IMMUNE_SYSTEM	3.7375	0	264	HRNR, FTL, NAPRT, S100A7, GGH, PROS1, PSMB2, DSP, FTH1, JUP, DSG1, LAMP2, DSC1, PNP, PYGL, FGA, IGKV1D-33, PGM2, PSMD2, PSMA7, TMT1A, FGG, BCL2, CAPZA2, FGB, LTF, PSMA5, CAT, ARG1, S100A8, PSMA1, ENPP4, APOB, PRTN3, PSMB7, PSMD11, PSMB6, TXN, ALAD, FLG2, PSMB1, CPNE3, IGLV2-11, PSMD7, C4A, PDAP1, ATP6V1E1, DEFA1, PSMC4, PSMB3, SERPINB1, PPBP, HBB, C3, ANXA2, FABP5, HSPA1A, CD44, F2, CFH, DCD, SER…

## Sheet: GSEA_VO2_below_med_change
Gene Set Name	Normalized Enrichment Score	FDR	Set Size	Core Enrichment
REACTOME_AEROBIC_RESPIRATION_AND_RESPIRATORY_ELECTRON_TRANSPORT	-6.8414	0	89	NDUFV1, NDUFA5, MT-CO2, NDUFA2, UQCRQ, ATP5ME, UQCRC2, UQCRFS1, NDUFV2, COX5B, COX6B1, VDAC1, NDUFS3, NDUFA13, ATP5F1E, MT-ATP6, COX6C, ATP5F1D, NDUFA7, NDUFA9, NDUFS1, COX4I1, NNT, CYC1, COX5A, UQCRC1, NDUFB4, NDUFS4, UQCRB, NDUFB11, NDUFS8, MT-ND5, NDUFS7, COX7A1, NDUFS2, SLC25A12, ATP5MG, DLD, SLC25A4, NDUFA4, NDUFA6, NDUFS6, DLST, NDUFB1, ATP5PD, DLAT, MT-ND4, NDUFB3, ATP5PO, COX7C, OGDH, SLC…
WP_ELECTRON_TRANSPORT_CHAIN_OXPHOS_SYSTEM_IN_MITOCHONDRIA	-6.4012	0	54	NDUFV1, NDUFA5, MT-CO2, NDUFA2, UQCRQ, ATP5ME, UQCRC2, UQCRFS1, NDUFV2, COX5B, COX6B1, NDUFS3, NDUFA13, ATP5F1E, MT-ATP6, COX6C, ATP5F1D, NDUFA7, NDUFA9, NDUFS1, COX4I1, COX5A, UQCRC1, NDUFB4, NDUFS4, UQCRB, NDUFS8, MT-ND5, NDUFS7, COX7A1, NDUFS2, ATP5MG, SLC25A4, NDUFA4, NDUFA6, NDUFS6, NDUFB1, ATP5PD, MT-ND4, NDUFB3, ATP5PO, COX7C, ATP5PB, ATP5F1C, ATP5F1A, UQCR10, ATP5F1B, ATP5PF, SDHB, NDUFC1…
KEGG_PARKINSONS_DISEASE	-6.3829	0	58	NDUFV1, NDUFA5, MT-CO2, NDUFA2, UQCRQ, UQCRC2, UQCRFS1, NDUFV2, COX5B, COX6B1, VDAC1, NDUFS3, ATP5F1E, VDAC2, MT-ATP6, COX6C, ATP5F1D, NDUFA7, NDUFA9, NDUFS1, COX4I1, CYC1, COX5A, UQCRC1, NDUFB4, NDUFS4, UQCRB, NDUFS8, MT-ND5, NDUFS7, COX7A1, NDUFS2, SLC25A4, NDUFA4, NDUFA6, NDUFS6, NDUFB1, ATP5PD, MT-ND4, NDUFB3, ATP5PO, COX7C, ATP5PB, VDAC3, UBB, ATP5F1C, ATP5F1A, UQCR10, ATP5F1B, ATP5PF, SDHB,…
KEGG_OXIDATIVE_PHOSPHORYLATION	-6.3513	0	53	NDUFV1, NDUFA5, MT-CO2, NDUFA2, UQCRQ, ATP5ME, UQCRC2, UQCRFS1, NDUFV2, COX5B, COX6B1, NDUFS3, ATP5F1E, MT-ATP6, COX6C, ATP5F1D, NDUFA7, NDUFA9, NDUFS1, COX4I1, CYC1, COX5A, UQCRC1, NDUFB4, NDUFS4, UQCRB, NDUFS8, MT-ND5, NDUFS7, COX7A1, NDUFS2, ATP5MG, NDUFA4, NDUFA6, NDUFS6, NDUFB1, ATP5PD, MT-ND4, NDUFB3, ATP5PO, COX7C, ATP5PB, ATP5F1C, ATP5F1A, UQCR10, ATP5F1B, ATP5PF, SDHB, NDUFC1, SDHA, ATP5…
KEGG_ALZHEIMERS_DISEASE	-6.052	0	53	NDUFV1, NDUFA5, MT-CO2, NDUFA2, UQCRQ, UQCRC2, UQCRFS1, NDUFV2, COX5B, COX6B1, NDUFS3, ATP5F1E, MT-ATP6, COX6C, ATP5F1D, NDUFA7, NDUFA9, NDUFS1, COX4I1, CYC1, COX5A, UQCRC1, NDUFB4, NDUFS4, UQCRB, NDUFS8, NDUFS7, COX7A1, NDUFS2, NDUFA4, NDUFA6, NDUFS6, NDUFB1, GAPDH, ATP5PD, NDUFB3, ATP5PO, COX7C, ATP5PB, ATP5F1C, ATP5F1A, UQCR10, ATP2A2, ATP5F1B, ATP5PF, SDHB, NDUFC1, SDHA
KEGG_HUNTINGTONS_DISEASE	-5.9982	0	57	NDUFV1, NDUFA5, MT-CO2, NDUFA2, UQCRQ, UQCRC2, UQCRFS1, NDUFV2, COX5B, COX6B1, VDAC1, NDUFS3, ATP5F1E, VDAC2, MT-ATP6, COX6C, ATP5F1D, NDUFA7, NDUFA9, NDUFS1, COX4I1, CYC1, COX5A, UQCRC1, NDUFB4, NDUFS4, UQCRB, NDUFS8, NDUFS7, COX7A1, NDUFS2, SLC25A4, NDUFA4, NDUFA6, NDUFS6, NDUFB1, ATP5PD, NDUFB3, ATP5PO, COX7C, ATP5PB, VDAC3, ATP5F1C, ATP5F1A, UQCR10, ATP5F1B, ATP5PF, SDHB, NDUFC1, SDHA
HALLMARK_OXIDATIVE_PHOSPHORYLATION	-5.9025	0	94	NDUFV1, NDUFA5, NDUFA2, UQCRQ, ATP5ME, UQCRC2, UQCRFS1, NDUFV2, COX5B, COX6B1, VDAC1, NDUFS3, ATP5F1E, VDAC2, COX6C, ATP5F1D, NDUFA7, NDUFA9, NDUFS1, COX4I1, NNT, CYC1, COX5A, UQCRC1, NDUFB4, NDUFS4, UQCRB, NDUFS8, NDUFS7, MGST3, NDUFS2, SLC25A12, ATP5MG, DLD, SLC25A4, NDUFA4, NDUFA6, NDUFS6, DLST, NDUFB1, ATP5PD, ECI1, DLAT, IMMT, NDUFB3, ATP5PO, COX7C, PHB2, OGDH, SLC25A11, ATP5PB, VDAC3, GOT2,…
REACTOME_RESPIRATORY_ELECTRON_TRANSPORT	-5.5891	0	52	NDUFV1, NDUFA5, MT-CO2, NDUFA2, UQCRQ, UQCRC2, UQCRFS1, NDUFV2, COX5B, COX6B1, NDUFS3, NDUFA13, COX6C, NDUFA7, NDUFA9, NDUFS1, COX4I1, CYC1, COX5A, UQCRC1, NDUFB4, NDUFS4, UQCRB, NDUFB11, NDUFS8, MT-ND5, NDUFS7, COX7A1, NDUFS2, SLC25A12, NDUFA4, NDUFA6, NDUFS6, NDUFB1, MT-ND4, NDUFB3, COX7C, SLC25A11, GOT2, MDH2, UQCR10, SDHB, NDUFC1, GOT1, SDHA
WP_NONALCOHOLIC_FATTY_LIVER_DISEASE	-5.5421	0	41	NDUFV1, NDUFA5, MT-CO2, NDUFA2, UQCRQ, UQCRC2, UQCRFS1, NDUFV2, COX5B, COX6B1, NDUFS3, NDUFA13, COX6C, NDUFA7, NDUFA9, NDUFS1, COX4I1, CYC1, COX5A, UQCRC1, NDUFB4, NDUFS4, UQCRB, NDUFB11, NDUFS8, NDUFS7, COX7A1, NDUFS2, NDUFA4, NDUFA6, NDUFS6, NDUFB1, NDUFB3, COX7C
KEGG_MEDICUS_REFERENCE_MITOCHONDRIAL_COMPLEX_UCP1_IN_THERMOGENESIS	-5.1764	0	32	NDUFV1, NDUFA2, UQCRQ, UQCRC2, UQCRFS1, NDUFV2, COX6B1, NDUFS3, NDUFA13, ATP5F1E, MT-ATP6, ATP5F1D, NDUFA9, NDUFS1, COX4I1, CYC1, COX5A, NDUFS4, UQCRB, NDUFB11, NDUFS8, NDUFS7, NDUFS2, NDUFA4, NDUFA6, NDUFS6, NDUFB3, ATP5PO
WP_OXIDATIVE_PHOSPHORYLATION	-5.1175	0	32	NDUFV1, NDUFA5, NDUFA2, ATP5ME, NDUFV2, NDUFS3, ATP5F1E, MT-ATP6, ATP5F1D, NDUFA7, NDUFA9, NDUFS1, NDUFB4, NDUFS4, NDUFS8, MT-ND5, NDUFS7, NDUFS2, ATP5MG, NDUFA4, NDUFA6, NDUFS6, NDUFB1, ATP5PD, MT-ND4, ATP5PO, ATP5PB, ATP5F1A, ATP5F1B, ATP5PF, NDUFC1, ATP5MF
KEGG_MEDICUS_REFERENCE_ELECTRON_TRANSFER_IN_COMPLEX_I	-5.0527	0	23	NDUFV1, NDUFA5, NDUFA2, NDUFV2, NDUFS3, NDUFA13, NDUFA7, NDUFA9, NDUFS1, NDUFB4, NDUFS4, NDUFB11, NDUFS8, MT-ND5, NDUFS7, NDUFS2, NDUFA4, NDUFA6, NDUFS6, NDUFB1, MT-ND4, NDUFB3
KEGG_MEDICUS_VARIANT_MUTATION_CAUSED_ABERRANT_SNCA_TO_ELECTRON_TRANSFER_IN_COMPLEX_I	-4.9199	0	23	NDUFV1, NDUFA5, NDUFA2, NDUFV2, NDUFS3, NDUFA13, NDUFA7, NDUFA9, NDUFS1, NDUFB4, NDUFS4, NDUFB11, NDUFS8, MT-ND5, NDUFS7, NDUFS2, NDUFA4, NDUFA6, NDUFS6, NDUFB1, MT-ND4, NDUFB3
KEGG_MEDICUS_VARIANT_MUTATION_INACTIVATED_PINK1_TO_ELECTRON_TRANSFER_IN_COMPLEX_I	-4.8599	0	23	NDUFV1, NDUFA5, NDUFA2, NDUFV2, NDUFS3, NDUFA13, NDUFA7, NDUFA9, NDUFS1, NDUFB4, NDUFS4, NDUFB11, NDUFS8, MT-ND5, NDUFS7, NDUFS2, NDUFA4, NDUFA6, NDUFS6, NDUFB1, MT-ND4, NDUFB3
KEGG_MEDICUS_VARIANT_MUTATION_CAUSED_ABERRANT_ABETA_TO_ELECTRON_TRANSFER_IN_COMPLEX_I	-4.8313	0	23	NDUFV1, NDUFA5, NDUFA2, NDUFV2, NDUFS3, NDUFA13, NDUFA7, NDUFA9, NDUFS1, NDUFB4, NDUFS4, NDUFB11, NDUFS8, MT-ND5, NDUFS7, NDUFS2, NDUFA4, NDUFA6, NDUFS6, NDUFB1, MT-ND4, NDUFB3
KEGG_MEDICUS_VARIANT_MUTATION_CAUSED_ABERRANT_TDP43_TO_ELECTRON_TRANSFER_IN_COMPLEX_I	-4.8278	0	23	NDUFV1, NDUFA5, NDUFA2, NDUFV2, NDUFS3, NDUFA13, NDUFA7, NDUFA9, NDUFS1, NDUFB4, NDUFS4, NDUFB11, NDUFS8, MT-ND5, NDUFS7, NDUFS2, NDUFA4, NDUFA6, NDUFS6, NDUFB1, MT-ND4, NDUFB3
REACTOME_COMPLEX_I_BIOGENESIS	-4.5908	0	23	NDUFV1, NDUFA5, NDUFA2, NDUFV2, NDUFS3, NDUFA13, NDUFA7, NDUFA9, NDUFS1, NDUFB4, NDUFS4, NDUFB11, NDUFS8, MT-ND5, NDUFS7, NDUFS2, NDUFA6, NDUFS6, NDUFB1, MT-ND4, NDUFB3
WP_MITOCHONDRIAL_COMPLEX_I_ASSEMBLY_MODEL_OXPHOS_SYSTEM	-4.2588	0	19	NDUFV1, NDUFA5, NDUFA2, NDUFV2, NDUFS3, NDUFA13, NDUFA7, NDUFS1, NDUFB4, NDUFS4, NDUFB11, MT-ND5, NDUFS2, NDUFA6, NDUFS6, NDUFB1, MT-ND4, NDUFB3
REACTOME_MITOCHONDRIAL_PROTEIN_DEGRADATION	-3.6405	0	37	NDUFV1, MT-CO2, NDUFA2, UQCRQ, UQCRC2, COX5B, NDUFS3, NDUFA13, MT-ATP6, NDUFS1, COX4I1, COX5A, MT-ND5, ATP5MG, DLD, ATP5PD, ECI1, ATP5PO, OGDH, ATP5F1C, ATP5F1A, MDH2, PDHB, PDHA1, ATP5F1B, ATP5PF, ACAT1, PRKACA, IDH2, CS, HADH, HSPA9, ECH1, HSPD1, FH
KEGG_CARDIAC_MUSCLE_CONTRACTION	-3.5919	0	24	MT-CO2, UQCRQ, UQCRC2, UQCRFS1, COX5B, COX6B1, COX6C, COX4I1, CYC1, COX5A, UQCRC1, UQCRB, COX7A1, COX7C, TPM2, UQCR10, MYH7, ATP2A2, TPM3, TPM1
REACTOME_COMPLEX_IV_ASSEMBLY	-3.2496	0	9	MT-CO2, COX5B, COX6B1, COX6C, COX4I1, COX5A, COX7A1, NDUFA4, COX7C
REACTOME_CRISTAE_FORMATION	-3.2233	0	18	ATP5ME, ATP5F1E, MT-ATP6, ATP5F1D, ATP5MG, ATP5PD, CHCHD3, IMMT, ATP5PO, SAMM50, ATP5PB, ATP5F1C, ATP5F1A, ATP5F1B, ATP5PF, ATP5MF, ATP5MK
REACTOME_FORMATION_OF_ATP_BY_CHEMIOSMOTIC_COUPLING	-3.1224	0	14	ATP5ME, ATP5F1E, MT-ATP6, ATP5F1D, ATP5MG, ATP5PD, ATP5PO, ATP5PB, ATP5F1C, ATP5F1A, ATP5F1B, ATP5PF, ATP5MF, ATP5MK
KEGG_MEDICUS_REFERENCE_ELECTRON_TRANSFER_IN_COMPLEX_IV	-3.0416	0	8	MT-CO2, COX5B, COX6B1, COX6C, COX4I1, COX5A, COX7A1, COX7C
KEGG_MEDICUS_VARIANT_MUTATION_CAUSED_ABERRANT_ABETA_TO_ELECTRON_TRANSFER_IN_COMPLEX_IV	-3.0157	0	8	MT-CO2, COX5B, COX6B1, COX6C, COX4I1, COX5A, COX7A1, COX7C
WP_5Q35_COPY_NUMBER_VARIATION	-2.9346	0	10	MT-CO2, COX5B, COX6B1, COX6C, COX4I1, COX5A, COX7A1, COX7C, TPM2
WP_MITOCHONDRIAL_COMPLEX_IV_ASSEMBLY	-2.9343	0	8	MT-CO2, COX5B, COX6B1, COX6C, COX4I1, COX5A, NDUFA4, COX7C
REACTOME_MITOCHONDRIAL_BIOGENESIS	-2.9078	0	22	ATP5ME, ATP5F1E, MT-ATP6, ATP5F1D, ATP5MG, ATP5PD, CHCHD3, IMMT, ATP5PO, SAMM50, ATP5PB, ATP5F1C, ATP5F1A, ATP5F1B, ATP5PF, ATP5MF, ATP5MK, CYCS, IDH2
KEGG_MEDICUS_ENV_FACTOR_ARSENIC_TO_ELECTRON_TRANSFER_IN_COMPLEX_IV	-2.7953	0	9	MT-CO2, COX5B, COX6B1, COX6C, COX4I1, COX5A, COX7A1, COX7C
WP_7Q1123_COPY_NUMBER_VARIATION_SYNDROME	-2.6094	0.0002	14	ATP5F1E, MT-ATP6, ATP5F1D, DLD, DLST, GAPDH, ATP5PO, OGDH, ATP5PB, ATP5F1A, ATP5F1B
KEGG_MEDICUS_VARIANT_MUTATION_CAUSED_ABERRANT_HTT_TO_ELECTRON_TRANSFER_IN_COMPLEX_III	-2.457	0.0006	8	UQCRQ, UQCRC2, UQCRFS1, CYC1, UQCRC1, UQCRB, UQCR10, UQCRH
KEGG_MEDICUS_REFERENCE_ELECTRON_TRANSFER_IN_COMPLEX_III	-2.4462	0.0007	8	UQCRQ, UQCRC2, UQCRFS1, CYC1, UQCRC1, UQCRB, UQCR10, UQCRH
WP_MITOCHONDRIAL_COMPLEX_III_ASSEMBLY	-2.4402	0.0007	8	UQCRQ, UQCRC2, UQCRFS1, CYC1, UQCRC1, UQCRB, UQCR10, UQCRH
REACTOME_MITOCHONDRIAL_CALCIUM_ION_TRANSPORT	-2.4361	0.0008	5	VDAC1, VDAC2, PHB1, PHB2, VDAC3
KEGG_CITRATE_CYCLE_TCA_CYCLE	-2.3285	0.0022	18	DLD, DLST, DLAT, OGDH, MDH2, PDHB, SUCLG1, PDHA1, SDHB, SUCLA2, SDHA, MDH1, IDH2, CS, SDHC
REACTOME_CYTOPROTECTION_BY_HMOX1	-2.3265	0.0022	14	MT-CO2, COX5B, COX6B1, COX6C, COX4I1, COX5A, COX7A1, NDUFA4, COX7C
WP_FATTY_ACID_BETAOXIDATION	-2.2145	0.0053	14	DLD, ECI1, TPI1, ACADVL, ACAT1, HADHB, DECR1, CRAT, HADH, HADHA, ECHS1, ACSL1, ACADS, ACADM
REACTOME_COMPLEX_III_ASSEMBLY	-2.2101	0.0053	9	UQCRQ, UQCRC2, UQCRFS1, CYC1, UQCRC1, UQCRB, UQCR10, UQCRH
WP_METABOLIC_REPROGRAMMING_IN_PANCREATIC_CANCER	-2.1302	0.0101	11	DLD, DLAT, GOT2, PDHB, PKM, PDHA1, GOT1, MDH1, CS, GPI
REACTOME_CITRIC_ACID_CYCLE_TCA_CYCLE	-2.0894	0.0133	16	NNT, DLD, DLST, OGDH, MDH2, SUCLG1, SDHB, SUCLA2, SDHA, ACAT1, IDH2, CS, SDHC
REACTOME_PROTEIN_LOCALIZATION	-2.079	0.0139	18	VDAC1, CYC1, SLC25A12, SLC25A4, CHCHD3, SAMM50, UBB, ATP5F1A, FIS1, ATP5F1B, CS, CRAT, HSPA9, ECH1, HSPD1
REACTOME_REGULATION_OF_PYRUVATE_METABOLISM	-2.0614	0.0152	7	DLD, DLAT, UBB, PDHB, PKM, PDHA1
REACTOME_MALATE_ASPARTATE_SHUTTLE	-2.044	0.0168	6	SLC25A12, SLC25A11, GOT2, MDH2, GOT1, MDH1
REACTOME_MITOCHONDRIAL_PROTEIN_IMPORT	-2.0428	0.0165	12	VDAC1, CYC1, SLC25A12, SLC25A4, CHCHD3, SAMM50, ATP5F1A, ATP5F1B, CS, HSPA9, HSPD1
WP_AMINO_ACID_METABOLISM	-1.9703	0.0255	19	ALDH1A1, DLD, DLST, OGDH, GOT2, MDH2, PKM, SUCLG1, PDHA1, GOT1, SDHA, MDH1, CS, HADH, FH, ACADM, LDHA
REACTOME_MAPK6_MAPK4_SIGNALING	-1.9259	0.0329	6	UBB, PSMB2, PSMA5, HSPB1, PRKACA, PSMA1
WP_METABOLIC_EPILEPTIC_DISORDERS	-1.9197	0.0336	23	DLD, GAPDH, DLAT, ENO3, GOT2, MDH2, PKM, PDHA1, GOT1, TPI1, FBP2, MDH1, ACAT1, GPI, ALDOA, HADH, PGAM2
KEGG_CALCIUM_SIGNALING_PATHWAY	-1.9086	0.0352	14	VDAC1, VDAC2, SLC25A4, VDAC3, ATP2A2, PLN, PHKA1, TNNC2, PRKACA, MYLK2, RYR1, TNNC1, ATP2A1
REACTOME_SIGNALING_BY_RETINOIC_ACID	-1.8804	0.0409	6	ALDH1A1, DLD, DLAT, PDHB, PDHA1
KEGG_MEDICUS_VARIANT_MUTATION_CAUSED_ABERRANT_PSEN1_TO_MGLUR5_CA2_APOPTOTIC_PATHWAY	-1.8638	0.0444	5	VDAC1, VDAC2, SLC25A4, VDAC3, CYCS
KEGG_MEDICUS_VARIANT_MUTATION_CAUSED_ABERRANT_ABETA_TO_VGCC_CA2_APOPTOTIC_PATHWAY_N01006	-1.8631	0.0437	5	VDAC1, VDAC2, SLC25A4, VDAC3, CYCS
KEGG_MEDICUS_VARIANT_MUTATION_CAUSED_ABERRANT_HTT_TO_TRANSPORT_OF_CALCIUM	-1.856	0.0445	5	VDAC1, VDAC2, SLC25A4, VDAC3, CYCS
REACTOME_METABOLISM_OF_AMINO_ACIDS_AND_DERIVATIVES	-1.8553	0.0439	19	SLC25A12, DLD, DLST, OGDH, GOT2, CKM, PSMB2, PSMA5, GOT1, CKMT2, AGMAT, ACAT1, PSMA1, CKB, RPLP2
REACTOME_GLYOXYLATE_METABOLISM_AND_GLYCINE_DEGRADATION	-1.854	0.0434	5	DLD, DLST, OGDH, GOT2
KEGG_MEDICUS_REFERENCE_MACHR_CA2_APOPTOTIC_PATHWAY	-1.8532	0.0428	5	VDAC1, VDAC2, SLC25A4, VDAC3, CYCS
KEGG_MEDICUS_VARIANT_MUTATION_CAUSED_ABERRANT_ABETA_TO_MGLUR5_CA2_APOPTOTIC_PATHWAY	-1.8381	0.0455	5	VDAC1, VDAC2, SLC25A4, VDAC3, CYCS
WP_GLYCOLYSIS_AND_GLUCONEOGENESIS	-1.838	0.0447	20	DLD, GAPDH, DLAT, ENO3, GOT2, MDH2, PKM, PDHA1, GOT1, TPI1, FBP2, MDH1, GPI, ALDOA, PGAM2
KEGG_MEDICUS_VARIANT_SCRAPIE_CONFORMATION_PRPSC_TO_TRANSPORT_OF_CALCIUM	-1.8329	0.0453	5	VDAC1, VDAC2, SLC25A4, VDAC3, CYCS
KEGG_MEDICUS_VARIANT_MUTATION_CAUSED_ABERRANT_HTT_TO_MGLUR5_CA2_APOPTOTIC_PATHWAY	-1.8323	0.0447	5	VDAC1, VDAC2, SLC25A4, VDAC3, CYCS
KEGG_MEDICUS_VARIANT_MUTATION_CAUSED_ABERRANT_ABETA_TO_VGCC_CA2_APOPTOTIC_PATHWAY_N01004	-1.8316	0.0442	5	VDAC1, VDAC2, SLC25A4, VDAC3, CYCS
KEGG_MEDICUS_REFERENCE_MGLUR5_CA2_APOPTOTIC_PATHWAY	-1.8234	0.0458	5	VDAC1, VDAC2, SLC25A4, VDAC3, CYCS
KEGG_MEDICUS_VARIANT_MUTATION_CAUSED_ABERRANT_PSEN_TO_MGLUR5_CA2_APOPTOTIC_PATHWAY	-1.8104	0.0487	5	VDAC1, VDAC2, SLC25A4, VDAC3, CYCS
KEGG_MEDICUS_VARIANT_MUTATION_INACTIVATED_SIGMAR1_TO_CA2_APOPTOTIC_PATHWAY	-1.8052	0.0493	5	VDAC1, VDAC2, SLC25A4, VDAC3, CYCS
KEGG_MEDICUS_VARIANT_MUTATION_CAUSED_ABERRANT_SNCA_TO_VGCC_CA2_APOPTOTIC_PATHWAY	-1.805	0.0485	5	VDAC1, VDAC2, SLC25A4, VDAC3, CYCS
BIOCARTA_ETC_PATHWAY	-1.8045	0.0479	6	UQCRC1, SLC25A4, ATP5F1A, SDHB, SDHA, SDHC
KEGG_MEDICUS_REFERENCE_VGCC_CA2_APOPTOTIC_PATHWAY	-1.8017	0.0478	5	VDAC1, VDAC2, SLC25A4, VDAC3, CYCS
KEGG_MEDICUS_VARIANT_MUTATION_CAUSED_ABERRANT_ABETA_TO_TRANSPORT_OF_CALCIUM	-1.7999	0.0475	5	VDAC1, VDAC2, SLC25A4, VDAC3, CYCS
KEGG_MEDICUS_VARIANT_MUTATION_CAUSED_ABBERANT_ATXN2_3_TO_MGLUR5_CA2_APOPTOTIC_PATHWAY	-1.7989	0.0471	5	VDAC1, VDAC2, SLC25A4, VDAC3, CYCS
KEGG_MEDICUS_VARIANT_MUTATION_CAUSED_ABERRANT_ABETA_TO_MACHR_CA2_APOPTOTIC_PATHWAY	-1.7974	0.0469	5	VDAC1, VDAC2, SLC25A4, VDAC3, CYCS
WP_TCA_CYCLE_AKA_KREBS_OR_CITRIC_ACID_CYCLE	-1.7965	0.0464	14	DLD, DLST, OGDH, MDH2, SUCLG1, SDHB, SUCLA2, SDHA, IDH2, CS, SDHC, FH
KEGG_MEDICUS_VARIANT_MUTATION_CAUSED_ABERRANT_DCTN1_TO_RETROGRADE_AXONAL_TRANSPORT	1.8012	0.0495	5	TUBA1B, TUBB4B, TUBB, TUBA8, TUBA4A
KEGG_MEDICUS_REFERENCE_KINETOCHORE_FIBER_ORGANIZATION	1.8058	0.0487	5	TUBA1B, TUBB4B, TUBB, TUBA8, TUBA4A
REACTOME_IRAK4_DEFICIENCY_TLR2_4	1.8195	0.0452	5	HMGB1, FGA, FGB, FGG, S100A1
REACTOME_RECRUITMENT_OF_MITOTIC_CENTROSOME_PROTEINS_AND_COMPLEXES	1.8254	0.044	10	TUBB4B, DYNC1H1, TUBB, YWHAE, PAFAH1B1, HSP90AA1, DCTN2, TUBA4A, YWHAG
KEGG_PPAR_SIGNALING_PATHWAY	1.8254	0.0444	8	FABP4, FABP5, APOA2, APOA1, DBI, FABP3, ACADM, ACSL1
KEGG_MEDICUS_REFERENCE_MICROTUBULE_DEPOLYMERIZATION	1.8319	0.0432	5	TUBA1B, TUBB4B, TUBB, TUBA8, TUBA4A
REACTOME_FACTORS_INVOLVED_IN_MEGAKARYOCYTE_DEVELOPMENT_AND_PLATELET_PRODUCTION	1.8353	0.0427	19	TUBA1B, EHD2, HBG2, ACTB, RAB5A, TUBB4B, HBE1, TUBA8, HBD, PRKAR2A, TUBA4A, PRKAR1A, HBB, KIF5B, KIF20B, AK3, CAPZA2, CAPZB, PRKACA
REACTOME_AMYLOID_FIBER_FORMATION	1.8384	0.0425	10	H2AC4, H2AZ1, H2BC12, APOA4, APOA1, FGA, GSN, H2BC11, H4C1
REACTOME_MEIOTIC_SYNAPSIS	1.8398	0.0425	7	LMNA, H2AC4, H2BC12, HSPA2, H2BC11, H4C1, SYNE2
REACTOME_SARS_COV_1_INFECTION	1.843	0.0422	9	PPIA, CAV1, YWHAZ, FKBP1A, YWHAB, YWHAE
WP_PPAR_SIGNALING	1.8432	0.0426	8	FABP4, FABP5, APOA2, APOA1, DBI, FABP3, ACADM, ACSL1
REACTOME_ANCHORING_OF_THE_BASAL_BODY_TO_THE_PLASMA_MEMBRANE	1.8567	0.0399	10	TUBB4B, DYNC1H1, TUBB, YWHAE, PAFAH1B1, HSP90AA1, DCTN2, TUBA4A, YWHAG
WP_VITAMIN_B12_METABOLISM	1.8582	0.04	8	SOD1, ALB, APOA1, FGA, FGB, FGG, HBB, SOD2
REACTOME_REGULATION_OF_TLR_BY_ENDOGENOUS_LIGAND	1.8622	0.0395	5	HMGB1, FGA, FGB, FGG, S100A1
REACTOME_ANTI_INFLAMMATORY_RESPONSE_FAVOURING_LEISHMANIA_PARASITE_INFECTION	1.863	0.0397	9	MYH9, IGLC2, IGHG1, CALM1, IGHG2, IGKV2-28, PRKAR2A, PRKAR1A
REACTOME_MEIOSIS	1.8664	0.0393	7	LMNA, H2AC4, H2BC12, HSPA2, H2BC11, H4C1, SYNE2
REACTOME_CELLULAR_SENESCENCE	1.8667	0.0397	8	H1-4, H1-0, H2AC4, H2BC12, TXN
WP_17P133_YWHAE_COPY_NUMBER_VARIATION	1.8695	0.0395	7	YWHAZ, DYNC1H1, YWHAB, YWHAE, PAFAH1B1, DCTN2, YWHAG
REACTOME_REPRODUCTION	1.87	0.0398	7	LMNA, H2AC4, H2BC12, HSPA2, H2BC11, H4C1, SYNE2
BIOCARTA_PPARA_PATHWAY	1.8716	0.0398	6	HSPA1A, APOA2, APOA1, HSP90AA1, PRKAR2A, PRKAR1A
REACTOME_SARS_COV_2_INFECTION	1.8723	0.04	13	CAV1, YWHAZ, SAR1B, YWHAB, YWHAE, UBE2N, HSP90AA1, VCP, HSP90AB1, UBE2V1, YWHAG
REACTOME_M_PHASE	1.8726	0.0403	23	LMNA, TUBA1B, H2AC4, H2BC12, TUBB4B, DYNC1H1, TUBB, YWHAE, RAN, TUBA8, PAFAH1B1, HSP90AA1, DCTN2, H2BC11, TUBA4A, YWHAG, H4C1
REACTOME_ASPARAGINE_N_LINKED_GLYCOSYLATION	1.877	0.0397	17	TUBA1B, CD59, ARF1, TUBB4B, SERPINA1, SAR1B, DYNC1H1, TUBA8, DCTN2, VCP, TUBA4A, SPTA1, SPTB
REACTOME_METABOLISM_OF_LIPIDS	1.8879	0.0377	33	FABP4, CAV1, VAPA, FABP5, VAPB, ARF1, RAB5A, GPX1, SAR1B, APOA2, ALB, APOA1, GPD1L, RAN, GPD1, DBI, FABP3, ACADM, ACADS, ACSL1, ECHS1, HADHA, AKR1B1, ACAA2, HADH, CRAT, DECR1, HADHB, PRKACA, ACAT1, ACADVL
REACTOME_DISEASES_OF_IMMUNE_SYSTEM	1.8886	0.038	5	HMGB1, FGA, FGB, FGG, S100A1
REACTOME_AURKA_ACTIVATION_BY_TPX2	1.8912	0.0378	10	TUBB4B, DYNC1H1, TUBB, YWHAE, PAFAH1B1, HSP90AA1, DCTN2, TUBA4A, YWHAG
REACTOME_TRANSPORT_TO_THE_GOLGI_AND_SUBSEQUENT_MODIFICATION	1.8958	0.0371	15	TUBA1B, CD59, ARF1, TUBB4B, SERPINA1, SAR1B, DYNC1H1, TUBA8, DCTN2, TUBA4A, SPTA1, SPTB
WP_ANDROGEN_RECEPTOR_SIGNALING	1.8989	0.0368	5	CAV1, FLNA, PRDX1, RAN, PARK7
REACTOME_CILIUM_ASSEMBLY	1.9059	0.0355	13	TUBA1B, TUBB4B, DYNC1H1, TUBB, YWHAE, TUBA8, PAFAH1B1, HSP90AA1, DCTN2, TUBA4A, YWHAG
REACTOME_NUCLEAR_ENVELOPE_NE_REASSEMBLY	1.9076	0.0355	6	LMNA, TUBA1B, TUBB4B, RAN, TUBA8, TUBA4A
PID_ERBB1_DOWNSTREAM_PATHWAY	1.9163	0.0342	8	ARPC2, YWHAZ, RAB5A, YWHAB, YWHAE, PEBP1
KEGG_MEDICUS_VARIANT_MUTATION_CAUSED_ABERRANT_HTT_TO_RETROGRADE_AXONAL_TRANSPORT	1.9201	0.0338	6	TUBA1B, TUBB4B, TUBB, TUBA8, DCTN2, TUBA4A
REACTOME_SIGNALING_BY_RHO_GTPASES_MIRO_GTPASES_AND_RHOBTB3	1.9218	0.0338	40	TUBA1B, VIM, H2AC4, CAV1, ARPC2, MYH9, YWHAZ, ACTB, H2BC12, VAPB, FLNA, TUBB4B, CFL1, DYNC1H1, YWHAB, YWHAE, CALM1, TUBA8, PFN1, PAFAH1B1, HSP90AA1, VCP, H2BC11, TUBA4A, HSP90AB1, YWHAG, H4C1
REACTOME_G2_M_DNA_DAMAGE_CHECKPOINT	1.9275	0.0331	8	YWHAZ, H2BC12, YWHAB, YWHAE, UBE2N, H2BC11, YWHAG, H4C1
KEGG_MEDICUS_REFERENCE_RETROGRADE_AXONAL_TRANSPORT	1.9276	0.0335	6	TUBA1B, TUBB4B, TUBB, TUBA8, DCTN2, TUBA4A
REACTOME_SENSORY_PERCEPTION	1.9409	0.0316	9	MYH9, ACTB, APOA4, APOA2, APOA1, CALM1, GSN
REACTOME_ER_TO_GOLGI_ANTEROGRADE_TRANSPORT	1.9446	0.0313	15	TUBA1B, CD59, ARF1, TUBB4B, SERPINA1, SAR1B, DYNC1H1, TUBA8, DCTN2, TUBA4A, SPTA1, SPTB
PID_PDGFRB_PATHWAY	1.9462	0.0313	8	ARPC2, YWHAZ, TAGLN, RAB5A, YWHAB, YWHAE
REACTOME_RHO_GTPASES_ACTIVATE_IQGAPS	1.9491	0.0311	6	TUBA1B, ACTB, TUBB4B, CALM1, TUBA8, TUBA4A
REACTOME_CELL_CYCLE_MITOTIC	1.952	0.031	24	LMNA, TUBA1B, H2AC4, H2BC12, TUBB4B, DYNC1H1, TUBB, YWHAE, RAN, TUBA8, PAFAH1B1, HSP90AA1, DCTN2, H2BC11, TUBA4A, HSP90AB1, YWHAG, H4C1
PID_AVB3_INTEGRIN_PATHWAY	1.9594	0.0298	5	COL6A3, COL6A1, COL6A2, VCL, HSP90AA1
REACTOME_RESOLUTION_OF_SISTER_CHROMATID_COHESION	1.9738	0.0276	6	TUBA1B, TUBB4B, DYNC1H1, TUBA8, PAFAH1B1, TUBA4A
REACTOME_SARS_COV_1_HOST_INTERACTIONS	1.9811	0.0268	8	PPIA, CAV1, YWHAZ, FKBP1A, YWHAB, YWHAE
PID_INTEGRIN3_PATHWAY	1.9981	0.0244	5	HMGB1, FBN1, FGA, FGB, FGG
PID_HDAC_CLASSII_PATHWAY	2.0004	0.0246	5	TUBA1B, YWHAB, YWHAE, RAN, HSP90AA1
WP_CHOLESTEROL_METABOLISM	2.0416	0.0189	6	VAPA, APOA4, SAR1B, APOA2, APOA1
REACTOME_SIGNALING_BY_INTERLEUKINS	2.0564	0.0172	28	PPIA, VIM, HNRNPA2B1, P4HB, HMGB1, ANXA2, TALDO1, MIF, YWHAZ, SOD1, ARF1, CFL1, IGHG1, UBE2N, CRKL, CA1, HSP90AA1
WP_FOLATE_METABOLISM	2.076	0.0154	10	SOD1, GPX1, ALB, APOA1, CAT, FGA, FGB, FGG, HBB, SOD2
REACTOME_DETOXIFICATION_OF_REACTIVE_OXYGEN_SPECIES	2.0773	0.0155	13	P4HB, SOD1, TXN, GPX1, PRDX1, PRDX6, CAT, GSTP1, PRDX2, PRDX3, PRDX5, SOD2
REACTOME_POST_TRANSLATIONAL_PROTEIN_MODIFICATION	2.0784	0.0156	57	TUBA1B, CD59, H2AC4, P4HB, ACTB, H2BC12, ARF1, RAB5A, TUBB4B, C3, SERPINA1, SAR1B, APOA2, ALB, FBN1, DYNC1H1, APOA1, NPLOC4, TF, CALM1, UBE2N, FGA, TUBA8, FGG, DCTN2, RAB13, PARK7, VCP, UBA1, H2BC11, TUBA4A, RAD23A, EIF5A, SPTA1, SPTB
REACTOME_DISEASES_OF_METABOLISM	2.0799	0.0156	10	PRELP, LUM, OGN, BGN, DCN, TALDO1
REACTOME_INITIAL_TRIGGERING_OF_COMPLEMENT	2.0834	0.0155	5	C3, IGLC2, IGHG1, IGHG2, IGKV2-28
REACTOME_HCMV_INFECTION	2.0896	0.0152	9	TUBA1B, H2AC4, H2BC12, TUBB4B, DYNC1H1, TUBA8, H2BC11, TUBA4A, H4C1
REACTOME_CELL_SURFACE_INTERACTIONS_AT_THE_VASCULAR_WALL	2.0918	0.0152	6	PPIA, CAV1, MIF, IGLC2, IGKV2-28, IGHA1
REACTOME_RHO_GTPASES_ACTIVATE_PKNS	2.0995	0.0147	9	H2AC4, MYH9, YWHAZ, H2BC12, YWHAB, YWHAE, H2BC11, YWHAG, H4C1
KEGG_MEDICUS_REFERENCE_RAB7_REGULATED_MICROTUBULE_MINUS_END_DIRECTED_TRANSPORT	2.1034	0.0144	7	TUBA1B, TUBB4B, DYNC1H1, TUBB, TUBA8, DCTN2, TUBA4A
REACTOME_RECRUITMENT_OF_NUMA_TO_MITOTIC_CENTROSOMES	2.1195	0.0128	12	TUBA1B, TUBB4B, DYNC1H1, TUBB, YWHAE, TUBA8, PAFAH1B1, HSP90AA1, DCTN2, TUBA4A, YWHAG
REACTOME_FCGAMMA_RECEPTOR_FCGR_DEPENDENT_PHAGOCYTOSIS	2.1378	0.0114	11	ARPC2, MYH9, ACTB, CFL1, IGLC2, IGHG1, IGHG2, IGKV2-28, HSP90AA1, HSP90AB1
REACTOME_MITOTIC_PROMETAPHASE	2.1641	0.0094	12	TUBA1B, TUBB4B, DYNC1H1, TUBB, YWHAE, TUBA8, PAFAH1B1, HSP90AA1, DCTN2, TUBA4A, YWHAG
REACTOME_HCMV_EARLY_EVENTS	2.1711	0.0091	9	TUBA1B, H2AC4, H2BC12, TUBB4B, DYNC1H1, TUBA8, H2BC11, TUBA4A, H4C1
REACTOME_PARASITE_INFECTION	2.1821	0.0084	8	ARPC2, MYH9, ACTB, IGLC2, IGHG1, IGHG2, IGKV2-28
WP_COMPLEMENT_SYSTEM	2.1858	0.0084	11	CD59, DCN, TXN, C3, ALB, APOA1, FGA, FGB, FGG
REACTOME_APOPTOTIC_EXECUTION_PHASE	2.1908	0.0083	7	H1-4, LMNA, H1-0, VIM, HMGB1
REACTOME_PLASMA_LIPOPROTEIN_ASSEMBLY_REMODELING_AND_CLEARANCE	2.1916	0.0084	9	P4HB, APOA4, SAR1B, APOA2, ALB, APOA1, A2M
REACTOME_GENE_AND_PROTEIN_EXPRESSION_BY_JAK_STAT_SIGNALING_AFTER_INTERLEUKIN_12_STIMULATION	2.1923	0.0085	12	PPIA, HNRNPA2B1, ANXA2, TALDO1, MIF, SOD1, ARF1, CFL1
HALLMARK_COMPLEMENT	2.1943	0.0086	12	CD59, HSPA1A, C3, SERPINA1, APOA4, ANXA5, CSRP1, CALM1, PFN1, CA2
REACTOME_DEGRADATION_OF_THE_EXTRACELLULAR_MATRIX	2.1998	0.0085	7	DCN, COL6A3, FBN1, COL6A1, A2M, COL6A2
REACTOME_RHO_GTPASES_ACTIVATE_FORMINS	2.2035	0.0085	8	TUBA1B, ACTB, TUBB4B, DYNC1H1, TUBA8, PFN1, PAFAH1B1, TUBA4A
REACTOME_SARS_COV_INFECTIONS	2.2081	0.0085	19	PPIA, CAV1, YWHAZ, FKBP1A, SAR1B, YWHAB, TUBB, YWHAE, IGLC2, UBE2N, IGKV2-28, HSP90AA1, VCP, HSP90AB1, UBE2V1, YWHAG
REACTOME_PLASMA_LIPOPROTEIN_ASSEMBLY	2.209	0.0085	7	P4HB, APOA4, SAR1B, APOA2, APOA1, A2M
KEGG_PATHOGENIC_ESCHERICHIA_COLI_INFECTION	2.2138	0.0084	8	TUBA1B, ARPC2, YWHAZ, ACTB, TUBB4B, TUBB, TUBA8, TUBA4A
REACTOME_AGGREPHAGY	2.2149	0.0085	12	TUBA1B, VIM, TUBB4B, DYNC1H1, UBE2N, TUBA8, HSP90AA1, PARK7, VCP, TUBA4A, UBE2V1
HALLMARK_APOPTOSIS	2.2422	0.0072	13	LMNA, LUM, H1-0, BGN, DCN, CAV1, SOD1, GPX1
REACTOME_SCAVENGING_OF_HEME_FROM_PLASMA	2.2539	0.0067	9	HPX, HP, ALB, APOA1, IGLC2, IGKV2-28, IGHA1, HBA2, HBB
REACTOME_COMPLEMENT_CASCADE	2.2568	0.0067	6	CD59, C3, IGLC2, IGHG1, IGHG2, IGKV2-28
HALLMARK_EPITHELIAL_MESENCHYMAL_TRANSITION	2.2571	0.0068	15	LUM, VIM, CD59, BGN, DCN, TAGLN, FLNA, COL6A3, FBN1, COL6A2
WP_PATHOGENIC_ESCHERICHIA_COLI_INFECTION	2.2646	0.0065	8	TUBA1B, ARPC2, YWHAZ, ACTB, TUBB4B, TUBB, TUBA8, TUBA4A
WP_NETWORK_MAP_OF_SARSCOV2_SIGNALING	2.2679	0.0065	15	ACTB, HP, APOA2, ALB, APOA1, TF, FGA, GSN, FGB, FGG, HBD, HBB, EIF4A2
REACTOME_TRANSLOCATION_OF_SLC2A4_GLUT4_TO_THE_PLASMA_MEMBRANE	2.2743	0.0065	13	TUBA1B, MYH9, YWHAZ, ACTB, TUBB4B, YWHAB, YWHAE, CALM1, TUBA8, RAB13, TUBA4A, YWHAG
REACTOME_VIRAL_INFECTION_PATHWAYS	2.2773	0.0063	40	TUBA1B, PPIA, H2AC4, CAV1, HSPA1A, YWHAZ, H2BC12, ARF1, RAB5A, FKBP1A, TUBB4B, SAR1B, DYNC1H1, YWHAB, TUBB, YWHAE, IGLC2, RAN, UBE2N, IGKV2-28, TUBA8, HSP90AA1, VCP, H2BC11, TUBA4A, HSP90AB1, UBE2V1, YWHAG, H4C1
REACTOME_SIGNALING_BY_MODERATE_KINASE_ACTIVITY_BRAF_MUTANTS	2.2792	0.0063	9	ACTB, YWHAB, VCL, PEBP1, CALM1, FGA, FGB, FGG
REACTOME_ADAPTIVE_IMMUNE_SYSTEM	2.2887	0.0061	36	TUBA1B, PPIA, HMGB1, YWHAZ, ARF1, FKBP1A, TUBB4B, C3, SAR1B, DYNC1H1, YWHAB, IGLC2, CALM1, UBE2N, FGA, IGKV2-28, FGB, TUBA8, FGG, DCTN2, S100A1, UBA1, NPEPPS, TUBA4A
REACTOME_PLASMA_LIPOPROTEIN_REMODELING	2.2987	0.0057	5	P4HB, APOA4, APOA2, ALB, APOA1
PID_INTEGRIN1_PATHWAY	2.3279	0.0044	7	COL6A3, FBN1, COL6A1, COL6A2, FGA, FGB, FGG
REACTOME_LEISHMANIA_INFECTION	2.336	0.0044	15	ARPC2, MYH9, ACTB, TXN, C3, IGLC2, IGHG1, CALM1, IGHG2, IGKV2-28, PRKAR2A, PRKAR1A, HSP90AB1
REACTOME_CHYLOMICRON_ASSEMBLY	2.3407	0.0045	5	P4HB, APOA4, SAR1B, APOA2, APOA1
REACTOME_CELL_CYCLE	2.3449	0.0044	29	LMNA, TUBA1B, H2AC4, YWHAZ, H2BC12, TUBB4B, DYNC1H1, YWHAB, TUBB, YWHAE, RAN, UBE2N, TUBA8, PAFAH1B1, HSPA2, HSP90AA1, DCTN2, H2BC11, TUBA4A, HSP90AB1, YWHAG, H4C1, SYNE2
REACTOME_CYTOKINE_SIGNALING_IN_IMMUNE_SYSTEM	2.3528	0.0044	38	TUBA1B, PPIA, VIM, HNRNPA2B1, P4HB, HMGB1, HSPA1A, ANXA2, TALDO1, MIF, YWHAZ, SOD1, ARF1, FLNA, TUBB4B, CFL1, IGHG1, UBE2N, CRKL, TUBA8, CA1, HSPA2, HSP90AA1
REACTOME_MAP2K_AND_MAPK_ACTIVATION	2.3543	0.0045	7	ACTB, YWHAB, VCL, PEBP1, FGA, FGB, FGG
KEGG_COMPLEMENT_AND_COAGULATION_CASCADES	2.3554	0.0046	7	CD59, C3, SERPINA1, A2M, FGA, FGB, FGG
REACTOME_REGULATION_OF_INSULIN_LIKE_GROWTH_FACTOR_IGF_TRANSPORT_AND_UPTAKE_BY_INSULIN_LIKE_GROWTH_FACTOR_BINDING_PROTEINS_IGFBPS	2.3616	0.0045	12	P4HB, C3, SERPINA1, APOA2, ALB, FBN1, APOA1, TF, FGA, FGG
REACTOME_ONCOGENIC_MAPK_SIGNALING	2.3839	0.0041	10	LMNA, ACTB, YWHAB, VCL, PEBP1, CALM1, FGA, FGB, FGG
REACTOME_INTERLEUKIN_12_FAMILY_SIGNALING	2.394	0.0039	13	PPIA, HNRNPA2B1, P4HB, ANXA2, TALDO1, MIF, SOD1, ARF1, CFL1
REACTOME_NEUTROPHIL_DEGRANULATION	2.4059	0.0036	45	PPIA, CD59, FTH1, HMGB1, VAPA, HSPA1A, ANXA2, MIF, ORM1, FABP5, TUBB4B, C3, SERPINA1, HP, CYB5R3, PRDX6, CSTB, DYNC1H1, TUBB, VCL, CAT, GSN, GSTP1, PADI2, HSP90AA1, VCP, ALAD, HSP90AB1, HBB, GDI2, PDAP1
WP_NRF2_PATHWAY	2.4191	0.0033	15	FTH1, HSPA1A, TXN, PRDX1, SERPINA1, PRDX6, GSTM2, PGD, GSTP1, HSP90AA1, GSTM1, HSP90AB1, BLVRB, GSTM3
WP_NUCLEAR_RECEPTORS_METAPATHWAY	2.4256	0.0034	20	FTH1, HSPA1A, TXN, PRDX1, SERPINA1, APOA2, PRDX6, APOA1, GSTM2, PGD, GSTP1, HSP90AA1, GSTM1, HSP90AB1, BLVRB, DBI, GSTM3
REACTOME_INTERLEUKIN_12_SIGNALING	2.4288	0.0033	13	PPIA, HNRNPA2B1, P4HB, ANXA2, TALDO1, MIF, SOD1, ARF1, CFL1
REACTOME_DISEASES_OF_GLYCOSYLATION	2.4369	0.0033	6	PRELP, LUM, OGN, BGN, DCN
HALLMARK_COAGULATION	2.4787	0.0024	13	C3, SERPINA1, CSRP1, FBN1, APOA1, A2M, TF, FGA, GSN, FGG, S100A1, WDR1
REACTOME_ECM_PROTEOGLYCANS	2.485	0.0023	6	LUM, BGN, DCN, COL6A3, COL6A1, COL6A2
REACTOME_BINDING_AND_UPTAKE_OF_LIGANDS_BY_SCAVENGER_RECEPTORS	2.5183	0.0017	11	FTH1, HPX, HP, ALB, APOA1, IGLC2, IGKV2-28, HSP90AA1, IGHA1, HBA2, HBB
HALLMARK_HEME_METABOLISM	2.5296	0.0016	20	H1-0, C3, CAT, MYL4, HAGH, CA1, HBD, SELENBP1, PRDX2, CA2, ALAD, SLC4A1, RAD23A, SPTA1, HBB, SPTB, BLVRB
WP_VEGFAVEGFR2_SIGNALING	2.5405	0.0017	39	TMSB4X, P4HB, HMGB1, CAV1, HSPA1A, MYH9, TXN, RAB5A, GPX1, PRDX6, CFL1, CSRP1, ALB, YWHAE, VCL, FGA, PGD, FGB, PFN1, PGK1, FGG, HSP90AA1, HBD, BIN1, PRDX2
WP_SELENIUM_MICRONUTRIENT_NETWORK	2.5672	0.0015	16	SOD1, TXN, GPX1, PRDX1, ALB, APOA1, CAT, FGA, FGB, FGG, PRDX2, PRDX3, HBB, PNPO, PRDX5, SOD2
REACTOME_INTEGRIN_CELL_SURFACE_INTERACTIONS	2.5679	0.0016	8	LUM, COL6A3, FBN1, COL6A1, COL6A2, FGA, FGB, FGG
REACTOME_EXTRACELLULAR_MATRIX_ORGANIZATION	2.6067	0.0013	16	LUM, BGN, DCN, P4HB, COL6A3, FBN1, COL6A1, A2M, COL6A2, FGA, DMD, FGB, FGG
REACTOME_SIGNALING_BY_BRAF_AND_RAF1_FUSIONS	2.6648	0.0006	9	LMNA, ACTB, YWHAB, VCL, PEBP1, CALM1, FGA, FGB, FGG
REACTOME_DISEASES_ASSOCIATED_WITH_GLYCOSAMINOGLYCAN_METABOLISM	2.6787	0.0004	5	PRELP, LUM, OGN, BGN, DCN
REACTOME_MEMBRANE_TRAFFICKING	2.6883	0.0004	36	TUBA1B, CD59, FTH1, ARPC2, MYH9, YWHAZ, ACTB, PACSIN3, ARF1, RAB5A, TUBB4B, SERPINA1, SAR1B, DYNC1H1, YWHAB, YWHAE, TF, CALM1, TUBA8, PAFAH1B1, BIN1, DCTN2, RAB13, TUBA4A, SPTA1, GDI2, SPTB, YWHAG
REACTOME_GLYCOSAMINOGLYCAN_METABOLISM	2.6979	0.0005	5	PRELP, LUM, OGN, BGN, DCN
REACTOME_RESPONSE_TO_ELEVATED_PLATELET_CYTOSOLIC_CA2	2.767	0.0002	26	PPIA, TMSB4X, ORM1, SOD1, FLNA, SERPINA1, ANXA5, CFL1, ALB, APOA1, A2M, VCL, TF, CALM1, OLA1, FGA, FGB, PFN1, FGG
REACTOME_INFECTIOUS_DISEASE	2.9438	0.0002	55	TUBA1B, PPIA, H2AC4, CAV1, ARPC2, HSPA1A, MYH9, YWHAZ, ACTB, H2BC12, TXN, ARF1, RAB5A, FKBP1A, TUBB4B, C3, SAR1B, ENO1, DYNC1H1, YWHAB, TUBB, YWHAE, IGLC2, RAN, IGHG1, CALM1, UBE2N, IGHG2, IGKV2-28, TUBA8, PGK1, HSP90AA1, PRKAR2A, VCP, H2BC11, TUBA4A, PRKAR1A, HSP90AB1, UBE2V1, YWHAG, H4C1
REACTOME_PLATELET_ACTIVATION_SIGNALING_AND_AGGREGATION	2.9485	0.0003	27	PPIA, TMSB4X, YWHAZ, ORM1, SOD1, FLNA, SERPINA1, ANXA5, CFL1, ALB, APOA1, A2M, VCL, TF, CALM1, OLA1, FGA, FGB, PFN1, FGG
REACTOME_INNATE_IMMUNE_SYSTEM	2.9743	0.0003	68	PPIA, CD59, FTH1, HMGB1, VAPA, ARPC2, HSPA1A, ANXA2, MIF, MYH9, ORM1, ACTB, FABP5, TXN, TUBB4B, C3, SERPINA1, HP, CYB5R3, PRDX6, CFL1, CSTB, DYNC1H1, TUBB, IGLC2, VCL, CAT, IGHG1, CALM1, UBE2N, FGA, IGHG2, IGKV2-28, GSN, GSTP1, FGB, FGG, PADI2, HSP90AA1, VCP, S100A1, ALAD, HSP90AB1, HBB, GDI2, PDAP1, UBE2V1
REACTOME_RHO_GTPASE_EFFECTORS	3.014	0	22	TUBA1B, H2AC4, ARPC2, MYH9, YWHAZ, ACTB, H2BC12, FLNA, TUBB4B, CFL1, DYNC1H1, YWHAB, YWHAE, CALM1, TUBA8, PFN1, PAFAH1B1, H2BC11, TUBA4A, YWHAG, H4C1
REACTOME_HEMOSTASIS	3.3148	0	55	TUBA1B, PPIA, S100A10, TMSB4X, EHD2, CAV1, ANXA2, MIF, YWHAZ, ORM1, SOD1, HBG2, ACTB, RAB5A, FLNA, TUBB4B, SERPINA1, ANXA5, CFL1, ALB, APOA1, IGLC2, A2M, VCL, TF, CALM1, OLA1, FGA, IGKV2-28, HBE1, FGB, TUBA8, PFN1, FGG, HBD, IGHA1, PRKAR2A
REACTOME_VESICLE_MEDIATED_TRANSPORT	3.4839	0	46	TUBA1B, CD59, FTH1, ARPC2, MYH9, YWHAZ, ACTB, HPX, PACSIN3, ARF1, RAB5A, TUBB4B, SERPINA1, HP, SAR1B, ALB, DYNC1H1, APOA1, YWHAB, YWHAE, IGLC2, TF, CALM1, IGKV2-28, TUBA8, PAFAH1B1, HSP90AA1, IGHA1, BIN1, DCTN2, RAB13, HBA2, TUBA4A, SPTA1, HBB, GDI2, SPTB

## Sheet: GSEA_ALM_above_med_change
Gene Set Name	Normalized Enrichment Score	FDR	Set Size	Core Enrichment
REACTOME_AEROBIC_RESPIRATION_AND_RESPIRATORY_ELECTRON_TRANSPORT	-8.5354	0	133	GOT2, GOT1, LYRM7, MDH1, MDH2, FAHD1, ATP5PF, DLD, ACAT1, COX6B1, SUCLA2, ATP5F1D, ATP5F1B, MT-ATP6, CYCS, NDUFV3, ATP5PD, FH, GPT, COX7A2, NDUFV1, IDH3A, IDH2, SUCLG1, UQCRC1, NDUFA2, ATP5F1E, COX5B, ETFB, ETFA, NNT, NDUFA5, UQCRC2, MT-ATP8, SLC25A4, VDAC1, MT-CYB, NDUFA7, IDH3B, NDUFA13, PDHX, ATP5MG, DMAC2L, NDUFS8, NDUFA4, CYC1, UQCRB, ATP5ME, ATP5PO, OGDH, MPC2, NDUFS3, MT-CO2, COX5A, NDUFS6…
HALLMARK_OXIDATIVE_PHOSPHORYLATION	-8.2834	0	127	GOT2, MDH1, DECR1, MDH2, ATP5PF, DLD, ACAT1, ACAA2, COX6B1, SUCLA2, ATP5F1D, ATP5F1B, CYCS, ATP5PD, FH, COX7A2, NDUFV1, IDH3A, IDH2, SUCLG1, UQCRC1, NDUFA2, ATP5F1E, COX5B, ETFB, ETFA, NNT, NDUFA5, UQCRC2, VDAC2, AIFM1, SLC25A4, VDAC1, NDUFA7, ECHS1, IDH3B, PDHX, ATP5MG, TIMM13, NDUFS8, NDUFA4, ACADVL, CYC1, ECH1, UQCRB, ATP5ME, ECI1, ATP5PO, OGDH, NDUFS3, COX5A, NDUFS6, ATP5F1A, ATP1B1, UQCRFS1,…
REACTOME_RESPIRATORY_ELECTRON_TRANSPORT	-6.958	0	83	GOT2, GOT1, LYRM7, MDH1, MDH2, COX6B1, CYCS, NDUFV3, COX7A2, NDUFV1, UQCRC1, NDUFA2, COX5B, ETFB, ETFA, NDUFA5, UQCRC2, MT-CYB, NDUFA7, NDUFA13, NDUFS8, NDUFA4, CYC1, UQCRB, NDUFS3, MT-CO2, COX5A, NDUFS6, NDUFB11, UQCRFS1, SDHA, COX4I1, NDUFS1, COX7A1, SDHC, COX6C, COQ10A, NDUFA6, NDUFV2, NDUFB8, COX7C, NDUFB4, COX8A, NDUFS2, NDUFA11, NDUFS4, MT-ND4, NDUFB9, NDUFB1, HSPA9, UQCRQ, NDUFA9, NDUFB10,…
WP_ELECTRON_TRANSPORT_CHAIN_OXPHOS_SYSTEM_IN_MITOCHONDRIA	-6.9361	0	79	ATP5PF, COX6B1, ATP5F1D, ATP5F1B, MT-ATP6, NDUFV3, ATP5PD, COX7A2, NDUFV1, UQCRC1, NDUFA2, ATP5F1E, COX5B, NDUFA5, UQCRC2, MT-ATP8, SLC25A4, MT-CYB, NDUFA7, NDUFA13, ATP5MG, DMAC2L, NDUFS8, NDUFA4, UQCRB, ATP5ME, ATP5PO, NDUFS3, MT-CO2, COX5A, NDUFS6, ATP5F1A, UQCRFS1, SDHA, ATP5PB, COX4I1, NDUFS1, COX7A1, SDHC, COX6C, NDUFA6, NDUFV2, NDUFB8, COX7C, NDUFB4, COX8A, NDUFS2, NDUFA11, NDUFS4, MT-ND4,…
KEGG_OXIDATIVE_PHOSPHORYLATION	-6.9278	0	79	ATP5PF, COX6B1, ATP5F1D, ATP5F1B, MT-ATP6, NDUFV3, ATP5PD, COX7A2, NDUFV1, UQCRC1, NDUFA2, ATP5F1E, COX5B, NDUFA5, UQCRC2, MT-ATP8, MT-CYB, NDUFA7, ATP5MG, NDUFS8, NDUFA4, CYC1, UQCRB, ATP5ME, ATP5PO, NDUFS3, MT-CO2, COX5A, NDUFS6, ATP5F1A, UQCRFS1, SDHA, ATP5PB, COX4I1, NDUFS1, COX7A1, SDHC, COX6C, NDUFA6, NDUFV2, NDUFB8, PPA1, COX7C, NDUFB4, COX8A, NDUFS2, NDUFA11, NDUFS4, MT-ND4, NDUFB9, NDUFB…
KEGG_HUNTINGTONS_DISEASE	-6.7171	0	83	ATP5PF, COX6B1, TFAM, ATP5F1D, ATP5F1B, MT-ATP6, CYCS, NDUFV3, ATP5PD, COX7A2, NDUFV1, UQCRC1, NDUFA2, ATP5F1E, COX5B, NDUFA5, UQCRC2, VDAC2, MT-ATP8, SLC25A4, VDAC1, MT-CYB, SOD2, NDUFA7, NDUFS8, NDUFA4, CYC1, UQCRB, ATP5PO, NDUFS3, MT-CO2, COX5A, NDUFS6, ATP5F1A, UQCRFS1, SDHA, ATP5PB, COX4I1, NDUFS1, COX7A1, SDHC, COX6C, NDUFA6, NDUFV2, NDUFB8, COX7C, NDUFB4, COX8A, NDUFS2, NDUFS4, NDUFB9, NDU…
KEGG_PARKINSONS_DISEASE	-6.6229	0	83	ATP5PF, COX6B1, ATP5F1D, ATP5F1B, MT-ATP6, CYCS, NDUFV3, ATP5PD, COX7A2, NDUFV1, UQCRC1, NDUFA2, ATP5F1E, COX5B, NDUFA5, UQCRC2, VDAC2, MT-ATP8, SLC25A4, VDAC1, MT-CYB, NDUFA7, NDUFS8, NDUFA4, CYC1, UQCRB, ATP5PO, NDUFS3, MT-CO2, COX5A, NDUFS6, ATP5F1A, UQCRFS1, SDHA, ATP5PB, COX4I1, NDUFS1, COX7A1, SDHC, COX6C, NDUFA6, NDUFV2, NDUFB8, COX7C, NDUFB4, COX8A, NDUFS2, NDUFS4, MT-ND4, NDUFB9, NDUFB1,…
KEGG_ALZHEIMERS_DISEASE	-6.2975	0	82	ATP5PF, COX6B1, ATP5F1D, ATP5F1B, MT-ATP6, CYCS, NDUFV3, ATP5PD, COX7A2, NDUFV1, UQCRC1, NDUFA2, ATP5F1E, COX5B, NDUFA5, UQCRC2, MT-ATP8, MT-CYB, NDUFA7, NDUFS8, NDUFA4, CYC1, UQCRB, ATP5PO, NDUFS3, MT-CO2, COX5A, NDUFS6, ATP5F1A, UQCRFS1, SDHA, ATP5PB, COX4I1, NDUFS1, COX7A1, SDHC, COX6C, NDUFA6, NDUFV2, NDUFB8, COX7C, NDUFB4, COX8A, NDUFS2, NDUFS4, NDUFB9, NDUFB1, GAPDH, UQCRQ, NDUFA9, NDUFB10,…
WP_NONALCOHOLIC_FATTY_LIVER_DISEASE	-5.9449	0	68	COX6B1, CYCS, NDUFV3, COX7A2, NDUFV1, UQCRC1, NDUFA2, COX5B, NDUFA5, UQCRC2, MT-CYB, NDUFA7, NDUFA13, NDUFS8, NDUFA4, CYC1, UQCRB, NDUFS3, MT-CO2, COX5A, NDUFS6, NDUFB11, UQCRFS1, SDHA, COX4I1, NDUFS1, COX7A1, SDHC, COX6C, NDUFA6, NDUFV2, NDUFB8, COX7C, NDUFB4, COX8A, NDUFS2, NDUFA11, NDUFS4, NDUFB9, NDUFB1, UQCRQ, NDUFA9, NDUFB10, NDUFS7, NDUFAB1, NDUFB7, UQCRH, SDHB, NDUFS5, MT-CO3, NDUFC2, NDU…
WP_OXIDATIVE_PHOSPHORYLATION	-5.6226	0	47	ATP5PF, ATP5F1D, ATP5F1B, MT-ATP6, NDUFV3, ATP5PD, NDUFV1, NDUFA2, ATP5F1E, NDUFA5, NDUFA7, ATP5MG, DMAC2L, NDUFS8, NDUFA4, ATP5ME, ATP5PO, NDUFS3, NDUFS6, ATP5F1A, ATP5PB, NDUFS1, NDUFA6, NDUFV2, NDUFB8, NDUFB4, NDUFS2, NDUFA11, NDUFS4, MT-ND4, NDUFB9, NDUFB1, NDUFA9, NDUFB10, NDUFS7, NDUFAB1, NDUFB7, MT-ND5, NDUFS5, NDUFC2
KEGG_MEDICUS_REFERENCE_MITOCHONDRIAL_COMPLEX_UCP1_IN_THERMOGENESIS	-5.5365	0	46	COX6B1, ATP5F1D, MT-ATP6, NDUFV1, NDUFA2, ATP5F1E, UQCRC2, NDUFA13, NDUFS8, NDUFA4, CYC1, UQCRB, ATP5PO, NDUFS3, COX5A, NDUFS6, ATP5F1A, NDUFB11, UQCRFS1, SDHA, COX4I1, NDUFS1, SDHC, NDUFA6, NDUFV2, NDUFB8, COX8A, NDUFS2, NDUFA11, NDUFS4, NDUFB9, UQCRQ, NDUFA9, NDUFB10, NDUFS7, NDUFB7, SDHB, NDUFC2, NDUFB3, COA3, NDUFA12
REACTOME_MITOCHONDRIAL_PROTEIN_DEGRADATION	-4.9321	0	58	MDH2, ATP5PF, DLD, ACAT1, HSPD1, TFAM, HADH, ATP5F1B, MT-ATP6, NDUFV3, ATP5PD, FH, NDUFV1, IDH3A, IDH2, NDUFA2, COX5B, UQCRC2, NDUFA13, ATP5MG, ECH1, ECI1, ATP5PO, OGDH, NDUFS3, MT-CO2, COX5A, ATP5F1A, COX4I1, NDUFS1, IARS2, AFG3L2, OXCT1, HSPA9, UQCRQ, CS, LONP1, MT-ND5, ATP5F1C, PDHB, ACO2, PDHA1, MT-CO1, PRKACA, HSD17B10, BDH1
KEGG_MEDICUS_VARIANT_MUTATION_CAUSED_ABERRANT_TDP43_TO_ELECTRON_TRANSFER_IN_COMPLEX_I	-4.7609	0	39	NDUFV3, NDUFV1, NDUFA2, NDUFA5, NDUFA7, NDUFA13, NDUFS8, NDUFA4, NDUFS3, NDUFS6, NDUFB11, NDUFS1, NDUFA6, NDUFV2, NDUFB8, NDUFB4, NDUFS2, NDUFA11, NDUFS4, MT-ND4, NDUFB9, NDUFB1, NDUFA9, NDUFB10, NDUFS7, NDUFAB1, NDUFB7, MT-ND5, NDUFS5, NDUFC2, NDUFB3, NDUFA12, NDUFB5, NDUFA10, NDUFC1
KEGG_MEDICUS_VARIANT_MUTATION_INACTIVATED_PINK1_TO_ELECTRON_TRANSFER_IN_COMPLEX_I	-4.7493	0	39	NDUFV3, NDUFV1, NDUFA2, NDUFA5, NDUFA7, NDUFA13, NDUFS8, NDUFA4, NDUFS3, NDUFS6, NDUFB11, NDUFS1, NDUFA6, NDUFV2, NDUFB8, NDUFB4, NDUFS2, NDUFA11, NDUFS4, MT-ND4, NDUFB9, NDUFB1, NDUFA9, NDUFB10, NDUFS7, NDUFAB1, NDUFB7, MT-ND5, NDUFS5, NDUFC2, NDUFB3, NDUFA12, NDUFB5, NDUFA10, NDUFC1
KEGG_MEDICUS_REFERENCE_ELECTRON_TRANSFER_IN_COMPLEX_I	-4.7251	0	39	NDUFV3, NDUFV1, NDUFA2, NDUFA5, NDUFA7, NDUFA13, NDUFS8, NDUFA4, NDUFS3, NDUFS6, NDUFB11, NDUFS1, NDUFA6, NDUFV2, NDUFB8, NDUFB4, NDUFS2, NDUFA11, NDUFS4, MT-ND4, NDUFB9, NDUFB1, NDUFA9, NDUFB10, NDUFS7, NDUFAB1, NDUFB7, MT-ND5, NDUFS5, NDUFC2, NDUFB3, NDUFA12, NDUFB5, NDUFA10, NDUFC1
KEGG_MEDICUS_VARIANT_MUTATION_CAUSED_ABERRANT_ABETA_TO_ELECTRON_TRANSFER_IN_COMPLEX_I	-4.6937	0	42	NDUFV3, NDUFV1, NDUFA2, NDUFA5, NDUFA7, NDUFA13, NDUFS8, NDUFA4, NDUFS3, NDUFS6, NDUFB11, NDUFS1, NDUFA6, NDUFV2, NDUFB8, NDUFB4, NDUFS2, NDUFA11, NDUFS4, MT-ND4, NDUFB9, NDUFB1, NDUFA9, NDUFB10, NDUFS7, NDUFAB1, NDUFB7, MT-ND5, NDUFS5, NDUFC2, NDUFB3, NDUFA12, NDUFB5, NDUFA10, NDUFC1, MAPT, CAPN1
REACTOME_COMPLEX_I_BIOGENESIS	-4.6501	0	41	NDUFV3, NDUFV1, NDUFA2, NDUFA5, NDUFA7, NDUFA13, NDUFS8, NDUFS3, NDUFS6, NDUFB11, NDUFS1, NDUFA6, NDUFV2, NDUFB8, NDUFB4, NDUFS2, NDUFA11, NDUFS4, MT-ND4, NDUFB9, NDUFB1, HSPA9, NDUFA9, NDUFB10, NDUFS7, NDUFAB1, NDUFB7, MT-ND5, NDUFS5, NDUFC2, NDUFB3, NDUFA12, NDUFB5, NDUFA10, NDUFC1
KEGG_MEDICUS_VARIANT_MUTATION_CAUSED_ABERRANT_SNCA_TO_ELECTRON_TRANSFER_IN_COMPLEX_I	-4.6171	0	40	NDUFV3, NDUFV1, NDUFA2, NDUFA5, NDUFA7, NDUFA13, NDUFS8, NDUFA4, NDUFS3, NDUFS6, NDUFB11, NDUFS1, NDUFA6, NDUFV2, NDUFB8, NDUFB4, NDUFS2, NDUFA11, NDUFS4, MT-ND4, NDUFB9, NDUFB1, NDUFA9, NDUFB10, NDUFS7, NDUFAB1, NDUFB7, MT-ND5, NDUFS5, NDUFC2, NDUFB3, NDUFA12, NDUFB5, NDUFA10, NDUFC1
WP_MITOCHONDRIAL_COMPLEX_I_ASSEMBLY_MODEL_OXPHOS_SYSTEM	-4.2022	0	35	NDUFV3, NDUFV1, NDUFA2, NDUFA5, NDUFA7, NDUFA13, NDUFS3, NDUFS6, NDUFB11, NDUFS1, NDUFA6, NDUFV2, NDUFB8, NDUFB4, NDUFS2, NDUFS4, MT-ND4, NDUFB9, NDUFB1, NDUFB10, NDUFAB1, NDUFB7, MT-ND5, NDUFS5, NDUFC2, NDUFB3, NDUFA12, NDUFB5, NDUFA10, NDUFC1
REACTOME_MITOCHONDRIAL_BIOGENESIS	-4.1678	0	36	SIRT5, ATP5PF, TFAM, ATP5F1D, ATP5F1B, MT-ATP6, CYCS, ATP5PD, IDH2, ATP5F1E, MT-ATP8, SOD2, ATP5MG, DMAC2L, ATP5ME, ATP5PO, ATP5F1A, ATP5PB, MICOS10, HSPA9, ATP5MK, CHCHD3, ATP5F1C, SIRT3, IMMT, SAMM50, TMEM11, MAPK12, APOOL, ATP5MF, MAPK14
KEGG_CARDIAC_MUSCLE_CONTRACTION	-4.1526	0	36	COX6B1, COX7A2, UQCRC1, COX5B, UQCRC2, MT-CYB, CYC1, UQCRB, MT-CO2, COX5A, ATP1B1, UQCRFS1, TPM3, ATP1A2, COX4I1, COX7A1, COX6C, COX7C, COX8A, TNNC1, UQCRQ, UQCRH, ATP2A2, MT-CO3, MYL3, UQCR10, MYL2, MT-CO1, MYH6
REACTOME_METABOLISM_OF_AMINO_ACIDS_AND_DERIVATIVES	-4.0617	0	129	GOT2, GOT1, CKMT2, TXN2, DLD, HIBCH, ACAT1, CKM, GCSH, GPT, PSMB7, CKB, GRHPR, RIDA, ECHS1, OGDH, HIBADH, DLST, BCAT2, RPS5, PSMB5, PSMA4, ALDH7A1, ALDH4A1, TST, TXNRD1, SLC25A12, GSR, PSMA6, PSMD1, HSD17B10, RPS28, PSMA3, EPRS1, GSTZ1, PSMB6, PSMA5, RPL12, RPL6, PSMB3, RPS3A, PSMC3, ACADSB, AHCY, PSMA7, PSMB2, PSME2, GAMT, RPL5, PSMB4, DARS1, RPS12, RPL13, RPS14, IVD, RPL32, RPS10, ACAD8, PSMD2,…
REACTOME_CRISTAE_FORMATION	-3.8432	0	24	ATP5PF, ATP5F1D, ATP5F1B, MT-ATP6, ATP5PD, ATP5F1E, MT-ATP8, ATP5MG, DMAC2L, ATP5ME, ATP5PO, ATP5F1A, ATP5PB, MICOS10, HSPA9, ATP5MK, CHCHD3, ATP5F1C, IMMT, SAMM50, TMEM11
REACTOME_FORMATION_OF_ATP_BY_CHEMIOSMOTIC_COUPLING	-3.7085	0	16	ATP5PF, ATP5F1D, ATP5F1B, MT-ATP6, ATP5PD, ATP5F1E, MT-ATP8, ATP5MG, DMAC2L, ATP5ME, ATP5PO, ATP5F1A, ATP5PB, ATP5MK, ATP5F1C
REACTOME_CITRIC_ACID_CYCLE_TCA_CYCLE	-3.6463	0	22	MDH2, DLD, ACAT1, SUCLA2, FH, IDH3A, IDH2, SUCLG1, NNT, IDH3B, OGDH, SDHA, DLST, SDHC, CS, SDHB, FXN, SIRT3, ACO2
REACTOME_COMPLEX_IV_ASSEMBLY	-3.5996	0	15	COX6B1, COX7A2, COX5B, NDUFA4, MT-CO2, COX5A, COX4I1, COX7A1, COX6C, COQ10A, COX7C, COX8A, MT-CO3, COA3, MT-CO1
REACTOME_MITOCHONDRIAL_PROTEIN_IMPORT	-3.4812	0	20	HSPD1, ATP5F1B, SLC25A4, VDAC1, TIMM13, CYC1, ATP5F1A, TIMM44, NDUFB8, HSPA9, CS, CHCHD3, FXN, TOMM5, ACO2, SLC25A12, SAMM50
KEGG_CITRATE_CYCLE_TCA_CYCLE	-3.4345	0	23	MDH1, MDH2, DLD, SUCLA2, FH, IDH3A, IDH2, SUCLG1, IDH3B, OGDH, SDHA, DLST, SDHC, CS, DLAT, SDHB, PDHB, ACO2, PDHA1
WP_FATTY_ACID_BETAOXIDATION	-3.4224	0	19	DECR1, DLD, ACAT1, HADH, CRAT, ECHS1, ACADVL, ECI1, ACADS, SLC25A20, ACADM, ACSL1, TPI1, CPT2, HADHB, HADHA, CPT1B
WP_TCA_CYCLE_AKA_KREBS_OR_CITRIC_ACID_CYCLE	-3.4081	0	17	MDH2, DLD, SUCLA2, FH, IDH3A, IDH2, SUCLG1, IDH3B, OGDH, SDHA, DLST, SDHC, CS, SDHB, ACO2
WP_MITOCHONDRIAL_COMPLEX_IV_ASSEMBLY	-3.4044	0	13	COX6B1, COX7A2, COX5B, NDUFA4, MT-CO2, COX5A, COX4I1, COX6C, COX7C, COX8A, MT-CO3, COA3, MT-CO1
KEGG_MEDICUS_VARIANT_MUTATION_CAUSED_ABERRANT_ABETA_TO_ELECTRON_TRANSFER_IN_COMPLEX_IV	-3.3642	0	12	COX6B1, COX7A2, COX5B, MT-CO2, COX5A, COX4I1, COX7A1, COX6C, COX7C, COX8A, MT-CO3, MT-CO1
REACTOME_REGULATION_OF_EXPRESSION_OF_SLITS_AND_ROBOS	-3.3297	0	89	PSMB7, RPS5, PSMB5, PSMA4, PSMA6, PSMD1, RBX1, RPS28, ELOC, PSMA3, UBB, PSMB6, PSMA5, RPL12, RPL6, PSMB3, RPS3A, PSMC3, PSMA7, PSMB2, PSME2, RPL5, ELOB, PSMB4, RPS12, RPL13, RPS14, RPL32, RPS10, PSMD2, PSMD6, RPS6, RPS16, PSMA2, PSMC5, PSMD13, PSMC1, RPS21, PSMA1, RPL27, RPSA, RPS18, RPL7, RPS2, RPL3L, EIF4G1, RPL24, RPS15A, PSMB1, RPS7, RPS9, RPS13, RPL9, PSMF1, PSMC2, RPL15, RPLP0, PSMD3, PSMD7…
REACTOME_SIGNALING_BY_ROBO_RECEPTORS	-3.2988	0	98	PSMB7, RPS5, PSMB5, PSMA4, PFN2, PSMA6, PSMD1, PRKACA, RBX1, RPS28, ELOC, PSMA3, UBB, PSMB6, PSMA5, RPL12, RPL6, PSMB3, RPS3A, PSMC3, PSMA7, PSMB2, PSME2, RPL5, ELOB, PSMB4, RPS12, RPL13, RPS14, RPL32, RPS10, PSMD2, PSMD6, RPS6, RPS16, PSMA2, PSMC5, PSMD13, PSMC1, RPS21, PSMA1, RPL27, RPSA, RPS18, RPL7, RPS2, RPL3L, EIF4G1, PRKAR2A, RPL24, RPS15A, PSMB1, RPS7, RPS9, RPS13, RPL9, PSMF1, PFN1, PSMC…
KEGG_MEDICUS_REFERENCE_ELECTRON_TRANSFER_IN_COMPLEX_IV	-3.2604	0	12	COX6B1, COX7A2, COX5B, MT-CO2, COX5A, COX4I1, COX7A1, COX6C, COX7C, COX8A, MT-CO3, MT-CO1
KEGG_MEDICUS_ENV_FACTOR_ARSENIC_TO_ELECTRON_TRANSFER_IN_COMPLEX_IV	-3.2032	0	13	COX6B1, COX7A2, COX5B, MT-CO2, COX5A, COX4I1, COX7A1, COX6C, COX7C, COX8A, MT-CO3, MT-CO1, GSTO1
WP_AMINO_ACID_METABOLISM	-3.1938	0	33	ALDH1A1, GOT2, GOT1, MDH1, MDH2, DLD, HIBCH, HADH, FH, SUCLG1, PDHX, OGDH, HIBADH, SDHA, DLST, PKM, ALDH7A1, ACADM, CS, ACO2, GSR, PDHA1
HALLMARK_ADIPOGENESIS	-3.1787	0	82	DECR1, MDH2, GBE1, DLD, HIBCH, ACAA2, HADH, CRAT, IDH3A, SUCLG1, UQCRC1, COQ9, ETFB, NDUFA5, AIFM1, ECHS1, AK2, CYC1, ECH1, ATP5PO, NDUFS3, COQ3, ACADS, SDHC, COX8A, COQ5, ACADM, UQCRQ, CS, NDUFAB1, NDUFB7, DLAT, SDHB, CPT2, UQCR10, TST, ACO2, MTCH2, IMMT, SAMM50, YWHAG, MGST3
REACTOME_COMPLEX_III_ASSEMBLY	-3.1761	0	13	LYRM7, UQCRC1, UQCRC2, MT-CYB, CYC1, UQCRB, UQCRFS1, HSPA9, UQCRQ, UQCRH, FXN, UQCR10
REACTOME_MITOCHONDRIAL_FATTY_ACID_BETA_OXIDATION	-3.1006	0	15	DECR1, ACAA2, HADH, ACOT1, ECHS1, ACADVL, ECI1, ACADS, ACADM, ACOT13, NDUFAB1, HADHB, HADHA, ACOT9, DBI
WP_MITOCHONDRIAL_COMPLEX_III_ASSEMBLY	-3.0341	0	10	LYRM7, UQCRC1, UQCRC2, MT-CYB, CYC1, UQCRB, UQCRFS1, UQCRQ, UQCRH, UQCR10
WP_METABOLIC_EPILEPTIC_DISORDERS	-3.0269	0	34	GOT2, GOT1, MDH1, MDH2, DLD, ACAT1, HADH, GPT, ECHS1, MPC2, PKM, ALDH7A1, GAPDH, DLAT, TPI1, PDHA1, PGAM2, ENO3, HK1, LDHB, ACO1, GPI, FBP2, ALDOA, ALDOC, GAMT
REACTOME_FATTY_ACID_METABOLISM	-3.0247	0	34	DECR1, ACAA2, HADH, ACOT1, CRAT, PTGES2, ECI2, ECHS1, ACADVL, ECI1, HSD17B8, ACADS, SLC25A20, ACADM, ACOT13, NDUFAB1, ACSL1, CPT2, ACACA, HADHB, HADHA, CPT1B, GPX4, PTGR2
KEGG_MEDICUS_VARIANT_MUTATION_CAUSED_ABERRANT_HTT_TO_ELECTRON_TRANSFER_IN_COMPLEX_III	-3.0065	0	9	UQCRC1, UQCRC2, MT-CYB, CYC1, UQCRB, UQCRFS1, UQCRQ, UQCRH, UQCR10
KEGG_MEDICUS_REFERENCE_ELECTRON_TRANSFER_IN_COMPLEX_III	-2.9649	0	9	UQCRC1, UQCRC2, MT-CYB, CYC1, UQCRB, UQCRFS1, UQCRQ, UQCRH, UQCR10
REACTOME_SELENOAMINO_ACID_METABOLISM	-2.8603	0.0001	58	RPS5, TXNRD1, GSR, RPS28, EPRS1, RPL12, RPL6, RPS3A, AHCY, RPL5, DARS1, RPS12, RPL13, RPS14, RPL32, RPS10, RPS6, RPS16, QARS1, RARS1, RPS21, SARS1, RPL27, AIMP2, RPSA, RPS18, RPL7, RPS2, RPL3L, RPL24, RPS15A, RPS7, RPS9, RPS13, RPL9, RPL15, RPLP0, RPL34, RPL11, RPS3, RPL10A, RPL28, RPLP2, RPL8, RPS23, RPL13A, RPL7A, RPL38, RPS11, RPL22, RPS4X, RPL30, RPL27A, RPS8, RPS19, RPL4, RPL14, RPL17
REACTOME_ORGANELLE_BIOGENESIS_AND_MAINTENANCE	-2.8361	0.0001	64	SIRT5, ATP5PF, TFAM, ATP5F1D, ATP5F1B, MT-ATP6, CYCS, ATP5PD, IDH2, ATP5F1E, MT-ATP8, SOD2, ATP5MG, DMAC2L, ATP5ME, ATP5PO, ATP5F1A, ATP5PB, MICOS10, HSPA9, ATP5MK, CHCHD3, ATP5F1C, CCT8, SIRT3, PPP2R1A, IMMT, SAMM50, TMEM11, YWHAG, PRKACA, MAPK12, PAFAH1B1, APOOL, CCT3, ATP5MF, MAPK14, HSP90AA1
REACTOME_EUKARYOTIC_TRANSLATION_INITIATION	-2.8251	0.0001	61	RPS5, EIF3K, EIF3J, RPS28, RPL12, RPL6, RPS3A, RPL5, EIF4A2, RPS12, RPL13, RPS14, RPL32, RPS10, EIF3L, RPS6, RPS16, EIF3F, RPS21, RPL27, RPSA, RPS18, RPL7, RPS2, RPL3L, EIF4G1, RPL24, RPS15A, RPS7, RPS9, EIF3D, RPS13, EIF2S1, RPL9, RPL15, RPLP0, EIF5, EIF3B, RPL34, RPL11, RPS3, RPL10A, RPL28, RPLP2, RPL8, RPS23, RPL13A, RPL7A, RPL38, RPS11, RPL22, RPS4X, EIF3A, RPL30, RPL27A, RPS8, RPS19, RPL4, R…
REACTOME_TRANSLATION	-2.7985	0.0002	86	TUFM, APEH, EEF1D, EEF1G, IARS2, RPS5, EEF2, PPA1, EIF3K, EIF3J, EEF1A2, PPA2, RPS28, EPRS1, EEF1B2, RPL12, GARS1, RPL6, RPS3A, RPL5, EIF4A2, DARS1, RPS12, RPL13, RPS14, RPL32, RPS10, EIF3L, RPS6, RPS16, EIF3F, QARS1, RARS1, RPS21, SARS1, RPL27, AIMP2, RPSA, RPS18, RPL7, RPS2, RPL3L, EIF4G1, RPL24, RPS15A, RPS7, RPS9, EIF3D, RPS13, EIF2S1, RPL9, RPN2, RPL15, RPLP0, EIF5, EIF3B, RPL34, RPL11, RPS3…
BIOCARTA_KREB_PATHWAY	-2.7786	0.0001	8	MDH1, SUCLA2, FH, IDH2, OGDH, SDHA, CS, ACO2
REACTOME_NONSENSE_MEDIATED_DECAY_NMD	-2.7549	0.0002	52	RPS5, PPP2R2A, PPP2R1A, RPS28, RPL12, RPL6, RPS3A, RPL5, RPS12, RPL13, RPS14, RPL32, RPS10, RPS6, RPS16, RPS21, RPL27, RPSA, RPS18, RPL7, RPS2, RPL3L, EIF4G1, RPL24, RPS15A, RPS7, RPS9, RPS13, RPL9, RPL15, RPLP0, RPL34, RPL11, RPS3, RPL10A, RPL28, RPLP2, RPL8, RPS23, RPL13A, RPL7A, RPL38, RPS11, RPL22, RPS4X, RPL30, RPL27A, RPS8, RPS19, RPL4, RPL14, RPL17
REACTOME_PROTEIN_LOCALIZATION	-2.7534	0.0002	35	HSPD1, ATP5F1B, CRAT, ECI2, SLC25A4, VDAC1, TIMM13, CYC1, ECH1, ATP5F1A, TIMM44, FIS1, NDUFB8, HSPA9, CS, CHCHD3, FXN, TOMM5, ACO2, SLC25A12, SAMM50
REACTOME_CYTOPROTECTION_BY_HMOX1	-2.7471	0.0002	19	COX6B1, CYCS, COX7A2, COX5B, NDUFA4, MT-CO2, COX5A, COX4I1, COX7A1, COX6C, COX7C, COX8A, MT-CO3, MT-CO1
HALLMARK_FATTY_ACID_METABOLISM	-2.7302	0.0002	68	ALDH1A1, MDH1, DECR1, MDH2, DLD, HIBCH, ACAA2, SUCLA2, HADH, FH, CRAT, SUCLG1, GRHPR, ECI2, ECHS1, IDH3B, ACADVL, ECH1, ECI1, SDHA, DLST, ACADS, SDHC, ACADM, ACSL1, CPT2, ETFDH, HSDL2, PDHB, ACO2, PDHA1, HADHB, BPHL, HSD17B10, ENO3, GSTZ1, MIX23
REACTOME_CELLULAR_RESPONSE_TO_STARVATION	-2.7234	0.0002	53	RPS5, RPS28, RPL12, RPL6, RPS3A, RPL5, RPS12, RPL13, RPS14, RPL32, RPS10, RPS6, RPS16, RPS21, RPL27, RPSA, RPS18, RPL7, RPS2, RPL3L, RPL24, RPS15A, RPS7, RPS9, RPS13, EIF2S1, RPL9, RPL15, RPLP0, ATP6V1B2, RPL34, RPL11, RPS3, RPL10A, RPL28, RPLP2, ATP6V1A, RPL8, RPS23, RPL13A, RPL7A, GCN1, RPL38, RPS11, RPL22, RPS4X, RPL30, RPL27A, RPS8, RPS19, RPL4, RPL14, RPL17
REACTOME_RESPONSE_OF_EIF2AK4_GCN2_TO_AMINO_ACID_DEFICIENCY	-2.7117	0.0002	51	RPS5, RPS28, RPL12, RPL6, RPS3A, RPL5, RPS12, RPL13, RPS14, RPL32, RPS10, RPS6, RPS16, RPS21, RPL27, RPSA, RPS18, RPL7, RPS2, RPL3L, RPL24, RPS15A, RPS7, RPS9, RPS13, EIF2S1, RPL9, RPL15, RPLP0, RPL34, RPL11, RPS3, RPL10A, RPL28, RPLP2, RPL8, RPS23, RPL13A, RPL7A, GCN1, RPL38, RPS11, RPL22, RPS4X, RPL30, RPL27A, RPS8, RPS19, RPL4, RPL14, RPL17
WP_MITOCHONDRIAL_FATTY_ACID_OXIDATION_DISORDERS	-2.7093	0.0002	11	HADH, ACADVL, ECI1, ACADS, SLC25A20, ACADM, ACSL1, CPT2, HADHB, HADHA
REACTOME_MATURATION_OF_TCA_ENZYMES_AND_REGULATION_OF_TCA_CYCLE	-2.6882	0.0003	10	ACAT1, IDH2, SDHA, SDHC, CS, SDHB, FXN, SIRT3, ACO2
WP_CYTOPLASMIC_RIBOSOMAL_PROTEINS	-2.6704	0.0004	50	RPS5, RPS28, RPL12, RPL6, RPS3A, RPL5, RPS12, RPL13, RPS14, RPL32, RPS10, RPS6, RPS16, RPS21, RPL27, RPSA, RPS18, RPL7, RPS2, RPL3L, RPL24, RPS15A, RPS7, RPS9, RPS13, RPL9, RPL15, RPLP0, RPS6KA3, RPL34, RPL11, RPS3, RPL10A, RPL28, RPLP2, RPL8, RPS23, RPL13A, RPL7A, RPL38, RPS11, RPL22, RPS4X, RPL30, RPL27A, RPS8, RPS19, RPL4, RPL14, RPL17
REACTOME_RRNA_PROCESSING	-2.655	0.0004	51	RPS5, TRMT10C, HSD17B10, RPS28, RPL12, RPL6, RPS3A, RPL5, RPS12, RPL13, RPS14, RPL32, RPS10, RPS6, RPS16, RPS21, RPL27, RPSA, RPS18, RPL7, RPS2, RPL3L, RPL24, RPS15A, RPS7, RPS9, RPS13, RPL9, RPL15, RPLP0, RPL34, RPL11, RPS3, RPL10A, RPL28, RPLP2, RPL8, RPS23, RPL13A, RPL7A, RPL38, RPS11, RPL22, RPS4X, RPL30, RPL27A, RPS8, RPS19, RPL4, RPL14, RPL17
REACTOME_EUKARYOTIC_TRANSLATION_ELONGATION	-2.6542	0.0004	55	EEF1D, EEF1G, RPS5, EEF2, EEF1A2, RPS28, EEF1B2, RPL12, RPL6, RPS3A, RPL5, RPS12, RPL13, RPS14, RPL32, RPS10, RPS6, RPS16, RPS21, RPL27, RPSA, RPS18, RPL7, RPS2, RPL3L, RPL24, RPS15A, RPS7, RPS9, RPS13, RPL9, RPL15, RPLP0, RPL34, RPL11, RPS3, RPL10A, RPL28, RPLP2, RPL8, RPS23, RPL13A, RPL7A, RPL38, RPS11, RPL22, RPS4X, RPL30, RPL27A, RPS8, RPS19, RPL4, RPL14, RPL17
KEGG_MEDICUS_REFERENCE_BETA_OXIDATION	-2.6472	0.0004	10	ACAT1, ACAA2, HADH, ECHS1, ACADVL, ACADS, ACADM, HADHB, HADHA, ACADSB
WP_METABOLIC_REPROGRAMMING_IN_PANCREATIC_CANCER	-2.6392	0.0004	17	GOT2, GOT1, MDH1, DLD, GPT, PDHX, BCAT2, PKM, CS, DLAT, PDHB, PDHA1, HK1, GPI
REACTOME_TP53_REGULATES_METABOLIC_GENES	-2.6293	0.0005	29	COX6B1, CYCS, COX7A2, PRDX5, COX5B, NDUFA4, MT-CO2, COX5A, COX4I1, COX7A1, COX6C, COX7C, COX8A, MT-CO3, TXNRD1, GSR, YWHAG, MT-CO1
REACTOME_UBIQUINOL_BIOSYNTHESIS	-2.615	0.0005	6	COQ9, COQ3, COQ6, COQ5, COQ8A, COQ7
REACTOME_DEGRADATION_OF_BETA_CATENIN_BY_THE_DESTRUCTION_COMPLEX	-2.5886	0.0006	39	PSMB7, PSMB5, PSMA4, PPP2R1A, PSMA6, PSMD1, RBX1, PSMA3, UBB, PSMB6, PSMA5, PSMB3, PSMC3, PSMA7, PSMB2, PSME2, PSMB4, PSMD2, PSMD6, PPP2CB, PSMA2, PSMC5, PSMD13, PSMC1, PSMA1, PSMB1, SKP1, PSMF1, PSMC2, PSMD3, PSMD7, PSMD12, PSMC4, PSMD4, PSMC6, PSMD9, PSME1
REACTOME_GLYOXYLATE_METABOLISM_AND_GLYCINE_DEGRADATION	-2.587	0.0006	7	GOT2, DLD, GCSH, GRHPR, OGDH, DLST, ALDH4A1
KEGG_MEDICUS_REFERENCE_TRANSLATION_INITIATION	-2.5858	0.0006	48	RPS5, RPS28, RPL12, RPL6, RPS3A, RPL5, RPS12, RPL13, RPS14, RPL32, RPS10, RPS6, RPS16, RPS21, RPL27, RPSA, RPS18, RPL7, RPS2, RPL24, RPS15A, RPS7, RPS9, RPS13, RPL9, RPL15, RPLP0, RPL34, RPL11, RPS3, RPL10A, RPL28, RPLP2, RPL8, RPS23, RPL13A, RPL7A, RPL38, RPS11, RPL22, RPS4X, RPL30, RPL27A, RPS8, RPS19, RPL4, RPL14, RPL17
REACTOME_MITOTIC_G1_PHASE_AND_G1_S_TRANSITION	-2.5804	0.0006	39	PSMB7, PSMB5, PSMA4, PPP2R2A, PPP2R1A, PSMA6, PSMD1, PSMA3, UBB, PSMB6, PSMA5, PSMB3, PSMC3, PSMA7, PSMB2, PSME2, PSMB4, PSMD2, PSMD6, PPP2CB, PSMA2, PSMC5, PSMD13, PSMC1, PSMA1, PSMB1, SKP1, PSMF1, PSMC2, PSMD3, PSMD7, PSMD12, PSMC4, PSMD4, PSMC6, PSMD9, PSME1
KEGG_RIBOSOME	-2.562	0.0007	48	RPS5, RPS28, RPL12, RPL6, RPS3A, RPL5, RPS12, RPL13, RPL32, RPS10, RPS6, RPS16, RPS21, RPL27, RPSA, RPS18, RPL7, RPS2, RPL3L, RPL24, RPS15A, RPS7, RPS9, RPS13, RPL9, RPL15, RPLP0, RPL34, RPL11, RPS3, RPL10A, RPL28, RPLP2, RPL8, RPS23, RPL13A, RPL7A, RPL38, RPS11, RPL22, RPS4X, RPL30, RPL27A, RPS8, RPS19, RPL4, RPL14, RPL17
WP_TCA_CYCLE_AND_DEFICIENCY_OF_PYRUVATE_DEHYDROGENASE_COMPLEX_PDHC	-2.5613	0.0007	13	MDH1, DLD, FH, IDH3A, OGDH, SDHA, DLST, CS, DLAT, PDHA1, ACO1
REACTOME_SWITCHING_OF_ORIGINS_TO_A_POST_REPLICATIVE_STATE	-2.5611	0.0007	37	PSMB7, PSMB5, PSMA4, PSMA6, PSMD1, RBX1, PSMA3, UBB, PSMB6, PSMA5, PSMB3, PSMC3, PSMA7, PSMB2, PSME2, PSMB4, PSMD2, PSMD6, PSMA2, PSMC5, PSMD13, PSMC1, PSMA1, PSMB1, SKP1, PSMF1, PSMC2, PSMD3, PSMD7, PSMD12, PSMC4, PSMD4, PSMC6, PSMD9, PSME1
REACTOME_NEDDYLATION	-2.5598	0.0007	60	PSMB7, PSMB5, PSMA4, KLHL41, COPS6, PSMA6, PSMD1, COPS5, RBX1, ELOC, COPS3, PSMA3, UBB, PSMB6, DDB1, PSMA5, VCP, PSMB3, PSMC3, PSMA7, PSMB2, PSME2, GPS1, ELOB, PSMB4, COPS4, PSMD2, PSMD6, PSMA2, PSMC5, PSMD13, COPS2, PSMC1, PSMA1, CUL4A, PSMB1, SKP1, PSMF1, PSMC2, DPP3, PSMD3, PSMD7, DCUN1D2, PSMD12, UCHL3, PSMC4, UBE2D3, UBA3, PSMD4, PSMC6, PSMD9, PSME1, UBE2M, CUL5, NPLOC4
REACTOME_DEGRADATION_OF_GLI1_BY_THE_PROTEASOME	-2.5525	0.0007	38	PSMB7, PSMB5, PSMA4, PSMA6, PSMD1, PRKACA, RBX1, PSMA3, UBB, PSMB6, PSMA5, PSMB3, PSMC3, PSMA7, PSMB2, PSME2, PSMB4, PSMD2, PSMD6, PSMA2, PSMC5, PSMD13, PSMC1, PSMA1, PSMB1, SKP1, PSMF1, PSMC2, PSMD3, PSMD7, PSMD12, PSMC4, PSMD4, PSMC6, PSMD9, PSME1
REACTOME_CELLULAR_RESPONSE_TO_HYPOXIA	-2.5415	0.0007	39	PSMB7, PSMB5, PSMA4, PSMA6, PSMD1, RBX1, ELOC, PSMA3, UBB, PSMB6, PSMA5, PSMB3, PSMC3, PSMA7, PSMB2, PSME2, ELOB, PSMB4, PSMD2, PSMD6, PSMA2, PSMC5, PSMD13, PSMC1, PSMA1, PSMB1, PSMF1, PSMC2, PSMD3, PSMD7, PSMD12, PSMC4, UBE2D3, PSMD4, PSMC6, PSMD9, PSME1
KEGG_MEDICUS_REFERENCE_ISOLEUCINE_DEGRADATION	-2.5399	0.0007	9	ACAA2, HADH, ECHS1, ACADS, ACADM, HADHB, HADHA, HSD17B10, ACADSB
WP_UREA_CYCLE_AND_ASSOCIATED_PATHWAYS	-2.532	0.0008	10	GOT2, GOT1, MDH1, MDH2, FH, GPT, ALDH4A1, SLC25A12, LDHB
REACTOME_REGULATION_OF_RUNX2_EXPRESSION_AND_ACTIVITY	-2.5291	0.0008	38	PSMB7, PSMB5, PSMA4, PSMA6, PSMD1, RBX1, PSMA3, UBB, PSMB6, PSMA5, PSMB3, PSMC3, PSMA7, PSMB2, PSME2, PSMB4, PSMD2, PSMD6, PSMA2, PSMC5, PSMD13, PSMC1, PSMA1, STUB1, PSMB1, SKP1, PSMF1, PSMC2, PSMD3, PSMD7, PSMD12, PSMC4, PSMD4, PSMC6, PSMD9, PSME1
REACTOME_ANTIGEN_PROCESSING_UBIQUITINATION_PROTEASOME_DEGRADATION	-2.518	0.0008	55	PSMB7, PSMB5, PSMA4, KLHL41, PSMA6, PSMD1, BLMH, RBX1, ELOC, PSMA3, UBB, PSMB6, PSMA5, PSMB3, PSMC3, PSMA7, PSMB2, PSME2, ELOB, PSMB4, UBE2K, PSMD2, PSMD6, PSMA2, PSMC5, PSMD13, NPEPPS, PSMC1, PSMA1, STUB1, UBA1, UBE2V1, PSMB1, UBE2L3, SKP1, PSMF1, UBAC1, PSMC2, PSMD3, PSMD7, PSMD12, TRIM63, PSMC4, UBE2D3, UBA3, PSMD4, PSMC6, PSMD9, PSME1, UBE2M
WP_MITOCHONDRIAL_LONG_CHAIN_FATTY_ACID_BETAOXIDATION	-2.5109	0.0008	10	HADH, ACADVL, ECI1, ACADS, SLC25A20, ACADM, ACSL1, CPT2, HADHA
REACTOME_HEDGEHOG_ON_STATE	-2.5102	0.0008	36	PSMB7, PSMB5, PSMA4, PSMA6, PSMD1, RBX1, PSMA3, UBB, PSMB6, PSMA5, PSMB3, PSMC3, PSMA7, PSMB2, PSME2, PSMB4, PSMD2, PSMD6, PSMA2, PSMC5, PSMD13, PSMC1, PSMA1, PSMB1, PSMF1, PSMC2, PSMD3, PSMD7, PSMD12, PSMC4, PSMD4, PSMC6, PSMD9, PSME1
REACTOME_SYNTHESIS_OF_DNA	-2.4939	0.0009	37	PSMB7, PSMB5, PSMA4, PSMA6, PSMD1, RBX1, PSMA3, UBB, PSMB6, PSMA5, PSMB3, PSMC3, PSMA7, PSMB2, PSME2, PSMB4, PSMD2, PSMD6, PSMA2, PSMC5, PSMD13, PSMC1, PSMA1, PSMB1, SKP1, PSMF1, PSMC2, PSMD3, PSMD7, PSMD12, PSMC4, PSMD4, PSMC6, PSMD9, PSME1
REACTOME_APC_C_MEDIATED_DEGRADATION_OF_CELL_CYCLE_PROTEINS	-2.4894	0.0009	36	PSMB7, PSMB5, PSMA4, PSMA6, PSMD1, PSMA3, UBB, PSMB6, PSMA5, PSMB3, PSMC3, PSMA7, PSMB2, PSME2, PSMB4, PSMD2, PSMD6, PSMA2, PSMC5, PSMD13, PSMC1, PSMA1, PSMB1, SKP1, PSMF1, PSMC2, PSMD3, PSMD7, PSMD12, PSMC4, PSMD4, PSMC6, PSMD9, PSME1
WP_GLYCOLYSIS_AND_GLUCONEOGENESIS	-2.484	0.001	26	GOT2, GOT1, MDH1, MDH2, DLD, MPC2, PKM, GAPDH, DLAT, TPI1, PDHA1, PGAM2, ENO3, HK1, LDHB, GPI, FBP2, ALDOA, ALDOC
REACTOME_INTERLEUKIN_1_FAMILY_SIGNALING	-2.4825	0.0009	44	PSMB7, PSMB5, PSMA4, NLRX1, PSMA6, PSMD1, MAP2K6, RBX1, PSMA3, UBB, PSMB6, PSMA5, PSMB3, PSMC3, PSMA7, PSMB2, PSME2, PSMB4, PSMD2, PSMD6, USP14, PSMA2, PSMC5, PSMD13, PSMC1, PSMA1, UBE2V1, PSMB1, SKP1, PSMF1, PSMC2, PSMD3, PSMD7, PSMD12, MAP2K1, PSMC4, PSMD4, PSMC6, PSMD9, PSME1
REACTOME_ORC1_REMOVAL_FROM_CHROMATIN	-2.4767	0.001	37	PSMB7, PSMB5, PSMA4, PSMA6, PSMD1, RBX1, PSMA3, UBB, PSMB6, PSMA5, PSMB3, PSMC3, PSMA7, PSMB2, PSME2, PSMB4, PSMD2, PSMD6, PSMA2, PSMC5, PSMD13, PSMC1, PSMA1, PSMB1, SKP1, PSMF1, PSMC2, PSMD3, PSMD7, PSMD12, PSMC4, PSMD4, PSMC6, PSMD9, PSME1
WP_RIBOFLAVIN_AND_COQ_DISORDERS	-2.4744	0.001	6	COQ9, ETFA, COQ6, COQ8A, COQ7, ETFDH
REACTOME_S_PHASE	-2.4716	0.001	37	PSMB7, PSMB5, PSMA4, PSMA6, PSMD1, RBX1, PSMA3, UBB, PSMB6, PSMA5, PSMB3, PSMC3, PSMA7, PSMB2, PSME2, PSMB4, PSMD2, PSMD6, PSMA2, PSMC5, PSMD13, PSMC1, PSMA1, PSMB1, SKP1, PSMF1, PSMC2, PSMD3, PSMD7, PSMD12, PSMC4, PSMD4, PSMC6, PSMD9, PSME1
REACTOME_SCF_BETA_TRCP_MEDIATED_DEGRADATION_OF_EMI1	-2.4687	0.001	36	PSMB7, PSMB5, PSMA4, PSMA6, PSMD1, PSMA3, UBB, PSMB6, PSMA5, PSMB3, PSMC3, PSMA7, PSMB2, PSME2, PSMB4, PSMD2, PSMD6, PSMA2, PSMC5, PSMD13, PSMC1, PSMA1, PSMB1, SKP1, PSMF1, PSMC2, PSMD3, PSMD7, PSMD12, PSMC4, PSMD4, PSMC6, PSMD9, PSME1
REACTOME_MITOCHONDRIAL_FATTY_ACID_BETA_OXIDATION_OF_SATURATED_FATTY_ACIDS	-2.4681	0.001	7	HADH, ECHS1, ACADVL, ACADS, ACADM, HADHB, HADHA
KEGG_MEDICUS_REFERENCE_CITRATE_CYCLE_SECOND_CARBON_OXIDATION_2	-2.4617	0.001	10	MDH1, MDH2, SUCLA2, FH, SUCLG1, SDHA, SDHC, SDHB
REACTOME_TRANSCRIPTIONAL_REGULATION_BY_TP53	-2.4511	0.0011	40	COX6B1, CYCS, COX7A2, PRDX5, COX5B, NDUFA4, MT-CO2, COX5A, COX4I1, COX7A1, COX6C, COX7C, COX8A, MT-CO3, TXNRD1, PRMT1, PPP2R1A, GSR, YWHAG, MT-CO1, MAP2K6, ELOC, UBB, GPI, MAPK14
REACTOME_SRP_DEPENDENT_COTRANSLATIONAL_PROTEIN_TARGETING_TO_MEMBRANE	-2.4421	0.0012	52	RPS5, RPS28, RPL12, RPL6, RPS3A, RPL5, RPS12, RPL13, RPS14, RPL32, RPS10, RPS6, RPS16, RPS21, RPL27, RPSA, RPS18, RPL7, RPS2, RPL3L, RPL24, RPS15A, RPS7, RPS9, RPS13, RPL9, RPN2, RPL15, RPLP0, RPL34, RPL11, RPS3, RPL10A, RPL28, RPLP2, RPL8, RPS23, RPL13A, RPL7A, RPL38, RPS11, RPL22, RPS4X, RPL30, RPL27A, RPS8, RPS19, RPL4, RPL14, RPL17, DDOST
REACTOME_G1_S_DNA_DAMAGE_CHECKPOINTS	-2.4409	0.0012	35	PSMB7, PSMB5, PSMA4, PSMA6, PSMD1, PSMA3, UBB, PSMB6, PSMA5, PSMB3, PSMC3, PSMA7, PSMB2, PSME2, PSMB4, PSMD2, PSMD6, PSMA2, PSMC5, PSMD13, PSMC1, PSMA1, PSMB1, PSMF1, PSMC2, PSMD3, PSMD7, PSMD12, PSMC4, PSMD4, PSMC6, PSMD9, PSME1
REACTOME_SCF_SKP2_MEDIATED_DEGRADATION_OF_P27_P21	-2.4314	0.0012	36	PSMB7, PSMB5, PSMA4, PSMA6, PSMD1, PSMA3, UBB, PSMB6, PSMA5, PSMB3, PSMC3, PSMA7, PSMB2, PSME2, PSMB4, PSMD2, PSMD6, PSMA2, PSMC5, PSMD13, PSMC1, PSMA1, PSMB1, SKP1, PSMF1, PSMC2, PSMD3, PSMD7, PSMD12, PSMC4, PSMD4, PSMC6, PSMD9, PSME1
REACTOME_DEGRADATION_OF_DVL	-2.4301	0.0012	36	PSMB7, PSMB5, PSMA4, PSMA6, PSMD1, RBX1, PSMA3, UBB, PSMB6, PSMA5, PSMB3, PSMC3, PSMA7, PSMB2, PSME2, PSMB4, PSMD2, PSMD6, PSMA2, PSMC5, PSMD13, PSMC1, PSMA1, PSMB1, PSMF1, PSMC2, PSMD3, PSMD7, PSMD12, PSMC4, PSMD4, PSMC6, PSMD9, PSME1
REACTOME_INTERLEUKIN_1_SIGNALING	-2.4291	0.0012	44	PSMB7, PSMB5, PSMA4, NLRX1, PSMA6, PSMD1, MAP2K6, RBX1, PSMA3, UBB, PSMB6, PSMA5, PSMB3, PSMC3, PSMA7, PSMB2, PSME2, PSMB4, PSMD2, PSMD6, USP14, PSMA2, PSMC5, PSMD13, PSMC1, PSMA1, UBE2V1, PSMB1, SKP1, PSMF1, PSMC2, PSMD3, PSMD7, PSMD12, MAP2K1, PSMC4, PSMD4, PSMC6, PSMD9, PSME1
REACTOME_DEGRADATION_OF_AXIN	-2.4291	0.0012	35	PSMB7, PSMB5, PSMA4, PSMA6, PSMD1, PSMA3, UBB, PSMB6, PSMA5, PSMB3, PSMC3, PSMA7, PSMB2, PSME2, PSMB4, PSMD2, PSMD6, PSMA2, PSMC5, PSMD13, PSMC1, PSMA1, PSMB1, PSMF1, PSMC2, PSMD3, PSMD7, PSMD12, PSMC4, PSMD4, PSMC6, PSMD9, PSME1
REACTOME_REGULATION_OF_RAS_BY_GAPS	-2.4281	0.0012	36	PSMB7, PSMB5, PSMA4, PSMA6, PSMD1, RBX1, PSMA3, UBB, PSMB6, PSMA5, PSMB3, PSMC3, PSMA7, PSMB2, PSME2, PSMB4, PSMD2, PSMD6, PSMA2, PSMC5, PSMD13, PSMC1, PSMA1, PSMB1, PSMF1, PSMC2, PSMD3, PSMD7, PSMD12, PSMC4, PSMD4, PSMC6, PSMD9, PSME1
REACTOME_PYRUVATE_METABOLISM	-2.4213	0.0012	17	FAHD1, DLD, GPT, VDAC1, PDHX, MPC2, PKM, DLAT, PDHB, PDHA1, LDHB, UBB, GSTZ1
REACTOME_TNFR2_NON_CANONICAL_NF_KB_PATHWAY	-2.4209	0.0012	38	PSMB7, PSMB5, PSMA4, PSMA6, PSMD1, PSMA3, UBB, PSMB6, PSMA5, PSMB3, PSMC3, PSMA7, PSMB2, PSME2, PSMB4, PSMD2, PSMD6, PSMA2, PSMC5, PSMD13, PSMC1, PSMA1, PSMB1, SKP1, PSMF1, PSMC2, PSMD3, PSMD7, PSMD12, PSMC4, UBA3, PSMD4, PSMC6, PSMD9, PSME1, UBE2M
REACTOME_CYCLIN_A_CDK2_ASSOCIATED_EVENTS_AT_S_PHASE_ENTRY	-2.4175	0.0013	36	PSMB7, PSMB5, PSMA4, PSMA6, PSMD1, PSMA3, UBB, PSMB6, PSMA5, PSMB3, PSMC3, PSMA7, PSMB2, PSME2, PSMB4, PSMD2, PSMD6, PSMA2, PSMC5, PSMD13, PSMC1, PSMA1, PSMB1, SKP1, PSMF1, PSMC2, PSMD3, PSMD7, PSMD12, PSMC4, PSMD4, PSMC6, PSMD9, PSME1
REACTOME_APC_C_CDH1_MEDIATED_DEGRADATION_OF_CDC20_AND_OTHER_APC_C_CDH1_TARGETED_PROTEINS_IN_LATE_MITOSIS_EARLY_G1	-2.414	0.0013	35	PSMB7, PSMB5, PSMA4, PSMA6, PSMD1, PSMA3, UBB, PSMB6, PSMA5, PSMB3, PSMC3, PSMA7, PSMB2, PSME2, PSMB4, PSMD2, PSMD6, PSMA2, PSMC5, PSMD13, PSMC1, PSMA1, PSMB1, PSMF1, PSMC2, PSMD3, PSMD7, PSMD12, PSMC4, PSMD4, PSMC6, PSMD9, PSME1
REACTOME_DECTIN_1_MEDIATED_NONCANONICAL_NF_KB_SIGNALING	-2.406	0.0014	38	PSMB7, PSMB5, PSMA4, PSMA6, PSMD1, PSMA3, UBB, PSMB6, PSMA5, PSMB3, PSMC3, PSMA7, PSMB2, PSME2, PSMB4, PSMD2, PSMD6, PSMA2, PSMC5, PSMD13, PSMC1, PSMA1, PSMB1, SKP1, PSMF1, PSMC2, PSMD3, PSMD7, PSMD12, PSMC4, UBA3, PSMD4, PSMC6, PSMD9, PSME1, UBE2M
KEGG_BUTANOATE_METABOLISM	-2.4024	0.0014	16	ACAT1, HADH, ECHS1, ACADS, OXCT1, ALDH7A1, ALDH5A1, PDHB, PDHA1, HADHA, L2HGDH, BDH1
REACTOME_TRANSCRIPTIONAL_REGULATION_BY_RUNX3	-2.3957	0.0015	35	PSMB7, PSMB5, PSMA4, PSMA6, PSMD1, PSMA3, UBB, PSMB6, PSMA5, PSMB3, PSMC3, PSMA7, PSMB2, PSME2, PSMB4, PSMD2, PSMD6, PSMA2, PSMC5, PSMD13, PSMC1, PSMA1, PSMB1, PSMF1, PSMC2, PSMD3, PSMD7, PSMD12, PSMC4, PSMD4, PSMC6, PSMD9, PSME1
REACTOME_FORMATION_OF_PARAXIAL_MESODERM	-2.3901	0.0015	34	PSMB7, PSMB5, PSMA4, PSMA6, PSMD1, PSMA3, PSMB6, PSMA5, PSMB3, PSMC3, PSMA7, PSMB2, PSME2, PSMB4, PSMD2, PSMD6, PSMA2, PSMC5, PSMD13, PSMC1, PSMA1, PSMB1, PSMF1, PSMC2, PSMD3, PSMD7, PSMD12, PSMC4, PSMD4, PSMC6, PSMD9, PSME1
REACTOME_REGULATION_OF_RUNX3_EXPRESSION_AND_ACTIVITY	-2.3782	0.0016	35	PSMB7, PSMB5, PSMA4, PSMA6, PSMD1, PSMA3, UBB, PSMB6, PSMA5, PSMB3, PSMC3, PSMA7, PSMB2, PSME2, PSMB4, PSMD2, PSMD6, PSMA2, PSMC5, PSMD13, PSMC1, PSMA1, PSMB1, PSMF1, PSMC2, PSMD3, PSMD7, PSMD12, PSMC4, PSMD4, PSMC6, PSMD9, PSME1
REACTOME_SOMITOGENESIS	-2.3718	0.0017	34	PSMB7, PSMB5, PSMA4, PSMA6, PSMD1, PSMA3, PSMB6, PSMA5, PSMB3, PSMC3, PSMA7, PSMB2, PSME2, PSMB4, PSMD2, PSMD6, PSMA2, PSMC5, PSMD13, PSMC1, PSMA1, PSMB1, PSMF1, PSMC2, PSMD3, PSMD7, PSMD12, PSMC4, PSMD4, PSMC6, PSMD9, PSME1
REACTOME_METABOLISM_OF_POLYAMINES	-2.3698	0.0017	35	PSMB7, PSMB5, PSMA4, PSMA6, PSMD1, PSMA3, PSMB6, PSMA5, PSMB3, PSMC3, PSMA7, PSMB2, PSME2, PSMB4, PSMD2, PSMD6, PSMA2, PSMC5, PSMD13, AGMAT, PSMC1, PSMA1, PSMB1, PSMF1, PSMC2, PSMD3, PSMD7, PSMD12, PSMC4, PSMD4, PSMC6, PSMD9, PSME1
WP_7Q1123_COPY_NUMBER_VARIATION_SYNDROME	-2.368	0.0017	21	DLD, ATP5F1D, ATP5F1B, MT-ATP6, ATP5F1E, MT-ATP8, ATP5PO, OGDH, ATP5F1A, DLST, ATP5PB, GAPDH, ACACA
REACTOME_MALATE_ASPARTATE_SHUTTLE	-2.3626	0.0017	6	GOT2, GOT1, MDH1, MDH2, SLC25A11, SLC25A12
REACTOME_MITOCHONDRIAL_CALCIUM_ION_TRANSPORT	-2.357	0.0018	9	VDAC2, VDAC1, AFG3L2, PHB1, PHB2, VDAC3, MCU, LETM1, MICU1
REACTOME_STABILIZATION_OF_P53	-2.3539	0.0018	35	PSMB7, PSMB5, PSMA4, PSMA6, PSMD1, PSMA3, UBB, PSMB6, PSMA5, PSMB3, PSMC3, PSMA7, PSMB2, PSME2, PSMB4, PSMD2, PSMD6, PSMA2, PSMC5, PSMD13, PSMC1, PSMA1, PSMB1, PSMF1, PSMC2, PSMD3, PSMD7, PSMD12, PSMC4, PSMD4, PSMC6, PSMD9, PSME1
REACTOME_TCR_SIGNALING	-2.339	0.002	38	PSMB7, PSMB5, PSMA4, PSMA6, PSMD1, PSMA3, UBB, PSMB6, PSMA5, PSMB3, PSMC3, PSMA7, PSMB2, PSME2, PSMB4, PSMD2, PSMD6, PSMA2, PSMC5, PSMD13, PSMC1, PSMA1, UBE2V1, PSMB1, SKP1, PSMF1, PSMC2, PSMD3, PSMD7, PSMD12, PSMC4, PSMD4, PSMC6, PSMD9, PSME1
REACTOME_CROSS_PRESENTATION_OF_SOLUBLE_EXOGENOUS_ANTIGENS_ENDOSOMES	-2.3377	0.002	34	PSMB7, PSMB5, PSMA4, PSMA6, PSMD1, PSMA3, PSMB6, PSMA5, PSMB3, PSMC3, PSMA7, PSMB2, PSME2, PSMB4, PSMD2, PSMD6, PSMA2, PSMC5, PSMD13, PSMC1, PSMA1, PSMB1, PSMF1, PSMC2, PSMD3, PSMD7, PSMD12, PSMC4, PSMD4, PSMC6, PSMD9, PSME1
REACTOME_GASTRULATION	-2.3225	0.0022	34	PSMB7, PSMB5, PSMA4, PSMA6, PSMD1, PSMA3, PSMB6, PSMA5, PSMB3, PSMC3, PSMA7, PSMB2, PSME2, PSMB4, PSMD2, PSMD6, PSMA2, PSMC5, PSMD13, PSMC1, PSMA1, PSMB1, PSMF1, PSMC2, PSMD3, PSMD7, PSMD12, PSMC4, PSMD4, PSMC6, PSMD9, PSME1
REACTOME_ASYMMETRIC_LOCALIZATION_OF_PCP_PROTEINS	-2.3216	0.0022	35	PSMB7, PSMB5, PSMA4, PSMA6, PSMD1, PSMA3, UBB, PSMB6, PSMA5, PSMB3, PSMC3, PSMA7, PSMB2, PSME2, PSMB4, PSMD2, PSMD6, PSMA2, PSMC5, PSMD13, PSMC1, PSMA1, PSMB1, PSMF1, PSMC2, PSMD3, PSMD7, PSMD12, PSMC4, PSMD4, PSMC6, PSMD9, PSME1
REACTOME_NEGATIVE_REGULATION_OF_NOTCH4_SIGNALING	-2.3161	0.0022	38	PSMB7, PSMB5, PSMA4, PSMA6, PSMD1, RBX1, PSMA3, UBB, PSMB6, PSMA5, PSMB3, PSMC3, PSMA7, PSMB2, PSME2, PSMB4, PSMD2, PSMD6, PSMA2, PSMC5, PSMD13, PSMC1, PSMA1, PSMB1, SKP1, PSMF1, PSMC2, PSMD3, PSMD7, PSMD12, PSMC4, PSMD4, PSMC6, PSMD9, PSME1
KEGG_MEDICUS_VARIANT_MUTATION_INACTIVATED_VCP_TO_26S_PROTEASOME_MEDIATED_PROTEIN_DEGRADATION	-2.3012	0.0025	33	PSMB7, PSMB5, PSMA4, PSMA6, PSMD1, PSMA3, UBB, PSMB6, PSMA5, VCP, PSMB3, PSMC3, PSMA7, PSMB2, PSMB4, PSMD2, PSMD6, PSMA2, PSMC5, PSMD13, PSMC1, PSMA1, PSMB1, PSMC2, PSMD3, PSMD7, PSMD12, PSMC4, PSMD4, PSMC6, PSMD9
KEGG_FATTY_ACID_METABOLISM	-2.2971	0.0025	23	ACAT1, ACAA2, HADH, ECI2, ECHS1, ACADVL, ECI1, ACADS, ALDH7A1, ACADM, ACSL1, CPT2, HADHB, HADHA, CPT1B
REACTOME_REGULATION_OF_PTEN_STABILITY_AND_ACTIVITY	-2.2882	0.0027	37	PSMB7, PSMB5, PSMA4, PSMA6, PSMD1, PSMA3, UBB, PSMB6, PSMA5, PSMB3, PSMC3, PSMA7, PSMB2, PSME2, PSMB4, PSMD2, PSMD6, PSMA2, PSMC5, PSMD13, PSMC1, PSMA1, STUB1, PSMB1, PSMF1, PSMC2, PSMD3, PSMD7, PSMD12, PSMC4, PSMD4, PSMC6, PSMD9, PSME1
REACTOME_HEDGEHOG_LIGAND_BIOGENESIS	-2.2826	0.0028	37	PSMB7, PSMB5, PSMA4, PSMA6, PSMD1, PSMA3, UBB, PSMB6, PSMA5, VCP, PSMB3, PSMC3, PSMA7, PSMB2, PSME2, PSMB4, PSMD2, PSMD6, PSMA2, PSMC5, PSMD13, PSMC1, PSMA1, PSMB1, PSMF1, PSMC2, PSMD3, PSMD7, PSMD12, PSMC4, PSMD4, PSMC6, PSMD9, PSME1
REACTOME_MAPK6_MAPK4_SIGNALING	-2.2813	0.0028	41	PSMB7, PSMB5, PSMA4, PSMA6, PSMD1, PRKACA, HSPB1, PSMA3, UBB, PSMB6, PSMA5, PSMB3, PSMC3, PSMA7, PSMB2, PSME2, PSMB4, PSMD2, PSMD6, PSMA2, PSMC5, PSMD13, PSMC1, PSMA1, PSMB1, AGO2, PSMF1, PSMC2, RAC1, PSMD3, PSMD7, PSMD12, PSMC4, PSMD4, PSMC6, PSMD9, PSME1
KEGG_VALINE_LEUCINE_AND_ISOLEUCINE_DEGRADATION	-2.2812	0.0027	24	DLD, HIBCH, ACAT1, ACAA2, HADH, ECHS1, HIBADH, ACADS, BCAT2, OXCT1, ALDH7A1, ACADM, HADHB, HADHA, HSD17B10
KEGG_PROTEASOME	-2.2781	0.0028	33	PSMB7, PSMB5, PSMA4, PSMA6, PSMD1, PSMA3, PSMB6, PSMA5, PSMB3, PSMC3, PSMA7, PSMB2, PSME2, PSMB4, PSMD2, PSMD6, PSMA2, PSMC5, PSMD13, PSMC1, PSMA1, PSMB1, PSMF1, PSMC2, PSMD3, PSMD7, PSMD12, PSMC4, PSMD4, PSMC6, PSME1
KEGG_MEDICUS_VARIANT_MUTATION_INACTIVATED_UBQLN2_TO_26S_PROTEASOME_MEDIATED_PROTEIN_DEGRADATION	-2.2754	0.0028	32	PSMB7, PSMB5, PSMA4, PSMA6, PSMD1, PSMA3, UBB, PSMB6, PSMA5, PSMB3, PSMC3, PSMA7, PSMB2, PSMB4, PSMD2, PSMD6, PSMA2, PSMC5, PSMD13, PSMC1, PSMA1, PSMB1, PSMC2, PSMD3, PSMD7, PSMD12, PSMC4, PSMD4, PSMC6, PSMD9
REACTOME_DEFECTIVE_CFTR_CAUSES_CYSTIC_FIBROSIS	-2.2599	0.0031	37	PSMB7, PSMB5, PSMA4, PSMA6, PSMD1, PSMA3, UBB, PSMB6, PSMA5, VCP, PSMB3, PSMC3, PSMA7, PSMB2, PSME2, PSMB4, PSMD2, PSMD6, PSMA2, PSMC5, PSMD13, PSMC1, PSMA1, PSMB1, PSMF1, PSMC2, PSMD3, PSMD7, PSMD12, PSMC4, PSMD4, PSMC6, PSMD9, PSME1
KEGG_MEDICUS_REFERENCE_26S_PROTEASOME_MEDIATED_PROTEIN_DEGRADATION	-2.259	0.0031	32	PSMB7, PSMB5, PSMA4, PSMA6, PSMD1, PSMA3, UBB, PSMB6, PSMA5, PSMB3, PSMC3, PSMA7, PSMB2, PSMB4, PSMD2, PSMD6, PSMA2, PSMC5, PSMD13, PSMC1, PSMA1, PSMB1, PSMC2, PSMD3, PSMD7, PSMD12, PSMC4, PSMD4, PSMC6, PSMD9
REACTOME_AUF1_HNRNP_D0_BINDS_AND_DESTABILIZES_MRNA	-2.2508	0.0033	40	PSMB7, PSMB5, PSMA4, HSPA8, PSMA6, PSMD1, HSPB1, PSMA3, UBB, PSMB6, PSMA5, PSMB3, PSMC3, PSMA7, PSMB2, PSME2, PSMB4, PSMD2, PSMD6, PSMA2, PSMC5, PSMD13, PSMC1, PSMA1, EIF4G1, PSMB1, PSMF1, PSMC2, PSMD3, PSMD7, PSMD12, PSMC4, PSMD4, PSMC6, PSMD9, PSME1
REACTOME_PTEN_REGULATION	-2.2469	0.0034	39	PSMB7, PSMB5, PSMA4, PSMA6, PSMD1, PSMA3, UBB, PSMB6, PSMA5, PSMB3, PSMC3, PSMA7, PSMB2, PSME2, PSMB4, PSMD2, PSMD6, PSMA2, PSMC5, PSMD13, PSMC1, PSMA1, STUB1, PSMB1, AGO2, PSMF1, PSMC2, PSMD3, PSMD7, PSMD12, PSMC4, PSMD4, PSMC6, PSMD9, PSME1
REACTOME_TRANSCRIPTIONAL_REGULATION_BY_RUNX2	-2.2448	0.0034	40	PSMB7, PSMB5, PSMA4, PSMA6, PSMD1, RBX1, PSMA3, UBB, PSMB6, PSMA5, PSMB3, PSMC3, PSMA7, PSMB2, PSME2, PSMB4, PSMD2, PSMD6, PSMA2, PSMC5, PSMD13, PSMC1, PSMA1, STUB1, PSMB1, SKP1, PSMF1, PSMC2, PSMD3, PSMD7, PSMD12, PSMC4, PSMD4, PSMC6, PSMD9, PSME1
REACTOME_PDH_COMPLEX_SYNTHESIZES_ACETYL_COA_FROM_PYR	-2.2415	0.0034	5	DLD, PDHX, DLAT, PDHB, PDHA1
KEGG_MEDICUS_VARIANT_MUTATION_CAUSED_ABERRANT_ABETA_TO_26S_PROTEASOME_MEDIATED_PROTEIN_DEGRADATION	-2.2363	0.0035	31	PSMB7, PSMB5, PSMA4, PSMA6, PSMD1, PSMA3, PSMB6, PSMA5, PSMB3, PSMC3, PSMA7, PSMB2, PSMB4, PSMD2, PSMD6, PSMA2, PSMC5, PSMD13, PSMC1, PSMA1, PSMB1, PSMC2, PSMD3, PSMD7, PSMD12, PSMC4, PSMD4, PSMC6, PSMD9
REACTOME_TRANSCRIPTIONAL_ACTIVATION_OF_MITOCHONDRIAL_BIOGENESIS	-2.2294	0.0036	9	SIRT5, TFAM, ATP5F1B, CYCS, IDH2, SOD2
REACTOME_ABC_FAMILY_PROTEINS_MEDIATED_TRANSPORT	-2.2085	0.0042	39	PSMB7, PSMB5, PSMA4, PSMA6, PSMD1, PSMA3, UBB, PSMB6, PSMA5, VCP, PSMB3, PSMC3, PSMA7, PSMB2, PSME2, PSMB4, PSMD2, PSMD6, PSMA2, PSMC5, PSMD13, PSMC1, PSMA1, PSMB1, EIF2S1, PSMF1, PSMC2, PSMD3, PSMD7, PSMD12, PSMC4, PSMD4, PSMC6, PSMD9, PSME1
KEGG_MEDICUS_VARIANT_MUTATION_CAUSED_ABERRANT_HTT_TO_26S_PROTEASOME_MEDIATED_PROTEIN_DEGRADATION	-2.2036	0.0043	31	PSMB7, PSMB5, PSMA4, PSMA6, PSMD1, PSMA3, PSMB6, PSMA5, PSMB3, PSMC3, PSMA7, PSMB2, PSMB4, PSMD2, PSMD6, PSMA2, PSMC5, PSMD13, PSMC1, PSMA1, PSMB1, PSMC2, PSMD3, PSMD7, PSMD12, PSMC4, PSMD4, PSMC6, PSMD9
REACTOME_ACTIVATION_OF_THE_MRNA_UPON_BINDING_OF_THE_CAP_BINDING_COMPLEX_AND_EIFS_AND_SUBSEQUENT_BINDING_TO_43S	-2.1986	0.0045	33	RPS5, EIF3K, EIF3J, RPS28, RPS3A, EIF4A2, RPS12, RPS14, RPS10, EIF3L, RPS6, RPS16, EIF3F, RPS21, RPSA, RPS18, RPS2, EIF4G1, RPS15A, RPS7, RPS9, EIF3D, RPS13, EIF2S1, EIF3B, RPS3, RPS23, RPS11, RPS4X, EIF3A, RPS8, RPS19
KEGG_MEDICUS_VARIANT_SCRAPIE_CONFORMATION_PRPSC_TO_26S_PROTEASOME_MEDIATED_PROTEIN_DEGRADATION	-2.1939	0.0046	31	PSMB7, PSMB5, PSMA4, PSMA6, PSMD1, PSMA3, PSMB6, PSMA5, PSMB3, PSMC3, PSMA7, PSMB2, PSMB4, PSMD2, PSMD6, PSMA2, PSMC5, PSMD13, PSMC1, PSMA1, PSMB1, PSMC2, PSMD3, PSMD7, PSMD12, PSMC4, PSMD4, PSMC6, PSMD9
REACTOME_REGULATION_OF_PYRUVATE_DEHYDROGENASE_PDH_COMPLEX	-2.1918	0.0047	6	DLD, PDHX, DLAT, PDHB, PDHA1, GSTZ1
REACTOME_INTRACELLULAR_SIGNALING_BY_SECOND_MESSENGERS	-2.1872	0.0048	51	PSMB7, PRKAR1A, PSMB5, PSMA4, PPP2R1A, PSMA6, PSMD1, PRKACA, PSMA3, UBB, PSMB6, PSMA5, PSMB3, PSMC3, PSMA7, PSMB2, PSME2, PSMB4, PSMD2, PSMD6, PPP2CB, PSMA2, PSMC5, PSMD13, PSMC1, PSMA1, STUB1, PRKAR2A, PSMB1, AGO2, PSMF1, PSMC2, CAMK2A, RAC1, PSMD3, PSMD7, PSMD12, PSMC4, CAMK2G, PSMD4, PSMC6, PSMD9, PSME1, GRB2
REACTOME_INFLUENZA_INFECTION	-2.1775	0.0051	62	RPS5, KPNA4, RPS28, KPNA3, RPL12, RPL6, IPO5, HSP90AA1, RPS3A, RPL5, RPS12, RPL13, RPS14, RPL32, RPS10, RPS6, RPS16, KPNB1, RPS21, SLC25A6, RPL27, RPSA, RPS18, RPL7, RPS2, RPL3L, RPL24, RPS15A, RPS7, RPS9, RPS13, RPL9, RPL15, RPLP0, RPL34, RPL11, RPS3, RPL10A, RAN, RPL28, RPLP2, RPL8, RPS23, RPL13A, RPL7A, RPL38, RPS11, RPL22, RPS4X, RPL30, RPL27A, RPS8, RPS19, RPL4, CALR, RPL14, RPL17
REACTOME_SIGNALING_BY_RETINOIC_ACID	-2.1624	0.0056	8	ALDH1A1, DLD, PDHX, DLAT, PDHB, PDHA1, CPT1B
BIOCARTA_PROTEASOME_PATHWAY	-2.159	0.0056	17	PSMB7, PSMB5, PSMA4, PSMA6, PSMA3, PSMB6, PSMA5, PSMB3, PSMA7, PSMB2, PSMB4, PSMA2, PSMA1, UBA1, PSMB1, RPN2
WP_FATTY_ACID_BIOSYNTHESIS	-2.1585	0.0056	9	DECR1, ACAA2, HADH, ECHS1, ECH1, ACSL1, ACACA
REACTOME_SIGNALING_BY_NOTCH4	-2.1483	0.006	39	PSMB7, PSMB5, PSMA4, PSMA6, PSMD1, RBX1, PSMA3, UBB, PSMB6, PSMA5, PSMB3, PSMC3, PSMA7, PSMB2, PSME2, PSMB4, PSMD2, PSMD6, PSMA2, PSMC5, PSMD13, PSMC1, PSMA1, PSMB1, SKP1, PSMF1, PSMC2, PSMD3, PSMD7, PSMD12, PSMC4, PSMD4, PSMC6, PSMD9, PSME1
WP_TRYPTOPHAN_METABOLISM	-2.148	0.006	7	GOT2, DLD, ACAT1, HADH, ECHS1
REACTOME_ABC_TRANSPORTER_DISORDERS	-2.1425	0.0062	38	PSMB7, PSMB5, PSMA4, PSMA6, PSMD1, PSMA3, UBB, PSMB6, PSMA5, VCP, PSMB3, PSMC3, PSMA7, PSMB2, PSME2, PSMB4, PSMD2, PSMD6, PSMA2, PSMC5, PSMD13, PSMC1, PSMA1, PSMB1, PSMF1, PSMC2, PSMD3, PSMD7, PSMD12, PSMC4, PSMD4, PSMC6, PSMD9, PSME1
WP_NAD_METABOLISM_IN_ONCOGENEINDUCED_SENESCENCE_AND_MITOCHONDRIAL_DYSFUNCTIONASSOCIATED_SENESCENCE	-2.1356	0.0065	8	SIRT5, GOT2, GOT1, MDH1, MDH2
REACTOME_BETA_OXIDATION_OF_DECANOYL_COA_TO_OCTANOYL_COA_COA	-2.1354	0.0065	5	HADH, ECHS1, ACADM, HADHB, HADHA
REACTOME_BETA_OXIDATION_OF_HEXANOYL_COA_TO_BUTANOYL_COA	-2.1326	0.0065	5	HADH, ECHS1, ACADS, HADHB, HADHA
REACTOME_MITOCHONDRIAL_FATTY_ACID_BETA_OXIDATION_OF_UNSATURATED_FATTY_ACIDS	-2.1273	0.0067	5	DECR1, ECI1, ACADM, HADHB, HADHA
REACTOME_BETA_OXIDATION_OF_OCTANOYL_COA_TO_HEXANOYL_COA	-2.1257	0.0067	5	HADH, ECHS1, ACADM, HADHB, HADHA
KEGG_MEDICUS_VARIANT_MUTATION_CAUSED_ABERRANT_SOD1_TO_26S_PROTEASOME_MEDIATED_PROTEIN_DEGRADATION	-2.1215	0.0069	33	PSMB7, PSMB5, PSMA4, PSMA6, PSMD1, PSMA3, UBB, PSMB6, PSMA5, PSMB3, PSMC3, PSMA7, PSMB2, PSMB4, PSMD2, PSMD6, PSMA2, PSMC5, PSMD13, PSMC1, PSMA1, PSMB1, PSMC2, PSMD3, PSMD7, PSMD12, PSMC4, PSMD4, PSMC6, PSMD9
WP_PROTEASOME_DEGRADATION	-2.109	0.0075	42	PSMB7, PSMB5, PSMA4, PSMA6, PSMD1, PSMA3, UBB, PSMB6, PSMA5, PSMB3, PSMC3, PSMA7, PSMB2, PSME2, PSMB4, PSMD2, PSMD6, PSMA2, PSMC5, PSMD13, PSMC1, PSMA1, UBA1, UCHL1, PSMB1, RPN2, PSMC2, PSMD3, PSMD7, PSMD12, UCHL3, PSMC4, UBE2D3, PSMD4, PSMC6, PSMD9, PSME1
WP_KREBS_CYCLE_DISORDERS	-2.1062	0.0076	9	SUCLA2, FH, GPT, SUCLG1, PDHX, DLST
KEGG_MEDICUS_VARIANT_MUTATION_CAUSED_ABERRANT_SNCA_TO_26S_PROTEASOME_MEDIATED_PROTEIN_DEGRADATION	-2.0994	0.0079	32	PSMB7, PSMB5, PSMA4, PSMA6, PSMD1, PSMA3, PSMB6, PSMA5, PSMB3, PSMC3, PSMA7, PSMB2, PSMB4, PSMD2, PSMD6, PSMA2, PSMC5, PSMD13, PSMC1, PSMA1, PSMB1, PSMC2, PSMD3, PSMD7, PSMD12, PSMC4, PSMD4, PSMC6, PSMD9
KEGG_PYRUVATE_METABOLISM	-2.0889	0.0084	22	MDH1, MDH2, DLD, ACAT1, GRHPR, PKM, ALDH7A1, DLAT, ACACA, PDHB, PDHA1, ACYP2, LDHB, AKR1B1
REACTOME_FORMATION_OF_TC_NER_PRE_INCISION_COMPLEX	-2.0673	0.0098	10	COPS6, COPS5, RBX1, COPS3, UBB, DDB1, GPS1, COPS4, COPS2, CUL4A
KEGG_GLYOXYLATE_AND_DICARBOXYLATE_METABOLISM	-2.0602	0.0103	8	MDH1, MDH2, GRHPR, CS, ACO2, PGP, ACO1
REACTOME_MITOTIC_G2_G2_M_PHASES	-2.0508	0.0108	62	PSMB7, PSMB5, PSMA4, PPP1CB, HSP90AB1, PPP2R2A, PPP2R1A, PSMA6, YWHAG, PSMD1, PRKACA, RBX1, PSMA3, UBB, PAFAH1B1, PSMB6, PSMA5, HSP90AA1, PSMB3, PSMC3, PSMA7, PSMB2, PSME2, PSMB4, PSMD2, PSMD6, PPP2CB, PSMA2, PSMC5, PSMD13, PSMC1, PSMA1, TUBA4A, PSMB1, YWHAE, SKP1, PSMF1, PSMC2, PSMD3, PSMD7, TUBA8, PSMD12, DYNLL1, PSMC4, DYNC1H1, ACTR1A, TUBB, PSMD4, PSMC6, PSMD9, PSME1
REACTOME_TRANSCRIPTION_COUPLED_NUCLEOTIDE_EXCISION_REPAIR_TC_NER	-2.0503	0.0108	10	COPS6, COPS5, RBX1, COPS3, UBB, DDB1, GPS1, COPS4, COPS2, CUL4A
REACTOME_REGULATION_OF_PYRUVATE_METABOLISM	-2.0486	0.0108	10	DLD, PDHX, PKM, DLAT, PDHB, PDHA1, UBB, GSTZ1
REACTOME_CELLULAR_RESPONSES_TO_STIMULI	-2.0475	0.0108	203	TXN2, DNAJA4, COX6B1, CYCS, COX7A2, PSMB7, PRDX5, CRYAB, COX5B, HSPA4, SOD2, NDUFA4, ACADVL, MT-CO2, COX5A, COX4I1, COX7A1, COX6C, RPS5, PSMB5, PSMA4, COX7C, COX8A, HSPA8, HSPA9, MT-CO3, HSP90AB1, PHB2, TXNRD1, GSR, PSMA6, PSMD1, MT-CO1, MAP2K6, HSPB1, RBX1, ST13, STIP1, RPS28, ELOC, PSMA3, UBB, PSMB6, PSMA5, RPL12, DNAJA2, CREBRF, RPL6, MAPK14, HSP90AA1, VCP, PSMB3, BAG2, RPS3A, PSMC3, PSMA7, PR…
REACTOME_UB_SPECIFIC_PROCESSING_PROTEASES	-2.0423	0.0111	47	PSMB7, VDAC2, VDAC1, PSMB5, PSMA4, VDAC3, PSMA6, PSMD1, PSMA3, UBB, PSMB6, PSMA5, PSMB3, PSMC3, PSMA7, PSMB2, PSME2, PSMB4, USP9X, PSMD2, PSMD6, USP14, PSMA2, PSMC5, PSMD13, PSMC1, PSMA1, PSMB1, USP5, PSMF1, PSMC2, PSMD3, PSMD7, PSMD12, PSMC4, USP24, PSMD4, PSMC6, PSMD9, PSME1
REACTOME_THE_ROLE_OF_GTSE1_IN_G2_M_PROGRESSION_AFTER_G2_CHECKPOINT	-2.023	0.0125	43	PSMB7, PSMB5, PSMA4, HSP90AB1, PSMA6, PSMD1, PSMA3, UBB, PSMB6, PSMA5, HSP90AA1, PSMB3, PSMC3, PSMA7, PSMB2, PSME2, PSMB4, PSMD2, PSMD6, PSMA2, PSMC5, PSMD13, PSMC1, PSMA1, TUBA4A, PSMB1, PSMF1, PSMC2, PSMD3, PSMD7, TUBA8, PSMD12, PSMC4, PSMD4, PSMC6, PSMD9, PSME1
KEGG_STARCH_AND_SUCROSE_METABOLISM	-2.0192	0.0127	8	GBE1, HK1, AGL, GPI, GYS1, PGM1, UGP2, PYGM
REACTOME_UCH_PROTEINASES	-1.9969	0.0145	40	PSMB7, PSMB5, PSMA4, PSMA6, PSMD1, PSMA3, UBB, PSMB6, PSMA5, PSMB3, PSMC3, PSMA7, PSMB2, PSME2, PSMB4, PSMD2, PSMD6, PSMA2, PSMC5, PSMD13, PSMC1, PSMA1, UCHL1, PSMB1, PSMF1, PSMC2, PSMD3, PSMD7, PSMD12, UCHL3, PSMC4, PSMD4, PSMC6, PSMD9, PSME1
REACTOME_HEDGEHOG_OFF_STATE	-1.9757	0.0166	46	PSMB7, PRKAR1A, PSMB5, PSMA4, PSMA6, PSMD1, PRKACA, RBX1, PSMA3, UBB, PSMB6, PSMA5, PSMB3, PSMC3, PSMA7, PSMB2, PSME2, PSMB4, PSMD2, PSMD6, PSMA2, PSMC5, PSMD13, PSMC1, PSMA1, TUBA4A, PRKAR2A, PSMB1, SKP1, PSMF1, PSMC2, PSMD3, PSMD7, PSMD12, PSMC4, PSMD4, PSMC6, PSMD9, PSME1
REACTOME_C_TYPE_LECTIN_RECEPTORS_CLRS	-1.9514	0.0194	44	PSMB7, PSMB5, PSMA4, PSMA6, PSMD1, PRKACA, PSMA3, UBB, PSMB6, PSMA5, PSMB3, PSMC3, PSMA7, PSMB2, PSME2, PSMB4, PSMD2, PSMD6, PSMA2, PSMC5, PSMD13, PSMC1, PSMA1, UBE2V1, PSMB1, SKP1, PSMF1, PSMC2, PSMD3, PSMD7, PSMD12, PSMC4, UBA3, PSMD4, PSMC6, PSMD9, PSME1, UBE2M
REACTOME_DNA_DAMAGE_RECOGNITION_IN_GG_NER	-1.9392	0.0208	13	COPS6, COPS5, RBX1, COPS3, UBB, DDB1, GPS1, RAD23A, COPS4, COPS2, CUL4A, RAD23B
WP_METABOLIC_REPROGRAMMING_IN_COLON_CANCER	-1.9353	0.0211	23	GOT2, MDH2, FH, IDH3A, IDH2, DLST, PKM, GAPDH, SDHB, PDHB, ACO2, PDHA1, SLC16A3
KEGG_MEDICUS_REFERENCE_CITRATE_CYCLE_FIRST_CARBON_OXIDATION	-1.9349	0.021	7	IDH3A, IDH2, IDH3B, CS, ACO2, ACO1
REACTOME_SIGNALING_BY_HEDGEHOG	-1.9302	0.0216	48	PSMB7, PRKAR1A, PSMB5, PSMA4, PSMA6, PSMD1, PRKACA, RBX1, PSMA3, UBB, PSMB6, PSMA5, VCP, PSMB3, PSMC3, PSMA7, PSMB2, PSME2, PSMB4, PSMD2, PSMD6, PSMA2, PSMC5, PSMD13, PSMC1, PSMA1, TUBA4A, PRKAR2A, PSMB1, SKP1, PSMF1, PSMC2, PSMD3, PSMD7, PSMD12, PSMC4, PSMD4, PSMC6, PSMD9, PSME1
REACTOME_SEPARATION_OF_SISTER_CHROMATIDS	-1.928	0.0218	50	PSMB7, PSMB5, PSMA4, PPP2R1A, PSMA6, PSMD1, PSMA3, UBB, PAFAH1B1, PSMB6, PSMA5, PSMB3, PSMC3, PSMA7, PSMB2, PSME2, PSMB4, PSMD2, PSMD6, CLIP1, PPP2CB, PSMA2, PSMC5, PSMD13, PSMC1, PSMA1, TUBA4A, PSMB1, PSMF1, PSMC2, PSMD3, PSMD7, TUBA8, PSMD12, DYNLL1, PSMC4, DYNC1H1, PSMD4, PSMC6, PSMD9, PSME1, NUDC
REACTOME_GLYCOGEN_SYNTHESIS	-1.9204	0.0227	6	GBE1, GYG1, UBB, GYS1, PGM1, UGP2
WP_GLYCOGEN_SYNTHESIS_AND_DEGRADATION	-1.9177	0.023	16	GBE1, GYG1, PPP2R2A, PPP2R1A, HK1, AGL, GYS1, PGM1, PTPA, UGP2, PPP2CB, PHKG1, PYGM, PHKA1
REACTOME_DEUBIQUITINATION	-1.916	0.0231	55	PSMB7, VDAC2, VDAC1, PSMB5, PSMA4, VDAC3, PSMA6, PSMD1, PSMA3, UBB, PSMB6, PSMA5, VCP, PSMB3, PSMC3, PSMA7, PSMB2, PSME2, PSMB4, RAD23A, USP9X, PSMD2, PSMD6, USP14, PSMA2, PSMC5, PSMD13, PSMC1, PSMA1, UCHL1, PSMB1, RAD23B, USP5, PSMF1, PSMC2, PSMD3, PSMD7, PSMD12, UCHL3, PSMC4, USP24, PSMD4, PSMC6, PSMD9, PSME1
WP_16P112_PROXIMAL_DELETION_SYNDROME	-1.9134	0.0233	14	CCT8, PPP2R1A, MAP2K6, CCT3, CCT6A, ALDOA, TCP1, CCT4, MAP2K3, PPP2CB, CCT7, CCT5, CCT2
WP_5Q35_COPY_NUMBER_VARIATION	-1.9121	0.0233	19	COX6B1, COX5B, MT-CO2, COX5A, COX4I1, COX7A1, COX6C, COX7C, COX8A, MT-CO3, MT-CO1
REACTOME_PCP_CE_PATHWAY	-1.9099	0.0235	41	PSMB7, PSMB5, PSMA4, PSMA6, PSMD1, PSMA3, UBB, PSMB6, PSMA5, PSMB3, PSMC3, PSMA7, PSMB2, PSME2, PSMB4, PSMD2, PSMD6, PSMA2, PSMC5, PSMD13, PSMC1, PSMA1, PSMB1, PSMF1, PFN1, PSMC2, RAC1, PSMD3, PSMD7, PSMD12, PSMC4, PSMD4, PSMC6, PSMD9, PSME1, RHOA
REACTOME_CLEC7A_DECTIN_1_SIGNALING	-1.9018	0.0246	43	PSMB7, PSMB5, PSMA4, PSMA6, PSMD1, PSMA3, UBB, PSMB6, PSMA5, PSMB3, PSMC3, PSMA7, PSMB2, PSME2, PSMB4, PSMD2, PSMD6, PSMA2, PSMC5, PSMD13, PSMC1, PSMA1, UBE2V1, PSMB1, SKP1, PSMF1, PSMC2, PSMD3, PSMD7, PSMD12, PSMC4, UBA3, PSMD4, PSMC6, PSMD9, PSME1, UBE2M, UBE2N, CALM1, PSMD11, PPP3CB, PPP3CA
KEGG_MEDICUS_VARIANT_MUTATION_INACTIVATED_SIGMAR1_TO_CA2_APOPTOTIC_PATHWAY	-1.8717	0.0291	7	CYCS, VDAC2, SLC25A4, VDAC1, VDAC3, MCU, SLC25A6
KEGG_MEDICUS_VARIANT_MUTATION_CAUSED_ABERRANT_ABETA_TO_VGCC_CA2_APOPTOTIC_PATHWAY_N01006	-1.8654	0.03	6	CYCS, VDAC2, SLC25A4, VDAC1, VDAC3
[truncated: 262 more rows]

## Sheet: GSEA_ALM_below_med_change
Gene Set Name	Normalized Enrichment Score	FDR	Set Size	Core Enrichment
[truncated: 87 more rows]

## Sheet: GSEA_FATIGUE_above_med_change
Gene Set Name	Normalized Enrichment Score	FDR	Set Size	Core Enrichment
[truncated: 303 more rows]

[truncated: 4 more sheets: GSEA_FATIGUE_below_med_change, GSEA_PWB_above_med_change, GSEA_PWB_below_med_change, Figure 4.B Pathways]
