# Supplementary material for: Muscle mitochondria, function, mass, and quality of life in prostate cancer during androgen deprivation therapy
Source: Nat Commun. 2026 May 27;17:6884. doi: 10.1038/s41467-026-73542-x (PMC13389078; doi:10.1038/s41467-026-73542-x)
Supplement: Supplementary file 6 — Source Data File [file 41467_2026_73542_MOESM6_ESM.xlsx]

## Sheet: Abbreviations
Abbreviations
Pre - Baseline Value
V2: 3-Month Visit
V3: 6-Month Visit
BMI - Body Mass Index
DXA - Dual-energy X-ray Absorptiometry
ALM - Appendicular Lean Mass
VO2 - Peak Aerobic Capacity (VO2 peak)
HGS - Handgrip Strength
6MWT - Six-Minute Walk Test
SCP - Stair Climb Power
avg mod to vig/d - Average minutes of moderate-to-vigorous activity per day
FACT-P - Functional Assessment of Cancer Therapy – Prostate
PWB - Physical Well-Being
FWB - Functional Well-Being
Pca AC - Prostate Cancer Additional Concerns - Prostate Cancer Subscale (from FACT-P)
QLQ-C30 - EORTC Quality of Life Questionnaire – Core 30
QOL - Quality of Life
PF - Physical Functioning
RF - Role Functioning
SF - Social Functioning
%D6_B - Relative (%) change from baseline to 6-Month follow up
%D3_B - Relative (%) change from baseline to 6-Month follow up
State 3 - ADP-stimulated mitochondrial respiration (ex vivo)
State 3u - Uncoupled mitochondrial respiration (ex vivo)
ATPmax: Maximal ATP production capacity (in vivo)
D6_B - Absolute change from baseline to 6-Month follow up

## Sheet: Figure 1
unlinked_ID	%D3_B_BMI	%D3_B_DX_Fat	%D3_B_DX_ALM	%D3_B_V02_Peak	%D3_B_Mean_HGS	%D3_B_6MWT	%D3_B_SCP_W	%D6_B_BMI	%D6_B_DX_Fat	%D6_B_DX_ALM	%D6_B_V02_Peak	%D6_B_Mean_HGS	%D6_B_6MWT	%D6_B_SCP_W
2	0.0463415	0.187147	0.0137487	-0.118012	0.126582	-0.0440083	-0.0723362	0.0609756	0.621487	-0.0561286	-0.341615	0.113924	-0.0123967	-0.303085
4	0.00469484	0.0665085	-0.0259665	-0.00925926	-0.12069	-0.035443	0.14409	0.0140845	0.058901	-0.0581101	-0.037037	-0.0862069	-0.1425	0.00599033
6	-0.0896581
8	0.021978	0.0507455	0.0695054	-0.287313	0	0.0753672	-0.159639	0.0384615	0.209279	0.0516553	-0.447761	-0.128713	-0.0443327	-0.223288
10	-0.0592593	-0.0779013	-0.0382168	-0.0693069	-0.104651	-0.0166985	-0.273736	-0.0777778	-0.130641	-0.0312789		-0.0232558	0.0680518	-0.420216
14	0.00379147	0.0180248	-0.0461865	-0.0895522	-0.0681818	0.0371871	-0.288715	-0.0331754	0.0381662	-0.0708778	-0.238806	-0.136364	-0.056401	-0.21202
16	0.00107286	0.0680566	0.0357838		0.118644			0.00673195	0.166112	0.0352384		-0.0508475	0.19854	-0.203954
18	0.0325843	-0.00895566	-0.0552483	-0.0514286	-0.09375	0.0738383		-0.0955056	-0.181225	-0.128766	-0.577143	-0.25	-0.135125	-0.0457929
20	-0.0010582	0.0149505	-0.0523139		0.111111	-0.0374573	-0.230261	-0.015873	0.0943428	-0.06131		0.296296	-0.125948	-0.296803
22	-0.0405405	-5.25227e-05	-0.00714993	-0.243386	-0.125	-0.141904		-0.0168919	0.0640646	-0.0120673	-0.296296	-0.15	-0.153667	-0.392786
24	0.0609756	0.139789	-0.00320616	-0.408922	-0.0606061	-0.103822	-0.286302	0.0153893	0.106739	-0.0219009	-0.0817844	-0.121212	-0.094529	-0.146167
26	0.0177778	0.0640286	-0.0102339	0.0289855	-0.0392157	0.038736	-0.0140278	0.0355556	0.105805	-0.0449486	-0.246377	-0.0686275	-0.0999221	-0.0663783
28	-0.00790514	0.00851922	-0.0359731	0.0289855	0.0679612	-0.259381		-0.0632411	-0.030491	-0.144917	0.449275	-0.126214	-0.265905
30	-0.0957447	-0.0618765	-0.15055	0.0769231	-0.0888889	0.0169985	0.202071	-0.125	-0.0739946	-0.168775	-0.174825	-0.111111	-0.0174506	-0.102587
32	0	0.020521	-0.0524761	-0.15411	0.106383	0.058296	-0.0169492	0.0574713	0.154624	-0.0357047	-0.263699	0.0425532	0.0863229	-0.0636132
34	-0.0130719	-0.00679027	-0.0603502	0.00666667	0.0540541	0.0187382	-0.0903888	-0.00980392	0.00526441	-0.0652705	0.26	-0.0810811	0.00405063	0.0423117
36	0.0167653	0.0833506	0.111854	-0.22	-0.0285714	0.0325407	-0.111995	0.0798817	0.258519	0.0206451	-0.508	-0.0571429	-0.034418	-0.0848461
38	-0.0378378	0.11448	-0.10293	-0.154545	-0.04	-0.183893	-0.211562
40	0.045045	0.133602	-0.0194286	-0.0964912	0.0172414	0.831126	0.0510373	0.0720721	0.153996	0.032734	-0.175439	0.0344828	0.329468	-0.0942127
42	-0.012	0.0938314	-0.0153956	-0.0173913	-0.0487805	-0.132846	-0.0947933	-0.008	0.0509841	-0.147243	-0.104348	-0.0731707	-0.105424	0.0955421
44	0.00578035	0.0175337	-0.0112954	-0.376518	-0.0434783	0.0319957	0.130722	0.00578035	0.0162845	-0.0254292	-0.408907	-0.119565	0.0162775	-0.0159663
46	0.0753425	0.108073	0.0455081	-0.14	-0.0340909	0.0626618	-0.00678393	0.0273973	0.132341	-0.0114848	-0.47	0	0.104085	-0.0555754
48	-0.0301508	-0.0408481	-0.014002	-0.0646552	-0.0192308	0.0264136		-0.0351759	-0.031877	-0.018081	0	0.00961538	0.0378793
50
52	0	0.0923372	-0.044927	-0.368243	-0.0740741	-0.0537131	-0.121118	-0.0645455	-0.041638	-0.110954	-0.172297	-0.0462963	0.0022779	-0.143257
54	0.00917431	0.0170186	-0.0201479	-0.335404	-0.102273	0.0347552	-0.0486764	0.0220183	0.0633703	-0.0362564		-0.181818	0.0387685	0.0174353
56	0.0181818	0.0879369	0.0378009	0.0331754	0.021978	-0.0281873	0.0628144	-0.0787879	-0.0233986	-0.147666	-0.042654	-0.0549451	-0.0832848	-0.154261
58	-0.020202	-0.00884645	-0.00999471	-0.187117	-0.0813953	-0.0416153	-0.0518084	0.0353535	0.0743647	0.00862221	-0.230061	-0.0813953	-0.0164576	0.114996
60	-0.021097	0.0252179	-0.0560625	-0.188235	-0.0689655	0.0207853	-0.0123176	-0.0379747	-0.00928906	-0.0533375	-0.0411765	-0.114943		-0.0249743
62	0.0533333	0.113725	0.0125883	-0.122905	-0.0444444	0.114822	0.768849	0.0711111	0.163549	0.00888548	-0.424581	-0.0888889	0.066029	1.23099
64	0.0164706	0.0486388	-0.0313939	0.93617	0.0111111	-0.00374065	0.0798585	0.0117647	0.00950661	-0.00489193	0.737589	-0.0222222	-0.0640007	0.206529
66	-0.047619	-0.0876048	-0.0827192	-0.145161	-0.234043	-0.104995	-0.0755754	-0.0714286	-0.0883322	-0.134817		-0.12766		-0.255943
68	0.00581395	0.073668	-0.041565	-0.227488	-0.0537634	-0.00475606	-0.0126413	0.0290698	0.123529	-0.0177139	-0.293839	-0.182796	-0.0405977	0.0420549
70	0.0166667	0.0356955	0.0108555	-0.230303	0.025	0.0305057	0.148457	0.00177778	0.0434237	-0.00498554	-0.427273	0.0375	0.0565263	0.307143
72	0.0238095	0.0481259	-0.0136828	-0.365385	0.0153846	-0.198599	0.0838218	-0.0350803	-0.0404403	-0.0312228		-0.2
74	0.0416667	0.134831	0.0131199	-0.0901163	-0.0689655	0.0231473	0.0755027	0.0569444	0.213459	0.0157438	-0.142442	-0.045977	0.00571211	0.0617162
76	0.0044843	0.0307904	0.0108283	-0.111111	-0.0149254		0.341424	0.0224215	0.0167858	0.0134487	-0.138889	-0.0149254	0.0698788	0.601693
78	-0.0363636	0.0172682	-0.0666654	-0.0347222	-0.128205	-0.212571	-0.0179795	-0.0227273	0.0152242	-0.0542042	-0.125	-0.269231	-0.244001	-0.0406863
80	-0.00235294	0.0134484	0.019464	-0.295699	-0.215909	-0.0418264	-0.139434	-0.0117647	0.0788484	-0.0350864		-0.215909	-0.0460626	-0.119317
82	-0.00881057	0.0548229	-0.013492	-0.230303	-0.342105	-0.131263	0.0444351	-0.0211048	0.050792	-0.0489593	-0.212121	-0.236842	-0.114153	0.118986
84	0.0395722	0.116158	0.0151987	-0.195122	-0.33871	-0.0422939	-0.0113716	0.00534759	0.0900715	-0.00312351		-0.16129	-0.0997093	-0.0805289
86	0.0465116	0.149355	-0.198433	-0.111111	-0.129032	-0.108005	0.0671937	0.105116	0.294065	0.00798169	-0.101852	-0.129032	-0.02	0.256035
88	0.0167598	0.0332284	-0.0114856	-0.0920502	-0.0843373	0.0122886	-0.00705193	0.00446927	0.0997582	-0.0375007	0.0167364	-0.0361446	0.003379	-0.0348763
80	0.000446418	0.126207	-0.0732533	-0.324074	-0.242424		-0.113033	-0.0466721	0.0258594	-0.143845	-0.296296	-0.0909091	-0.188415	-0.140384
82	-0.0295455	-0.173259	0.0148884	0.317269	-0.0588235	0.00739067	-0.0408298
84	-0.0027933	-0.0123666	0.0262122	-0.383648	-0.0405405	-0.0291262	0.062129	0.0232775	0.0675693	-0.0228163	-0.201258	-0.0135135	0.00616505	0.149782
86	-0.0124633	0.00136491	0.00255495	0.194245	0	-0.0295041	-0.228356	0.0058651	0.0394648	-0.0247028	0.230216	0.0416667	-0.123666	-0.0849766
88	-0.00191755	-0.0106547	0.0121569	0.0322581	0	0.0061313	-0.00922059	0.0373921	0.0200786	-0.00708851	0.154839	-0.0561798	0	-0.0861069
90	-0.0371113	-0.0547476	-0.0380583	0.0532787	0.02	0.0212857	0.0352698	-0.00501505	0.0258017	-0.028782	0.0778689	-0.11	0.0105354	0.0529886
92	-0.0419664	0.0314271	-0.116086	-0.123596	-0.368421	0.0424066	-0.176177	-0.0227818	0.0227733	-0.0714012		-0.140351	-0.379337	-0.329542
94	0.0238449	0.0628363	0.00039225	-0.275449	-0.157895		-0.0392618	0.0108068	-0.0804036	0.0481446	-0.179641	-0.131579	-0.183869	-0.0517017
96	0.0076087	0.0106386	-0.0221379	0.0833333	-0.0625	0.0788716	0.0463629	-0.0140652	-0.106457	-0.0258961	-0.15	-0.1375	0.0282096	-0.0560199
98	0.00715308	-0.118373	0.0268938	-0.15942	-0.0294118	0.0189474	-0.220491	-0.00858369	-0.0124587	-0.0204965	-0.289855	-0.176471	0.0582456	-0.163955
100	-0.0294118	-0.126712	0.0230345		-0.166667	-0.102255	-0.0475294	-0.0462185	-0.0988807	-0.0543759		-0.190476	0.022528	-0.225184
102	0.0530387	0.00999017	0.0614706	-0.0551724	-0.230769	-0.00634921	0.38236	0.0928177	0.159551	0.0242711	-0.103448	0.153846	-0.0419114	0.0654592
104	-0.000494422	-0.2134	0.0406937	-0.0501931	0.168831	0.0206679	-0.128452	-0.0082626	-0.268547	0.0412453	0.177606	0.246753	0.141881	0.0208433
106	0.0431373	-0.0502483	0.0503922	-0.295082	-0.03125	0.0732468	0.115779	0.0666667	-0.0475415	0.0782915	0.0437158	0	0.0955844	0.0951872
108	0.0220264	0.0616326	-0.0343385	0.142857	0.144444	0.0958359	-0.0148403	0.0185022	0.0458646	0.00855175		0.2	-0.0923216	0.110883
110	0.0422535	0.222349	-0.0191895	-0.201794	-0.0909091	0.0170854	0.118251	0.0985915	0.314842	0.0161546		-0.151515	-0.0251454	0.16956

## Sheet: Sup. Figure 2 and 3
unlinked_ID	pre_BMI	pre_DXA_Total_Fat	pre_DXA_ALM	pre_VO2_Peak	pre_HGS	pre_6MWT	pre_SCP	pre_State3u resp	pre_ATPmax	Pre_avgTime(mod-vig)/d	pre_FACTP_PWB	pre_FACTP_FWB	pre_FACTP_PCa_ADD	pre_FACTP_total	pre_QLQ-C30_QoL_std_score	pre_QLQ-C30_functional_PF2	pre_QLQ-C30_functional_RF2	pre_QLQ-C30_functional_SF	pre_QLQ-C30_symptom_fatigue	pre_QLQ-C30_symptom_dyspnea
2	20.5415	10.5954	30.0756	16.1	39.5	484	310.292			52.5	16	22	28	113.667	75	80	100	66.6667	44.3333	33.3333
4	32.4543	26.3425	27.0194	10.8	29	316	217.25			16.5	22	16	34	119	50	53.3333	0	33.3333	55.6667	100
6	24.2692	19.4638	23.1371	11.9	16	388.9				0	21	10	22	93	25	26.6667	16.6667	50	55.6667	33.3333
8	26.1689	17.6114	26.4368	26.8	50.5	626.4	591.573	843.43	0.785462	56	24	19	33	111	75	100	100	100	11	33.3333
10	34.7384	40.1996	33.6841	20.2	43	492.86	487.957			35.72	22	20	24	109	75	93.3333	66.6667	66.6667	44.3333	33.3333
14	31.2244	23.7173	29.8161	20.1	44	475.488	420.748		0.588137	71.29	24	25	29	116	75	53.3333	66.6667	83.3333	22.3333	0
16	22.8373	13.7371	22.921		29.5	331.62	197.81			34.29	27	22	39	127	83.3333	86.6667	100	83.3333	33.3333	66.6667
18	24.8779	15.1971	26.521	17.5	32	388.01	228.582	467.656		46.29	23	21	27	113	50	66.6667	66.6667	83.3333	33.3333	33.3333
20	26.4153	19.7853	28.0346		27	561.44	416.156	907.491	0.763206		9	15	16	65	83.3333	100	100	0	44.3333	33.3333
22	22.5504	15.2315	21.0072	18.9	40	640.08	521.147		0.621862	71	25	15	32	105.167	75	93.3333	100	100	33.3333	0
24	25.3598	22.064	21.2092	26.9	33	557.78	557.574	243.957	0.711549	434.429	26	18	34	112	66.6667	100	100	100	11	0
26	29.7472	31.6952	29.5782	13.8	51	487.98	495.424	214.433	0.270986	126.7	16	8	20	55	25	53.3333	66.6667	50	89	100
28	34.3847	40.0741	31.8266	6.9	51.5	373.685			0.446193	100.429	9	4	11	58	33.3333	66.6667	50	16.6667	66.6667	66.6667
30	27.8208	20.6799	25.4434	14.3	45	407	166.657	187.279		20.2857	14	6	24	87	66.6667	40	33.3333	16.6667	88.8889	0
32	25.749	21.7728	24.4702	29.2	47	543.763	443.68	599.206		35	27	20	31	107	66.6667	100	100	83.3333	11.1111	0
34	27.1594	25.6249	17.6818	15	37	601.98	339.415			50	26	18	28	108	83.3333	100	66.6667	83.3333	11.1111	0
36	30.0109	29.3615	25.4734	25	35	487.07	449.891	293.322		89.3333	25	12	26	101	66.6667	73.3333	50	66.6667	33.3333	33.3333
38	29.0357	24.502	25.7787	11	25	454.152	347.8	320.77		92.7143	24	14	25	106	66.6667	80	50	66.6667	11.1111	66.6667
40	18.2285	13.4841	14.6331	11.4	29	184.099	112.311			2.14286	28	28	39	147	100	93.3333	100	100	0	0
42	34.4539	46.7008	21.688	11.5	41	500.177	338.17	112.92		52.6667	27	28	38	141	91.6667	80	100	100	11.1111	0
44	24.8748	24.1763	24.1337	24.7	46	562.051	424.069	178.019	0.662406	79.1429	26	17	36	114	66.6667	93.3333	100	100	33.3333	33.3333
46	22.2456	16.8942	20.8798	40	44	588.569	334.766			107	25	21	31	119	75	93.3333	100	66.6667	33.3333	0
48	27.8129	26.7528	26.9676	23.2	52	553.822			0.621111	86.5714	26	20	37	118	50	100	100	100	11.1111	33.3333
50	23.2388	15.6595	18.284	24.4	34	579.73	281.668	87.133	0.703716	64.4286	28	28	42	140	100	100	100	100	0	0
52	29.8998	30.5034	30.071	29.6	54	669.036	689.82	320.57	0.57876	99.7143	28	26	35	130	100	100	100	100	0	0
54	31.3451	34.6503	26.6877	16.1	44	534.619	435.685	972.367	0.549865	61.8571	28	28	44	151	91.6667	100	100	100	0	0
56	29.2896	23.1723	21.3143	21.1	45.5	523.342	384.289	324.624	0.77906	83.5714	24	15	23	86	66.6667	93.3333	100	100	22.2222	33.3333
58	30.1687	31.9224	23.2423	32.6	43	648.31	418.326	771.865	0.867782	276.714	28	27	47	146	100	100	100	100	0	0
60	31.3338	32.5297	29.9808	17	43.5	558.394	467.342	217.925		128.857	24	19	29	113	83.3333	86.6667	83.3333	83.3333	33.3333	33.3333
62	28.5614	30.6	32.57	17.9	45	512.369	264.795	360.537	0.513557	19.5714	11	3	14	53	33.3333	46.6667	16.6667	33.3333	77.7778	33.3333
64	24.4435	22.7	22.67	14.1	45	561.4	316.25	996.063		140.857	24	19	38	118.667	66.6667	100	100	83.3333	11.1111	0
66	35.2204	43.17	29.31	12.4	47	452.6	450.836	244.607	0.394301	38.5714	24	25	34	123	66.6667	100	100	83.3333	22.2222	0
68	26.2072	20.12	25.24	21.1	46.5	578.21	475.47	527.137	1.01483	152	28	28	41	147	75	100	100	100	0	0
70	25.8813	22.4762	25.5539	33	40	679.4	436.406	1090.8			27	28	40	145	100	100	100	100	0	0
72	26.3031	37.3167	21.9327	15.6	32.5	392.887	206.363	985.631		4.14286	23	7	22	89	66.6667	80	83.3333	83.3333	33.3333	33.3333
74	24.013	13.4457	22.1801	34.4	43.5	576.74	287.145	513.93	1.0558	126.429	28	23	42	141	91.6667	93.3333	100	100	22.3333	0
76	31.1672	35.5241	27.9729	14.4	33.5	396	186.857	1214.44		94.1429	26	22	26	112	41.6667	93.3333	66.6667	100	11	33.3333
78	34.5289	35.91	25.784	14.4	39	533.4	304.554	380.505		19.7143	26	22	37.0909	133.091	75	86.6667	100	100	33.3333	66.6667
80	30.9955	27.4679	26.9164	18.6	44	396.2	333.741		0.455299	8.85714	26	25	38	138	91.6667	73.3333	66.6667	100	33.3333	33.3333
82	30.8511	29.8689	28.7504	16.5	38	480.67	394.962			40	14	22.1667	27	107.167	66.6667	86.6667	100	66.6667	33.3333	33.3333
84	27.6728	26.5811	22.4427	12.3	31	425.196	267.208			34.5714	26	23	27	113	83.3333	93.3333	100	100	33.3333	0
86	29.2202	31.8028	25.784	10.8	46.5	457.2	369.733	238.736	0.426971	5.28571	23	16	30	98	50	80	66.6667	66.6667	22.3333	0
88	27.2738	24.6476	24.4742	23.9	41.5	657	380.905	312.633		91.5714	28	26	36	137	100	100	100	100	0	0
80	27.8099	27.8003	21.4516	10.8	33	539.5	306.511	612.354	0.632749	23.8571	28	8	23	81	41.6667	73.3333	66.6667	83.3333	11.1111	33.3333
82	26.045	22.4052	23.9717	24.9	51	700.126	459.339	1005.65	0.512734	76	26	27	36	131	83.3333	100	100	100	22.3333	0
84	26.2009	26.9516	29.3299	15.9	37	627.888	466.026	581.705	0.685185	151.286	28	27	47	152	100	100	100	100	0	0
86	36.0669	42.567	33.895	13.9	48	485.546	436.952		0.538912	131	25	18	34	115	58.3333	73.3333	100	66.6667	33.3333	33.3333
88	29.1546	33.6378	24.9982	15.5	44.5	597.1	454.799	226.335		180.429	23	15	29	106	50	66.6667	66.6667	66.6667	33.3333	33.3333
90	27.8688	32.0909	24.4493	24.4	50	567.05	374.872	272.573		141	28	23	44	135	100	100	100	100	0	0
92	25.4149	22.1751	18.805	8.9	28.5	395.326	256.519			14.1429	24	22	32	117	8.33333	80	100	100	33.3333	66.6667
94	21.8474	18.4718	18.6106	16.7	38	490.73	198.586		0.597284	96.5714	28	28	44	148.833	75	93.3333	91.6667	100	0	0
96	25.0071	23.8659	24.2932	18	40	529.438	403.146	1348.49	0.618346	41	26	24	34	131.5	83.3333	91.6667	100	100	22.3333	0
98	22.6115	16.6229	20.462	20.7	34	434.34	274.453	120.92	0.479641	36.7143	27	23	39	141	83.3333	100	100	100	0	0
100	38.4945	36.0131	29.1085		42	351.74	286.945	682.459			22	11	28	92	75	58.3333	83.3333	66.6667	33.3333	33.3333
102	26.0251	23.6933	24.8361	14.5	26	480.06	229.118	184.754		49.7143	23	24	33	126	91.6667	58.3333	66.6667	100	33.3333	33.3333
104	24.245	16.507	22.4777	25.9	38.5	663.85	393.987	1329.91	1.23638	92.7143	28	23	35	125	91.6667	100	100	100	0	0
106	23.5193	13.6323	24.3232	36.6	48	586.74	353.557	563.798	0.642646	165	28	28	42	143	100	100	100	100	0	0
108	30.8511	33.9739	27.3745	11.2	45	432.51	418.774	749.166	0.729157	47.5714	27	27	38	137	100	86.6667	100	83.3333	10	0
110	28.9729	20.0275	26.2279	22.3	49.5	606.552	397.589	807.282		50.8571	28	18	31	114	83.3333	100	100	100	0	0

## Sheet: Sup. Figure 4 and 5
unlinked_ID	pre_BMI	pre_DXA_Total_Fat	pre_DXA_ALM	pre_VO2_peak	pre_HGS	pre_6MWT	pre_SCP	pre_State3	pre_State3u	pre_ATPmax	Pre_avgTime(mod-vig)/d	%D6_B_BMI	%D6_B_DX_Fat	%D6_B_DX_ALM	%D6_B_V02_Peak	%D6_B_Mean_HGS	%D6_B_6MWT	%D6_B_SCP_W	D6_B_FACTP_Pca_ADD	D6_B_FACTP_Total	D6_B_PF2_QLQC30	D6_B_RF2_QLQC30	D6_B_EF_QLQC30	D6_B_CF_QLQC30	D6_B_SF_QLQC30
2	20.5415	10.5954	30.0756	16.1	39.5	484	310.292				52.5	0.0609756	0.621487	-0.0561286	-0.341615	0.113924	-0.0123967	-0.303085	1.45455	3.78788	-13.3333	-16.6667	0	0	0
4	32.4543	26.3425	27.0194	10.8	29	316	217.25				16.5	0.0140845	0.058901	-0.0581101	-0.037037	-0.0862069	-0.1425	0.00599033	0	-9	-6.66667	33.3333	0	-16.6667	66.6667
6	24.2692	19.4638	23.1371	11.9	16	388.9					0
8	26.1689	17.6114	26.4368	26.8	50.5	626.4	591.573	501.498	843.43	0.785462	56	0.0384615	0.209279	0.0516553	-0.447761	-0.128713	-0.0443327	-0.223288	1	6	0	0	0	33.3333	0
10	34.7384	40.1996	33.6841	20.2	43	492.86	487.957				35.72	-0.0777778	-0.130641	-0.0312789		-0.0232558	0.0680518	-0.420216	8	14	-6.66667	33.3333	8.33333	0	33.3333
14	31.2244	23.7173	29.8161	20.1	44	475.488	420.748			0.588137	71.29	-0.0331754	0.0381662	-0.0708778	-0.238806	-0.136364	-0.056401	-0.21202	0	0	13.3333	16.6667	0	-16.6667	-16.6667
16	22.8373	13.7371	22.921		29.5	331.62	197.81				34.29	0.00673195	0.166112	0.0352384		-0.0508475	0.19854	-0.203954	-22	-35	-13.3333	-33.3333	0	0	-16.6667
18	24.8779	15.1971	26.521	17.5	32	388.01	228.582	515.577	467.656		46.29	-0.0955056	-0.181225	-0.128766	-0.577143	-0.25	-0.135125	-0.0457929	-8	-35	0	0	-8.33333	-33.3333	-41.6667
20	26.4153	19.7853	28.0346		27	561.44	416.156	656.119	907.491	0.763206		-0.015873	0.0943428	-0.06131		0.296296	-0.125948	-0.296803	-6.18182	-29.1818	-26.6667	-50	-16.6667	16.6667	0
22	22.5504	15.2315	21.0072	18.9	40	640.08	521.147			0.621862	71	-0.0168919	0.0640646	-0.0120673	-0.296296	-0.15	-0.153667	-0.392786	-8	-24	-6.66667	-33.3333	0	0	-50
24	25.3598	22.064	21.2092	26.9	33	557.78	557.574	191.917	243.957	0.711549	434.429	0.0153893	0.106739	-0.0219009	-0.0817844	-0.121212	-0.094529	-0.146167	-6	-5	0	0	-25	-33.3333	0
26	29.7472	31.6952	29.5782	13.8	51	487.98	495.424	218.89	214.433	0.270986	126.7	0.0355556	0.105805	-0.0449486	-0.246377	-0.0686275	-0.0999221	-0.0663783	-8	-4	-26.6667	-50	25	16.6667	-16.6667
28	34.3847	40.0741	31.8266	6.9	51.5	373.685				0.446193	100.429	-0.0632411	-0.030491	-0.144917	0.449275	-0.126214	-0.265905		-6	-7	-20	16.6667	0	-16.6667	-16.6667
30	27.8208	20.6799	25.4434	14.3	45	407	166.657	166.606	187.279		20.2857	-0.125	-0.0739946	-0.168775	-0.174825	-0.111111	-0.0174506	-0.102587	-15	-11	13.3333	0	41.6667	33.3333	-16.6667
32	25.749	21.7728	24.4702	29.2	47	543.763	443.68	456.171	599.206		35	0.0574713	0.154624	-0.0357047	-0.263699	0.0425532	0.0863229	-0.0636132	-12	-38	-6.66667	-50	0	-16.6667	-16.6667
34	27.1594	25.6249	17.6818	15	37	601.98	339.415				50	-0.00980392	0.00526441	-0.0652705	0.26	-0.0810811	0.00405063	0.0423117	3	-2	-20	33.3333	8.33333	-16.6667	16.6667
36	30.0109	29.3615	25.4734	25	35	487.07	449.891	245.482	293.322		89.3333	0.0798817	0.258519	0.0206451	-0.508	-0.0571429	-0.034418	-0.0848461	2	-5	-20	-16.6667	8.33333	33.3333	-33.3333
38	29.0357	24.502	25.7787	11	25	454.152	347.8	379.79	320.77		92.7143
40	18.2285	13.4841	14.6331	11.4	29	184.099	112.311				2.14286	0.0720721	0.153996	0.032734	-0.175439	0.0344828	0.329468	-0.0942127	3	-2	0	0	0	0	0
42	34.4539	46.7008	21.688	11.5	41	500.177	338.17	203.922	112.92		52.6667	-0.008	0.0509841	-0.147243	-0.104348	-0.0731707	-0.105424	0.0955421	0	-14	-13.3333	-33.3333	-8.33333	-16.6667	-66.6667
44	24.8748	24.1763	24.1337	24.7	46	562.051	424.069	220.544	178.019	0.662406	79.1429	0.00578035	0.0162845	-0.0254292	-0.408907	-0.119565	0.0162775	-0.0159663	-4	-4	-13.3333	-16.6667	25	-16.6667	-16.6667
46	22.2456	16.8942	20.8798	40	44	588.569	334.766				107	0.0273973	0.132341	-0.0114848	-0.47	0	0.104085	-0.0555754	-7	-34	0	0	-16.6667	0	-16.6667
48	27.8129	26.7528	26.9676	23.2	52	553.822				0.621111	86.5714	-0.0351759	-0.031877	-0.018081	0	0.00961538	0.0378793		-2	-13	-6.66667	0	-25	0	-16.6667
50	23.2388	15.6595	18.284	24.4	34	579.73	281.668	77.7709	87.133	0.703716	64.4286
52	29.8998	30.5034	30.071	29.6	54	669.036	689.82	321.813	320.57	0.57876	99.7143	-0.0645455	-0.041638	-0.110954	-0.172297	-0.0462963	0.0022779	-0.143257	-13	-36.6667	-13.3333	-33.3333	-25	-33.3333	-33.3333
54	31.3451	34.6503	26.6877	16.1	44	534.619	435.685	1136.64	972.367	0.549865	61.8571	0.0220183	0.0633703	-0.0362564		-0.181818	0.0387685	0.0174353	-8	-14	0	0	0	0	0
56	29.2896	23.1723	21.3143	21.1	45.5	523.342	384.289	262.232	324.624	0.77906	83.5714	-0.0787879	-0.0233986	-0.147666	-0.042654	-0.0549451	-0.0832848	-0.154261	3	15	-20	-33.3333	25	16.6667	0
58	30.1687	31.9224	23.2423	32.6	43	648.31	418.326	653.435	771.865	0.867782	276.714	0.0353535	0.0743647	0.00862221	-0.230061	-0.0813953	-0.0164576	0.114996	-5	-12	0	0	0	0	0
60	31.3338	32.5297	29.9808	17	43.5	558.394	467.342	276.336	217.925		128.857	-0.0379747	-0.00928906	-0.0533375	-0.0411765	-0.114943		-0.0249743	-9	-28	-6.66667	-16.6667	-25	-33.3333	-16.6667
62	28.5614	30.6	32.57	17.9	45	512.369	264.795	344.813	360.537	0.513557	19.5714	0.0711111	0.163549	0.00888548	-0.424581	-0.0888889	0.066029	1.23099	13	45	0	-16.6667	-8.33333	0	-16.6667
64	24.4435	22.7	22.67	14.1	45	561.4	316.25	751.499	996.063		140.857	0.0117647	0.00950661	-0.00489193	0.737589	-0.0222222	-0.0640007	0.206529	-3	-1.83333	-6.66667	0	8.33333	0	16.6667
66	35.2204	43.17	29.31	12.4	47	452.6	450.836	167.914	244.607	0.394301	38.5714	-0.0714286	-0.0883322	-0.134817		-0.12766		-0.255943	-10	-27	-33.3333	-66.6667	-16.6667	-16.6667	-33.3333
68	26.2072	20.12	25.24	21.1	46.5	578.21	475.47	370.764	527.137	1.01483	152	0.0290698	0.123529	-0.0177139	-0.293839	-0.182796	-0.0405977	0.0420549	-2	-6.33333	0	0	0	0	0
70	25.8813	22.4762	25.5539	33	40	679.4	436.406	701.191	1090.8			0.00177778	0.0434237	-0.00498554	-0.427273	0.0375	0.0565263	0.307143	3	-2	0	0	0	0	-33.3333
72	26.3031	37.3167	21.9327	15.6	32.5	392.887	206.363	615.308	985.631		4.14286	-0.0350803	-0.0404403	-0.0312228		-0.2			8	2	0	-16.6667	8.33333	-16.6667	-16.6667
74	24.013	13.4457	22.1801	34.4	43.5	576.74	287.145	476.986	513.93	1.0558	126.429	0.0569444	0.213459	0.0157438	-0.142442	-0.045977	0.00571211	0.0617162	-5	-1	6.66667	0	16.6667	0	0
76	31.1672	35.5241	27.9729	14.4	33.5	396	186.857	788.296	1214.44		94.1429	0.0224215	0.0167858	0.0134487	-0.138889	-0.0149254	0.0698788	0.601693	7	13	-6.66667	0	8.33333	0	0
78	34.5289	35.91	25.784	14.4	39	533.4	304.554	247.975	380.505		19.7143	-0.0227273	0.0152242	-0.0542042	-0.125	-0.269231	-0.244001	-0.0406863	-2.09091	1.90909	0	0	0	0	0
80	30.9955	27.4679	26.9164	18.6	44	396.2	333.741			0.455299	8.85714	-0.0117647	0.0788484	-0.0350864		-0.215909	-0.0460626	-0.119317	-4	-28	-13.3333	-16.6667	0		0
82	30.8511	29.8689	28.7504	16.5	38	480.67	394.962				40	-0.0211048	0.050792	-0.0489593	-0.212121	-0.236842	-0.114153	0.118986	-7	-15.1667	-6.66667	-16.6667	0	0	0
84	27.6728	26.5811	22.4427	12.3	31	425.196	267.208				34.5714	0.00534759	0.0900715	-0.00312351		-0.16129	-0.0997093	-0.0805289	2	9	-20	-16.6667	16.6667	0	0
86	29.2202	31.8028	25.784	10.8	46.5	457.2	369.733	306.946	238.736	0.426971	5.28571	0.105116	0.294065	0.00798169	-0.101852	-0.129032	-0.02	0.256035	-2	-2	-6.66667	0	-25	-33.3333	33.3333
88	27.2738	24.6476	24.4742	23.9	41.5	657	380.905	346.98	312.633		91.5714	0.00446927	0.0997582	-0.0375007	0.0167364	-0.0361446	0.003379	-0.0348763	-1	0	0	0	0	16.6667	0
80	27.8099	27.8003	21.4516	10.8	33	539.5	306.511	401.269	612.354	0.632749	23.8571	-0.0466721	0.0258594	-0.143845	-0.296296	-0.0909091	-0.188415	-0.140384	-1	-30	-20	-33.3333	-8.33333	-66.6667	-66.6667
82	26.045	22.4052	23.9717	24.9	51	700.126	459.339	737.193	1005.65	0.512734	76
84	26.2009	26.9516	29.3299	15.9	37	627.888	466.026	541.054	581.705	0.685185	151.286	0.0232775	0.0675693	-0.0228163	-0.201258	-0.0135135	0.00616505	0.149782	-4	-10.5	0	-33.3333	-16.6667	-16.6667	-16.6667
86	36.0669	42.567	33.895	13.9	48	485.546	436.952			0.538912	131	0.0058651	0.0394648	-0.0247028	0.230216	0.0416667	-0.123666	-0.0849766	-11	-10	-6.66667	0	0	0	-33.3333
88	29.1546	33.6378	24.9982	15.5	44.5	597.1	454.799	255.714	226.335		180.429	0.0373921	0.0200786	-0.00708851	0.154839	-0.0561798	0	-0.0861069	-4	-4	20	0	-16.6667	-16.6667	16.6667
90	27.8688	32.0909	24.4493	24.4	50	567.05	374.872	326.618	272.573		141	-0.00501505	0.0258017	-0.028782	0.0778689	-0.11	0.0105354	0.0529886	-11	-14	0	0	0	0	-33.3333
92	25.4149	22.1751	18.805	8.9	28.5	395.326	256.519				14.1429	-0.0227818	0.0227733	-0.0714012		-0.140351	-0.379337	-0.329542	-5	-19.8333	-26.6667	-50	8.33333	-16.6667	-33.3333
94	21.8474	18.4718	18.6106	16.7	38	490.73	198.586			0.597284	96.5714	0.0108068	-0.0804036	0.0481446	-0.179641	-0.131579	-0.183869	-0.0517017	-3	-12.1667	-6.66667	8.33333	0	0	0
96	25.0071	23.8659	24.2932	18	40	529.438	403.146	1200.4	1348.49	0.618346	41	-0.0140652	-0.106457	-0.0258961	-0.15	-0.1375	0.0282096	-0.0560199	-1	3.5	-5	0	8.33333	0	0
98	22.6115	16.6229	20.462	20.7	34	434.34	274.453	55.4545	120.92	0.479641	36.7143	-0.00858369	-0.0124587	-0.0204965	-0.289855	-0.176471	0.0582456	-0.163955	-9	-20	0	0	0	0	0
100	38.4945	36.0131	29.1085		42	351.74	286.945	816.485	682.459			-0.0462185	-0.0988807	-0.0543759		-0.190476	0.022528	-0.225184	2	13	8.33333	0	8.33333	0	33.3333
102	26.0251	23.6933	24.8361	14.5	26	480.06	229.118	492.902	184.754		49.7143	0.0928177	0.159551	0.0242711	-0.103448	0.153846	-0.0419114	0.0654592	-2	-6	8.33333	0	8.33333	0	0
104	24.245	16.507	22.4777	25.9	38.5	663.85	393.987	1391.97	1329.91	1.23638	92.7143	-0.0082626	-0.268547	0.0412453	0.177606	0.246753	0.141881	0.0208433	4	14	0	0	0	0	-16.6667
106	23.5193	13.6323	24.3232	36.6	48	586.74	353.557	537.067	563.798	0.642646	165	0.0666667	-0.0475415	0.0782915	0.0437158	0	0.0955844	0.0951872	2	3	0	0	0	0	0
108	30.8511	33.9739	27.3745	11.2	45	432.51	418.774	642.104	749.166	0.729157	47.5714	0.0185022	0.0458646	0.00855175		0.2	-0.0923216	0.110883	2	2	-6.66667	0	-25	-16.6667	16.6667
110	28.9729	20.0275	26.2279	22.3	49.5	606.552	397.589	817.695	807.282		50.8571	0.0985915	0.314842	0.0161546		-0.151515	-0.0251454	0.16956	-2	-13	-6.66667	0	-8.33333	-16.6667	-16.6667

## Sheet: Sup. Figure 6 and 7
unlinked_ID	%D6_B_BMI	%D6_B_DX_Fat	%D6_B_DX_ALM	%D6_B_V02_Peak	%D6_B_Mean_HGS	%D6_B_6MWT	%D6_B_SCP_W	%D6_B_state3u resp	%D6_B_ATPmax	D6_B_FACTP_PWB	D6_B_FACTP_Total	D6_B_PF2_QLQC30	D6_B_RF2_QLQC30	D6_B_CF_QLQC30	D6_B_SF_QLQC30	D6_B_Appetite_Loss_QLQC30
2	0.0609756	0.621487	-0.0561286	-0.341615	0.113924	-0.0123967	-0.303085			-2	3.78788	-13.3333	-16.6667	0	0	0
4	0.0140845	0.058901	-0.0581101	-0.037037	-0.0862069	-0.1425	0.00599033			4	-9	-6.66667	33.3333	-16.6667	66.6667	33.3333
6
8	0.0384615	0.209279	0.0516553	-0.447761	-0.128713	-0.0443327	-0.223288	-0.219146	-0.332788	-2	6	0	0	33.3333	0	0
10	-0.0777778	-0.130641	-0.0312789		-0.0232558	0.0680518	-0.420216			3	14	-6.66667	33.3333	0	33.3333	-33.3333
14	-0.0331754	0.0381662	-0.0708778	-0.238806	-0.136364	-0.056401	-0.21202		-0.0233182	1	0	13.3333	16.6667	-16.6667	-16.6667	0
16	0.00673195	0.166112	0.0352384		-0.0508475	0.19854	-0.203954			-7	-35	-13.3333	-33.3333	0	-16.6667	0
18	-0.0955056	-0.181225	-0.128766	-0.577143	-0.25	-0.135125	-0.0457929			-6	-35	0	0	-33.3333	-41.6667	33.3333
20	-0.015873	0.0943428	-0.06131		0.296296	-0.125948	-0.296803	-0.00486859	0.0147571	-7	-29.1818	-26.6667	-50	16.6667	0	0
22	-0.0168919	0.0640646	-0.0120673	-0.296296	-0.15	-0.153667	-0.392786		0.179529	-8	-24	-6.66667	-33.3333	0	-50	0
24	0.0153893	0.106739	-0.0219009	-0.0817844	-0.121212	-0.094529	-0.146167	0.230336		-5	-5	0	0	-33.3333	0	33.3333
26	0.0355556	0.105805	-0.0449486	-0.246377	-0.0686275	-0.0999221	-0.0663783	0.213081	0.851525	-6	-4	-26.6667	-50	16.6667	-16.6667	33.3333
28	-0.0632411	-0.030491	-0.144917	0.449275	-0.126214	-0.265905			0.0915907	0	-7	-20	16.6667	-16.6667	-16.6667	66.6667
30	-0.125	-0.0739946	-0.168775	-0.174825	-0.111111	-0.0174506	-0.102587			-2	-11	13.3333	0	33.3333	-16.6667	33.3333
32	0.0574713	0.154624	-0.0357047	-0.263699	0.0425532	0.0863229	-0.0636132			-14	-38	-6.66667	-50	-16.6667	-16.6667	33.3333
34	-0.00980392	0.00526441	-0.0652705	0.26	-0.0810811	0.00405063	0.0423117			0	-2	-20	33.3333	-16.6667	16.6667	0
36	0.0798817	0.258519	0.0206451	-0.508	-0.0571429	-0.034418	-0.0848461	-0.445451		-12	-5	-20	-16.6667	33.3333	-33.3333	-33.3333
38
40	0.0720721	0.153996	0.032734	-0.175439	0.0344828	0.329468	-0.0942127			0	-2	0	0	0	0	0
42	-0.008	0.0509841	-0.147243	-0.104348	-0.0731707	-0.105424	0.0955421	1.9664		-5	-14	-13.3333	-33.3333	-16.6667	-66.6667	0
44	0.00578035	0.0162845	-0.0254292	-0.408907	-0.119565	0.0162775	-0.0159663	3.40323	0.0942315	-1	-4	-13.3333	-16.6667	-16.6667	-16.6667	0
46	0.0273973	0.132341	-0.0114848	-0.47	0	0.104085	-0.0555754			-6	-34	0	0	0	-16.6667	0
48	-0.0351759	-0.031877	-0.018081	0	0.00961538	0.0378793			0.267746	-3	-13	-6.66667	0	0	-16.6667	-33.3333
50
52	-0.0645455	-0.041638	-0.110954	-0.172297	-0.0462963	0.0022779	-0.143257		0	-7	-36.6667	-13.3333	-33.3333	-33.3333	-33.3333	33.3333
54	0.0220183	0.0633703	-0.0362564		-0.181818	0.0387685	0.0174353		-0.0978413	-1	-14	0	0	0	0	0
56	-0.0787879	-0.0233986	-0.147666	-0.042654	-0.0549451	-0.0832848	-0.154261	-0.457992	-0.228632	-4	15	-20	-33.3333	16.6667	0	66.6667
58	0.0353535	0.0743647	0.00862221	-0.230061	-0.0813953	-0.0164576	0.114996	-0.476221	0.00255594	-2	-12	0	0	0	0	0
60	-0.0379747	-0.00928906	-0.0533375	-0.0411765	-0.114943		-0.0249743			-7	-28	-6.66667	-16.6667	-33.3333	-16.6667	0
62	0.0711111	0.163549	0.00888548	-0.424581	-0.0888889	0.066029	1.23099		0.381856	0	45	0	-16.6667	0	-16.6667	-33.3333
64	0.0117647	0.00950661	-0.00489193	0.737589	-0.0222222	-0.0640007	0.206529			-1	-1.83333	-6.66667	0	0	16.6667	0
66	-0.0714286	-0.0883322	-0.134817		-0.12766		-0.255943		0.397464	-8	-27	-33.3333	-66.6667	-16.6667	-33.3333	66.6667
68	0.0290698	0.123529	-0.0177139	-0.293839	-0.182796	-0.0405977	0.0420549	0.282072	-0.387139	0	-6.33333	0	0	0	0	0
70	0.00177778	0.0434237	-0.00498554	-0.427273	0.0375	0.0565263	0.307143	-0.388597		-1	-2	0	0	0	-33.3333	0
72	-0.0350803	-0.0404403	-0.0312228		-0.2					-4	2	0	-16.6667	-16.6667	-16.6667	0
74	0.0569444	0.213459	0.0157438	-0.142442	-0.045977	0.00571211	0.0617162	2.12799	-0.177185	-2	-1	6.66667	0	0	0	0
76	0.0224215	0.0167858	0.0134487	-0.138889	-0.0149254	0.0698788	0.601693	-0.154618		-1	13	-6.66667	0	0	0	-33.3333
78	-0.0227273	0.0152242	-0.0542042	-0.125	-0.269231	-0.244001	-0.0406863			0	1.90909	0	0	0	0	0
80	-0.0117647	0.0788484	-0.0350864		-0.215909	-0.0460626	-0.119317		-0.111561	0	-28	-13.3333	-16.6667		0	0
82	-0.0211048	0.050792	-0.0489593	-0.212121	-0.236842	-0.114153	0.118986			2	-15.1667	-6.66667	-16.6667	0	0	0
84	0.00534759	0.0900715	-0.00312351		-0.16129	-0.0997093	-0.0805289			-2	9	-20	-16.6667	0	0	0
86	0.105116	0.294065	0.00798169	-0.101852	-0.129032	-0.02	0.256035			-1	-2	-6.66667	0	-33.3333	33.3333	-33.3333
88	0.00446927	0.0997582	-0.0375007	0.0167364	-0.0361446	0.003379	-0.0348763			-4	0	0	0	16.6667	0	0
80	-0.0466721	0.0258594	-0.143845	-0.296296	-0.0909091	-0.188415	-0.140384		-0.0433806	-20	-30	-20	-33.3333	-66.6667	-66.6667	100
82
84	0.0232775	0.0675693	-0.0228163	-0.201258	-0.0135135	0.00616505	0.149782	0.433961	-0.0644483	-3.5	-10.5	0	-33.3333	-16.6667	-16.6667	0
86	0.0058651	0.0394648	-0.0247028	0.230216	0.0416667	-0.123666	-0.0849766		0.430657	-8	-10	-6.66667	0	0	-33.3333	0
88	0.0373921	0.0200786	-0.00708851	0.154839	-0.0561798	0	-0.0861069	1.40815		-3	-4	20	0	-16.6667	16.6667	0
90	-0.00501505	0.0258017	-0.028782	0.0778689	-0.11	0.0105354	0.0529886	1.37416		-3	-14	0	0	0	-33.3333	0
92	-0.0227818	0.0227733	-0.0714012		-0.140351	-0.379337	-0.329542			-7	-19.8333	-26.6667	-50	-16.6667	-33.3333	0
94	0.0108068	-0.0804036	0.0481446	-0.179641	-0.131579	-0.183869	-0.0517017		0.225716	-1	-12.1667	-6.66667	8.33333	0	0	0
96	-0.0140652	-0.106457	-0.0258961	-0.15	-0.1375	0.0282096	-0.0560199			-1	3.5	-5	0	0	0	0
98	-0.00858369	-0.0124587	-0.0204965	-0.289855	-0.176471	0.0582456	-0.163955	2.32638	0.170757	-4	-20	0	0	0	0	0
100	-0.0462185	-0.0988807	-0.0543759		-0.190476	0.022528	-0.225184	-0.320096		0	13	8.33333	0	0	33.3333	33.3333
102	0.0928177	0.159551	0.0242711	-0.103448	0.153846	-0.0419114	0.0654592	0.86223		-5	-6	8.33333	0	0	0	33.3333
104	-0.0082626	-0.268547	0.0412453	0.177606	0.246753	0.141881	0.0208433	-0.857204	-0.301536	-4	14	0	0	0	-16.6667	0
106	0.0666667	-0.0475415	0.0782915	0.0437158	0	0.0955844	0.0951872	2.72694	-0.00746416	-1	3	0	0	0	0	0
108	0.0185022	0.0458646	0.00855175		0.2	-0.0923216	0.110883	-0.33238		0	2	-6.66667	0	-16.6667	16.6667	0
110	0.0985915	0.314842	0.0161546		-0.151515	-0.0251454	0.16956	-0.749036		-4	-13	-6.66667	0	-16.6667	-16.6667	0

## Sheet: Sup. Figure 8
Gene	Group	Unlinked ID	Cт Mean	Cт SD	ΔCt Target-GAPDH	ΔΔCt	Fold Diff 2^(-(ΔΔCt))	P-value T-test
BNIP	Baseline	Sample 30	30.6123	0.308837	8.7792	1.69455	0.308952	0.53381
		Sample 42	31.6458	0.213862	9.09222	2.00756	0.248693
		Sample 44	28.8543	0.567456	7.96297	0.878315	0.544002
		Sample 58	30.7217	0.212055	5.73959	-1.34506	2.5404
		Sample 74	28.961	0.00695794	4.13898	-2.94567	7.70434
		Sample 96	29.0879	0.0825471	4.14924	-2.93541	7.64975
		Sample 102	32.5848	0.228159	7.69713	0.612481	0.654071
		Sample 108	31.5046	0.337907	9.02505	1.9404	0.260544
		Sample 110	32.077	0.0299924	7.17748	0.0928311	0.937681
	6 Months	Sample 30	31.3207	0.590608	8.70784	-0.0713539	1.0507
		Sample 42	30.5917	0.550353	7.95454	-1.13768	2.20026
		Sample 44	27.89	0.284434	6.62399	-1.33898	2.52973
		Sample 58	30.4462	0.00236022	4.99236	-0.747232	1.67857
		Sample 74	31.14	0.204987	4.77359	0.634609	0.644115
		Sample 96	28.546	0.0896952	5.54093	1.39169	0.381118
		Sample 102	31.939	0.39723	8.10398	0.406845	0.754271
		Sample 108	30.0852	0.153847	8.11002	-0.915039	1.88562
		Sample 110	29.1573	0.247529	7.17738	-0.000102997	1.00007
NRF1	Baseline	Sample 30	31.6999	0.842264	9.86683	0.59615	0.661517	0.738052
		Sample 42	33.8077	0.384738	11.2541	1.98342	0.252889
		Sample 44	31.6844	0.408362	10.7931	1.5224	0.348106
		Sample 58	33.0846	0.034257	8.10251	-1.16817	2.24726
		Sample 74	32.1581	0.517573	7.33602	-1.93466	3.82287
		Sample 96	32.8588	0.0499747	7.92017	-1.35051	2.55002
		Sample 102	34.6902	0.65253	9.80246	0.531784	0.691699
		Sample 108	32.0715	0.122374	9.592	0.32132	0.800337
		Sample 110	33.6684	0.777325	8.76894	-0.501743	1.41592
	6 Months	Sample 30	33.4653	0.203376	10.8524	0.985546	0.505035
		Sample 42	32.8318	0.195707	10.1947	-1.05945	2.08413
		Sample 44	31.3538	0.0895954	10.0878	-0.705311	1.6305
		Sample 58	33.6123	0.531865	8.15844	0.0559292	0.961975
		Sample 74	33.6892	0.134614	7.32285	-0.0131721	1.00917
		Sample 96	30.8581	0.291502	7.85304	-0.0671291	1.04763
		Sample 102	33.326	0.280227	9.49096	-0.311508	1.241
		Sample 108	31.0668	0.192395	9.09168	-0.500315	1.41452
		Sample 110	31.6564	0.329317	9.67646	0.907526	0.533098
PARK2	Baseline	Sample 30	30.4766		8.64354	0.441017	0.736615	0.96117
		Sample 42	31.3543	0.0872123	8.80067	0.598145	0.660603
		Sample 44	30.2216	0.475356	9.33027	1.12775	0.45763
		Sample 58	32.7362	0.194811	7.75407	-0.448456	1.36458
		Sample 74	30.6996	0.0114842	5.87752	-2.325	5.01067
		Sample 96	31.716	0.241768	6.77733	-1.4252	2.68551
		Sample 102	33.6561	0.102733	8.76841	0.565884	0.675541
		Sample 108	31.7803	0.21858	9.30072	1.0982	0.4671
		Sample 110	33.4697	0.130646	8.57019	0.367665	0.775036
	6 Months	Sample 30	30.945	0.0412473	8.33207	-0.311474	1.24097
		Sample 42	31.1484	0.0956497	8.51132	-0.289345	1.22209
		Sample 44	29.9492	0.0855979	8.68311	-0.647156	1.56608
		Sample 58	32.1361	0.282925	6.68222	-1.07184	2.10212
		Sample 74	32.4281	0.222775	6.06171	0.184193	0.880141
		Sample 96	31.0306	0.0762905	8.02555	1.24822	0.420967
		Sample 102	32.9982	0.336066	9.16309	0.394684	0.760656
		Sample 108	31.3132	0.0279761	9.33802	0.0373001	0.974477
		Sample 110	31.1095	0.17879	9.12959	0.559402	0.678583
PGC1	Baseline	Sample 30	30.6819	0.15784	8.84882	0.960501	0.513878	0.443172
		Sample 42	30.8352	0.201729	8.28161	0.393294	0.761389
		Sample 44	29.0173	0.00222266	8.12599	0.237671	0.848113
		Sample 58	32.1476	0.0358538	7.16546	-0.72286	1.65045
		Sample 74	29.9981	0.0688025	5.17604	-2.71228	6.55357
		Sample 96	31.5264	0.237966	6.58774	-1.30058	2.46327
		Sample 102	33.8232	0.219061	8.93554	1.04722	0.4839
		Sample 108	32.2532	0.284141	9.77366	1.88534	0.27068
		Sample 110	32.9995	0.121717	8.10001	0.211691	0.863524
	6 Months	Sample 30	31.2196	0.351934	8.60674	-0.242081	1.1827
		Sample 42	30.7627	0.148113	8.12559	-0.156025	1.11421
		Sample 44	29.3036	0.145481	8.03749	-0.0884991	1.06326
		Sample 58	30.3705	0.0124701	4.91659	-2.24887	4.7531
		Sample 74	31.845	0.191483	5.47861	0.30257	0.810807
		Sample 96	30.9694	0.048096	7.96428	1.37654	0.385142
		Sample 102	32.5213	0.618031	8.68621	-0.249325	1.18865
		Sample 108	30.944	0.213162	8.96889	-0.80477	1.74687
		Sample 110	29.8801	0.276912	7.90012	-0.199888	1.14861
PINK1	Baseline	Sample 30	28.8574	2.05667	7.02435	-1.19015	2.28177	0.333148
		Sample 42	37.1628	0.48137	14.6092	6.39465	0.0118855
		Sample 44	29.0858	1.54119	8.19455	-0.0199587	1.01393
		Sample 58	28.5303	0.0431665	3.54816	-4.66635	25.3928
		Sample 74	28.9146	0.0946517	4.09253	-4.12198	17.4117
		Sample 96	29.7747	0.69605	4.836	-3.37851	10.4
		Sample 102	35.3979	0.88903	10.5102	2.29564	0.203677
		Sample 108	34.7717	0.075306	12.2921	4.07763	0.0592257
		Sample 110	33.723	0.737652	8.82354	0.609031	0.655637
	6 Months	Sample 30	34.9396	2.82461	12.3267	5.30235	0.0253416
		Sample 42	36.0605	1.29761	13.4234	-1.18575	2.27481
		Sample 44	29.8982	1.50048	8.63218	0.437626	0.738349
		Sample 58	29.0843	0.919623	3.6304	0.0822372	0.944592
		Sample 74	31.089	0.124972	4.72262	0.630093	0.646135
		Sample 96	27.1632	0.105867	4.15811	-0.677891	1.5998
		Sample 102	34.8555	0.492421	11.0204	0.510242	0.702104
		Sample 108	32.9204	0.350087	10.9453	-1.34686	2.54358
		Sample 110	33.567	1.25352	11.587	2.76347	0.147269
TFAM	Baseline	Sample 30	29.2559	0.00774963	7.42278	0.745954	0.596273	0.255099
		Sample 42	29.7829	0.179663	7.22931	0.552488	0.681843
		Sample 44	27.7707	0.118671	6.87939	0.202562	0.869006
		Sample 58	30.1628	0.123286	5.18065	-1.49617	2.82093
		Sample 74	28.7395	0.417046	3.91745	-2.75937	6.77103
		Sample 96	29.3783	0.320126	4.43966	-2.23716	4.71469
		Sample 102	33.173	0.312334	8.28525	1.60843	0.327956
		Sample 108	31.2921	0.108779	8.81253	2.13571	0.227556
		Sample 110	32.8239	0.209952	7.92439	1.24757	0.421158
	6 Months	Sample 30	29.4553	0.601714	6.84241	-0.58037	1.49523
		Sample 42	29.003	0.199659	6.36592	-0.863396	1.81932
		Sample 44	27.5939	0.00699435	6.32785	-0.551535	1.46564
		Sample 58	29.776	0.463785	4.32216	-0.858492	1.81314
		Sample 74	30.4643	0.557334	4.09795	0.180502	0.882396
		Sample 96	28.4577	0.00681228	5.45259	1.01293	0.49554
		Sample 102	32.4885	0.0478707	8.6534	0.368149	0.774776
		Sample 108	30.0014	0.0331025	8.02628	-0.786253	1.72459
		Sample 110	29.5857	0.0162154	7.6057	-0.318691	1.2472

## Sheet: Sup. Figure 9
unlinked_ID	NAD_Baseline	NAD_ 6 Months
18	291.989	20.7125
22	46.7707	20.5984
30	59.4917	585.381
42	176.207	123.735
44	431.57	16.6577
46	23.2937	60.2229
52	12.6559	138.515
56	11.2716	41.7921
58	25.8386	89.547
60	99.8332	16.6659

## Sheet: Table 1
		Yes=1, No=0
unlinked_ID	age	Metastasis	Total Gleason	Grade group	Stage_Code	pre_Wt_kg	pre_BMI	pre_DXA_Total_Fat_kg	pre_DXA_Total_Lean_kg	pre_DXA_Total_mass_kg	pre_DXA_Total_percent_fat	pre_DXA_ALM_kg	pre_VO2_mL/kg/min	pre_HGS_mean	pre_6MWT_m	pre_SCP	Pre_avgTime(mod-vig)/d	pre_State2_resp	pre_State3_resp	pre_state4_resp	pre_state3u resp	pre_ATPmax	pre_FACTP_PWB	pre_FACTP_SFWB	pre_FACTP_EWB	pre_FACTP_FWB	pre_FACTP_PCa_ADD	pre_FACTP_total	pre_QLQ-C30_QoL	pre_QLQ-C30_functional_PF2	pre_QLQ-C30_functional_RF2	pre_QLQ-C30_functional_EF	pre_QLQ-C30_functional_CF	pre_QLQ-C30_functional_SF	pre_QLQ-C30_symptom_fatigue	pre_QLQ-C30_symptom_nausea	pre_QLQ-C30_symptom_pain	pre_QLQ-C30_symptom_dyspnoea	pre_QLQ-C30_symptom_insomnia	pre_QLQ-C30_symptom_appetite_loss	pre_QLQ-C30_symptom_constipation	pre_QLQ-C30_symptom_diarrhea	pre_QLQ-C30_symptom_financial_difficulties_
2	78	1	9	5	4	74.5455	20.5415	10.5954	61.3319	74.416	14.2	30.0756	16.1	39.5	484	310.292	52.5						16	25.6667	22	22	28	113.667	75	80	100	100	100	66.6667	44.3333	0	66.6667	33.3333	33.3333	33.3333	100	0	66.6667
4	73	1	7	3	4	96.8182	32.4543	26.3425	66.9221	96.1726	27.4	27.0194	10.8	29	316	217.25	16.5						22	26	21	16	34	119	50	53.3333	0	66.6667	83.3333	33.3333	55.6667	0	66.6667	100	100	33.3333	33.3333	0	33.3333
6	75	1			4	74.5455	24.2692	19.4638	52.724	75.0854	25.9	23.1371	11.9	16	388.9		0						21	23	17	10	22	93	25	26.6667	16.6667	91.6667	66.6667	50	55.6667	0	33.3333	33.3333	66.6667	66.6667	33.3333	0	0
8	72	1	9	5	4	82.7273	26.1689	17.6114	62.1371	82.9131	21.2	26.4368	26.8	50.5	626.4	591.573	56	55.7603	501.498	76.9037	843.43	0.785462	24	24	11	19	33	111	75	100	100	50	66.6667	100	11	0	33.3333	33.3333	33.3333	0	0	0	0
10	69	1	9	5	4	122.727	34.7384	40.1996	78.7429	122.183	32.9	33.6841	20.2	43	492.86	487.957	35.72						22	23	20	20	24	109	75	93.3333	66.6667	66.6667	83.3333	66.6667	44.3333	16.6667	33.3333	33.3333	100	33.3333	33.3333	33.3333	0
14	70	0	7	3	2	95.9091	31.2244	23.7173	69.1277	96.1844	24.7	29.8161	20.1	44	475.488	420.748	71.29					0.588137	24	21	17	25	29	116	75	53.3333	66.6667	100	100	83.3333	22.3333	0	66.6667	0	0	0	0	0	0
16	69	0	8	4	3	74.2727	22.8373	13.7371	54.7092	70.5588	19.5	22.921		29.5	331.62	197.81	34.29						27	21	18	22	39	127	83.3333	86.6667	100	66.6667	100	83.3333	33.3333	0	16.6667	66.6667	33.3333	0	0	0	33.3333
18	73	1	9	5	4	80.9091	24.8779	15.1971	61.5039	80.0072	19	26.521	17.5	32	388.01	228.582	46.29	52.6449	515.577	35.9299	467.656		23	21	21	21	27	113	50	66.6667	66.6667	75	83.3333	83.3333	33.3333	0	50	33.3333	33.3333	33.3333	0	33.3333	0
20	71	0	7	3	3	85.9091	26.4153	19.7853	62.8644	85.5397	23.1	28.0346		27	561.44	416.156		95.3578	656.119	84.2045	907.491	0.763206	9	20	5	15	16	65	83.3333	100	100	25	33.3333	0	44.3333	16.6667	50	33.3333	100	33.3333	0	0	100
22	70	0	8	4	3	67.2727	22.5504	15.2315	49.341	67.278	22.6	21.0072	18.9	40	640.08	521.147	71					0.621862	25	15.1667	18	15	32	105.167	75	93.3333	100	66.6667	66.6667	100	33.3333	0	33.3333	0	33.3333	33.3333	0	0	33.3333
24	57	1	7	3	4	74.5455	25.3598	22.064	50.8344	75.4689	29.2	21.2092	26.9	33	557.78	557.574	434.429	41.9916	191.917	37.4102	243.957	0.711549	26	18	16	18	34	112	66.6667	100	100	66.6667	100	100	11	0	16.6667	0	33.3333	0	0	0	0
26	61	0	9	5	3	102.273	29.7472	31.6952	67.8367	102.419	30.9	29.5782	13.8	51	487.98	495.424	126.7	31.6145	218.89	24.9032	214.433	0.270986	16	3	8	8	20	55	25	53.3333	66.6667	33.3333	50	50	89	0	33.3333	100	100	33.3333	0	0	66.6667
28	59	0	7	2	2	115	34.3847	40.0741	72.2958	115.539	34.7	31.8266	6.9	51.5	373.685		100.429					0.446193	9	17	17	4	11	58	33.3333	66.6667	50	33.3333	66.6667	16.6667	66.6667	50	83.3333	66.6667	100	33.3333	0	66.6667	33.3333
30	62	1	8	4	4	85.4545	27.8208	20.6799	62.776	86.3193	24	25.4434	14.3	45	407	166.657	20.2857	29.6181	166.606	66.1539	187.279		14	25	18	6	24	87	66.6667	40	33.3333	41.6667	16.6667	16.6667	88.8889	16.6667	83.3333	0	100	66.6667	0	0	100
32	56	1	9	5	4	79.0909	25.749	21.7728	55.8445	80.0158	27.2	24.4702	29.2	47	543.763	443.68	35	58.8656	456.171	57.9277	599.206		27	12	17	20	31	107	66.6667	100	100	75	100	83.3333	11.1111	0	16.6667	0	33.3333	33.3333	33.3333	0	0
34	77	1	7	2	4	69.5455	27.1594	25.6249	42.136	69.8997	36.7	17.6818	15	37	601.98	339.415	50						26	15	21	18	28	108	83.3333	100	66.6667	83.3333	100	83.3333	11.1111	0	33.3333	0	33.3333	33.3333	0	0	0
36	59	1	9	5	4	92.1818	30.0109	29.3615	59.345	91.7498	32	25.4734	25	35	487.07	449.891	89.3333	58.9779	245.482	94.5307	293.322		25	21	17	12	26	101	66.6667	73.3333	50	58.3333	50	66.6667	33.3333	0	33.3333	33.3333	66.6667	33.3333	0	0	100
38	61	0	7	2	3	84.0909	29.0357	24.502	58.088	84.9368	28.8	25.7787	11	25	454.152	347.8	92.7143	52.58	379.79		320.77		24	19	24	14	25	106	66.6667	80	50	100	100	66.6667	11.1111	0	66.6667	66.6667	66.6667	0	0	0	0
40	81	1	9	5	4	50.4545	18.2285	13.4841	35.682	51.8969	26	14.6331	11.4	29	184.099	112.311	2.14286						28	28	24	28	39	147	100	93.3333	100	100	100	100	0	0	0	0	0	0	0	0	0
42	75	0	9	5	3	113.636	34.4539	46.7008	61.1712	110.285	42.3	21.688	11.5	41	500.177	338.17	52.6667	24.4594	203.922	30.7461	112.92		27	24	24	28	38	141	91.6667	80	100	100	100	100	11.1111	0	16.6667	0	0	0	0	0	0
44	75	0	9	5	3	78.6364	24.8748	24.1763	52.4098	78.7281	30.7	24.1337	24.7	46	562.051	424.069	79.1429	22.792	220.544	22.1826	178.019	0.662406	26	18	17	17	36	114	66.6667	93.3333	100	75	83.3333	100	33.3333	0	0	33.3333	33.3333	0	0	33.3333	0
46	61	0	7	2	2	66.3636	22.2456	16.8942	48.0314	67.1084	25.2	20.8798	40	44	588.569	334.766	107						25	23	19	21	31	119	75	93.3333	100	66.6667	66.6667	66.6667	33.3333	33.3333	33.3333	0	0	66.6667	0	0	0
48	60	0	7	3	3	90.4545	27.8129	26.7528	61.7528	91.1497	29.4	26.9676	23.2	52	553.822		86.5714					0.621111	26	15	20	20	37	118	50	100	100	83.3333	100	100	11.1111	0	0	33.3333	33.3333	33.3333	0	0	0
50	62	1	7	3	4	60.4545	23.2388	15.6595	43.5307	60.991	25.7	18.284	24.4	34	579.73	281.668	64.4286	26.0683	77.7709	24.3243	87.133	0.703716	28	23	19	28	42	140	100	100	100	100	100	100	0	0	0	0	0	0	0	0	0
52	60	0	7	2	2	100	29.8998	30.5034	66.9585	100.409	30.4	30.071	29.6	54	669.036	689.82	99.7143	62.7398	321.813	107.456	320.57	0.57876	28	24	17	26	35	130	100	100	100	91.6667	100	100	0	0	0	0	33.3333	0	0	33.3333	0
54	76	1	9	5	4	99.0909	31.3451	34.6503	62.9736	100.898	34.3	26.6877	16.1	44	534.619	435.685	61.8571	91.485	1136.64	92.359	972.367	0.549865	28	27	24	28	44	151	91.6667	100	100	100	100	100	0	0	0	0	0	0	0	0	0
56	62	0	9	5	3	75	29.2896	23.1723	49.6665	75.0322	30.9	21.3143	21.1	45.5	523.342	384.289	83.5714	46.6975	262.232	74.3547	324.624	0.77906	24	10	14	15	23	86	66.6667	93.3333	100	66.6667	66.6667	100	22.2222	0	33.3333	33.3333	33.3333	0	33.3333	0	33.3333
58	74	0	7	2	2	90	30.1687	31.9224	56.104	90.897	35.1	23.2423	32.6	43	648.31	418.326	276.714	117.347	653.435	80.4492	771.865	0.867782	28	24	20	27	47	146	100	100	100	100	100	100	0	0	0	0	0	0	0	0	0
60	71	0	7	3	3	107.727	31.3338	32.5297	71.9442	107.318	30.3	29.9808	17	43.5	558.394	467.342	128.857	74.4325	276.336	92.9815	217.925		24	20	21	19	29	113	83.3333	86.6667	83.3333	100	100	83.3333	33.3333	0	16.6667	33.3333	0	0	0	0	0
62	68	0	7	4	2	102.273	28.5614	30.6	69.72	103.39	29.6	32.57	17.9	45	512.369	264.795	19.5714	52.7244	344.813	59.1114	360.537	0.513557	11	12	13	3	14	53	33.3333	46.6667	16.6667	33.3333	16.6667	33.3333	77.7778	16.6667	100	33.3333	66.6667	33.3333	100	66.6667	66.6667
64	70	0	7	3	3	77.2727	24.4435	22.7	52.7	77.92	29.1	22.67	14.1	45	561.4	316.25	140.857	120.366	751.499	131.65	996.063		24	25.6667	12	19	38	118.667	66.6667	100	100	50	83.3333	83.3333	11.1111	0	50	0	66.6667	0	0	0	33.3333
66	69	0	7	2	3	114.545	35.2204	43.17	69.5	115.59	37.3	29.31	12.4	47	452.6	450.836	38.5714	32.0898	167.914	25.5306	244.607	0.394301	24	25	15	25	34	123	66.6667	100	100	83.3333	100	83.3333	22.2222	16.6667	16.6667	0	33.3333	0	0	33.3333	0
68	65	0	7	3	2	78.1818	26.2072	20.12	56.4	79.16	25.3	25.24	21.1	46.5	578.21	475.47	152	69.4811	370.764	46.3063	527.137	1.01483	28	26	24	28	41	147	75	100	100	100	83.3333	100	0	0	0	0	0	0	0	0	0
70	65	0	9	5	3	81.8182	25.8813	22.4762	57.4926	82.6622	27.2	25.5539	33	40	679.4	436.406		132.775	701.191	91.6777	1090.8		27	28	22	28	40	145	100	100	100	83.3333	100	100	0	0	16.6667	0	0	0	0	0	0
72	75	0	7	3	2	95.4545	26.3031	37.3167	55.2209	95.7114	39	21.9327	15.6	32.5	392.887	206.363	4.14286	102.118	615.308	92.4861	985.631		23	18	19	7	22	89	66.6667	80	83.3333	75	83.3333	83.3333	33.3333	16.6667	33.3333	33.3333	66.6667	33.3333	0	33.3333	66.6667
74	82	0	7	2	2	65.4545	24.013	13.4457	50.0001	65.5484	20.5	22.1801	34.4	43.5	576.74	287.145	126.429	49.175	476.986	33.2664	513.93	1.0558	28	25	23	23	42	141	91.6667	93.3333	100	83.3333	83.3333	100	22.3333	0	0	0	0	0	0	0	0
76	73	0	7	3	3	101.364	31.1672	35.5241	64.0397	102.229	34.7	27.9729	14.4	33.5	396	186.857	94.1429	124.229	788.296	77.81	1214.44		26	15	23	22	26	112	41.6667	93.3333	66.6667	66.6667	100	100	11	0	16.6667	33.3333	0	66.6667	0	33.3333	66.6667
78	74	0	7	3	3	100	34.5289	35.91	61.7475	100.468	35.7	25.784	14.4	39	533.4	304.554	19.7143	26.6292	247.975	56.675	380.505		26	28	20	22	37.0909	133.091	75	86.6667	100	100	83.3333	100	33.3333	0	16.6667	66.6667	33.3333	0	0	0	0
80	77	0	7	3	2	96.5909	30.9955	27.4679	65.9623	96.0278	28.6	26.9164	18.6	44	396.2	333.741	8.85714					0.455299	26	26	23	25	38	138	91.6667	73.3333	66.6667	100		100	33.3333	0	33.3333	33.3333	0	0	33.3333	0	0
82	62	0	7	3	2	103.182	30.8511	29.8689	71.0539	103.386	28.9	28.7504	16.5	38	480.67	394.962	40						14	24	20	22.1667	27	107.167	66.6667	86.6667	100	33.3333	33.3333	66.6667	33.3333	16.6667	0	33.3333	66.6667	33.3333	66.6667	0	33.3333
84	83	0	9	5	3	85	27.6728	26.5811	55.5843	84.6481	31.4	22.4427	12.3	31	425.196	267.208	34.5714						26	20	17	23	27	113	83.3333	93.3333	100	66.6667	83.3333	100	33.3333	0	16.6667	0	66.6667	0	0	0	0
86	63	0	8	4	2	97.7273	29.2202	31.8028	64.5751	98.5397	32.3	25.784	10.8	46.5	457.2	369.733	5.28571	93.7958	306.946	85.0514	238.736	0.426971	23	10	19	16	30	98	50	80	66.6667	83.3333	83.3333	66.6667	22.3333	0	16.6667	0	66.6667	33.3333	33.3333	0	0
88	76	1	8	4	4	81.3636	27.2738	24.6476	54.0456	81.4027	30.3	24.4742	23.9	41.5	657	380.905	91.5714	76.4178	346.98	70.7591	312.633		28	27	20	26	36	137	100	100	100	91.6667	83.3333	100	0	0	0	0	33.3333	0	0	0	0
80	68	0	9	5	3	82.2727	27.8099	27.8003	52.883	83.0369	33.5	21.4516	10.8	33	539.5	306.511	23.8571	77.8659	401.269	63.4025	612.354	0.632749	28	9	13	8	23	81	41.6667	73.3333	66.6667	75	100	83.3333	11.1111	0	33.3333	33.3333	0	0	33.3333	0	0
82	59	0	7	4	3	80	26.045	22.4052	55.5281	80.5327	27.8	23.9717	24.9	51	700.126	459.339	76	127.473	737.193	111.611	1005.65	0.512734	26	21	21	27	36	131	83.3333	100	100	75	100	100	22.3333	0	16.6667	0	33.3333	0	0	0	0
84	67	0	9	5	3	97.6364	26.2009	26.9516	66.735	97.3507	27.7	29.3299	15.9	37	627.888	466.026	151.286	46.2718	541.054	53.442	581.705	0.685185	28	28	22	27	47	152	100	100	100	91.6667	100	100	0	0	0	0	0	0	0	33.3333	0
86	68	0	7	3	2	124	36.0669	42.567	79.045	125.442	33.9	33.895	13.9	48	485.546	436.952	131					0.538912	25	16	22	18	34	115	58.3333	73.3333	100	100	100	66.6667	33.3333	0	16.6667	33.3333	0	0	0	0	0
88	65	0	7	2	3	94.8182	29.1546	33.6378	58.8409	95.1998	35.3	24.9982	15.5	44.5	597.1	454.799	180.429	33.9465	255.714	67.1932	226.335		23	21	18	15	29	106	50	66.6667	66.6667	100	100	66.6667	33.3333	0	33.3333	33.3333	66.6667	0	0	33.3333	0
90	60	0	7	2	3	90.6364	27.8688	32.0909	56.7029	91.3307	35.1	24.4493	24.4	50	567.05	374.872	141	30.6757	326.618	66.8443	272.573		28	23	17	23	44	135	100	100	100	91.6667	100	100	0	0	0	0	33.3333	0	0	0	0
92	74	0	8	4	2	75.8182	25.4149	22.1751	51.6147	76.0134	29.2	18.805	8.9	28.5	395.326	256.519	14.1429						24	20	19	22	32	117	8.33333	80	100	75	83.3333	100	33.3333	0	50	66.6667	33.3333	33.3333	0	33.3333	0
94	73	0	7	3	2	63.2727	21.8474	18.4718	42.8394	63.6953	29.4	18.6106	16.7	38	490.73	198.586	96.5714					0.597284	28	26.8333	22	28	44	148.833	75	93.3333	91.6667	100	100	100	0	0	0	0	0	0	0	0	0
96	82	1	8	4	4	83.6364	25.0071	23.8659	56.9119	83.8933	28.4	24.2932	18	40	529.438	403.146	41	188.573	1200.4	348.778	1348.49	0.618346	26	24.5	23	24	34	131.5	83.3333	91.6667	100	91.6667	100	100	22.3333	0	33.3333	0	33.3333	0	0	0	0
98	75	0	9	5	3	63.5455	22.6115	16.6229	44.708	63.7254	26.1	20.462	20.7	34	434.34	274.453	36.7143	10.314	55.4545	19.06	120.92	0.479641	27	28	24	23	39	141	83.3333	100	100	100	100	100	0	0	0	0	0	0	0	0	0
100	70	0	9	5	3	108.182	38.4945	36.0131	69.6363	109.187	33	29.1085		42	351.74	286.945		118.339	816.485	156.552	682.459		22	18	13	11	28	92	75	58.3333	83.3333	66.6667	50	66.6667	33.3333	0	33.3333	33.3333	33.3333	0	0	0	33.3333
102	72	1	7	3	4	82.2727	26.0251	23.6933	56.7692	83.2676	28.5	24.8361	14.5	26	480.06	229.118	49.7143	48.4235	492.902	46.6662	184.754		23	27	19	24	33	126	91.6667	58.3333	66.6667	91.6667	83.3333	100	33.3333	0	50	33.3333	33.3333	0	0	0	0
104	69	1	7	3	4	70.6364	24.245	16.507	52.263	71.7706	23	22.4777	25.9	38.5	663.85	393.987	92.7143	216.342	1391.97	215.36	1329.91	1.23638	28	18	21	23	35	125	91.6667	100	100	100	100	100	0	0	0	0	0	0	0	0	0
106	67	1	9	5	4	69.5455	23.5193	13.6323	53.4228	69.799	19.5	24.3232	36.6	48	586.74	353.557	165	61.1731	537.067	97.338	563.798	0.642646	28	24	21	28	42	143	100	100	100	100	100	100	0	0	16.6667	0	0	0	0	0	0
108	72	0	8	4	3	103.182	30.8511	33.9739	66.64	103.381	32.9	27.3745	11.2	45	432.51	418.774	47.5714	49.6211	642.104	142.188	749.166	0.729157	27	25	20	27	38	137	100	86.6667	100	91.6667	100	83.3333	10	0	16.6667	0	0	0	33.3333	0	0
110	77	0	8	4	2	83.9091	28.9729	20.0275	62.4969	85.22	23.5	26.2279	22.3	49.5	606.552	397.589	50.8571	76.4158	817.695	304.422	807.282		28	16	21	18	31	114	83.3333	100	100	100	100	100	0	0	0	0	0	0	0	0	0

## Sheet: Table 2
		Yes=1, No=0
unlinked_ID	age	Metastasis	pre_DXA_Total_Fat_kg	pre_DXA_ALM_kg	pre_FACTP_PWB	pre_FACTP_SFWB	pre_FACTP_EWB	pre_FACTP_FWB	pre_FACTP_PCa_ADD	pre_FACTP_total	pre_QLQ-C30_QoL	pre_QLQ-C30_functional_PF2	pre_QLQ-C30_functional_RF2	pre_QLQ-C30_functional_EF	pre_QLQ-C30_functional_CF	pre_QLQ-C30_functional_SF	pre_QLQ-C30_symptom_fatigue	pre_QLQ-C30_symptom_nausea	pre_QLQ-C30_symptom_pain	pre_QLQ-C30_symptom_dyspnoea	pre_QLQ-C30_symptom_insomnia	pre_QLQ-C30_symptom_appetite_loss	pre_QLQ-C30_symptom_constipation	pre_QLQ-C30_symptom_diarrhea	pre_QLQ-C30_symptom_financial_difficulties_
2	78	1	10.5954	30.0756	16	25.6667	22	22	28	113.667	75	80	100	100	100	66.6667	44.3333	0	66.6667	33.3333	33.3333	33.3333	100	0	66.6667
4	73	1	26.3425	27.0194	22	26	21	16	34	119	50	53.3333	0	66.6667	83.3333	33.3333	55.6667	0	66.6667	100	100	33.3333	33.3333	0	33.3333
6	75	1	19.4638	23.1371	21	23	17	10	22	93	25	26.6667	16.6667	91.6667	66.6667	50	55.6667	0	33.3333	33.3333	66.6667	66.6667	33.3333	0	0
8	72	1	17.6114	26.4368	24	24	11	19	33	111	75	100	100	50	66.6667	100	11	0	33.3333	33.3333	33.3333	0	0	0	0
10	69	1	40.1996	33.6841	22	23	20	20	24	109	75	93.3333	66.6667	66.6667	83.3333	66.6667	44.3333	16.6667	33.3333	33.3333	100	33.3333	33.3333	33.3333	0
14	70	0	23.7173	29.8161	24	21	17	25	29	116	75	53.3333	66.6667	100	100	83.3333	22.3333	0	66.6667	0	0	0	0	0	0
16	69	0	13.7371	22.921	27	21	18	22	39	127	83.3333	86.6667	100	66.6667	100	83.3333	33.3333	0	16.6667	66.6667	33.3333	0	0	0	33.3333
18	73	1	15.1971	26.521	23	21	21	21	27	113	50	66.6667	66.6667	75	83.3333	83.3333	33.3333	0	50	33.3333	33.3333	33.3333	0	33.3333	0
20	71	0	19.7853	28.0346	9	20	5	15	16	65	83.3333	100	100	25	33.3333	0	44.3333	16.6667	50	33.3333	100	33.3333	0	0	100
22	70	0	15.2315	21.0072	25	15.1667	18	15	32	105.167	75	93.3333	100	66.6667	66.6667	100	33.3333	0	33.3333	0	33.3333	33.3333	0	0	33.3333
24	57	1	22.064	21.2092	26	18	16	18	34	112	66.6667	100	100	66.6667	100	100	11	0	16.6667	0	33.3333	0	0	0	0
26	61	0	31.6952	29.5782	16	3	8	8	20	55	25	53.3333	66.6667	33.3333	50	50	89	0	33.3333	100	100	33.3333	0	0	66.6667
28	59	0	40.0741	31.8266	9	17	17	4	11	58	33.3333	66.6667	50	33.3333	66.6667	16.6667	66.6667	50	83.3333	66.6667	100	33.3333	0	66.6667	33.3333
30	62	1	20.6799	25.4434	14	25	18	6	24	87	66.6667	40	33.3333	41.6667	16.6667	16.6667	88.8889	16.6667	83.3333	0	100	66.6667	0	0	100
32	56	1	21.7728	24.4702	27	12	17	20	31	107	66.6667	100	100	75	100	83.3333	11.1111	0	16.6667	0	33.3333	33.3333	33.3333	0	0
34	77	1	25.6249	17.6818	26	15	21	18	28	108	83.3333	100	66.6667	83.3333	100	83.3333	11.1111	0	33.3333	0	33.3333	33.3333	0	0	0
36	59	1	29.3615	25.4734	25	21	17	12	26	101	66.6667	73.3333	50	58.3333	50	66.6667	33.3333	0	33.3333	33.3333	66.6667	33.3333	0	0	100
38	61	0	24.502	25.7787	24	19	24	14	25	106	66.6667	80	50	100	100	66.6667	11.1111	0	66.6667	66.6667	66.6667	0	0	0	0
40	81	1	13.4841	14.6331	28	28	24	28	39	147	100	93.3333	100	100	100	100	0	0	0	0	0	0	0	0	0
42	75	0	46.7008	21.688	27	24	24	28	38	141	91.6667	80	100	100	100	100	11.1111	0	16.6667	0	0	0	0	0	0
44	75	0	24.1763	24.1337	26	18	17	17	36	114	66.6667	93.3333	100	75	83.3333	100	33.3333	0	0	33.3333	33.3333	0	0	33.3333	0
46	61	0	16.8942	20.8798	25	23	19	21	31	119	75	93.3333	100	66.6667	66.6667	66.6667	33.3333	33.3333	33.3333	0	0	66.6667	0	0	0
48	60	0	26.7528	26.9676	26	15	20	20	37	118	50	100	100	83.3333	100	100	11.1111	0	0	33.3333	33.3333	33.3333	0	0	0
50	62	1	15.6595	18.284	28	23	19	28	42	140	100	100	100	100	100	100	0	0	0	0	0	0	0	0	0
52	60	0	30.5034	30.071	28	24	17	26	35	130	100	100	100	91.6667	100	100	0	0	0	0	33.3333	0	0	33.3333	0
54	76	1	34.6503	26.6877	28	27	24	28	44	151	91.6667	100	100	100	100	100	0	0	0	0	0	0	0	0	0
56	62	0	23.1723	21.3143	24	10	14	15	23	86	66.6667	93.3333	100	66.6667	66.6667	100	22.2222	0	33.3333	33.3333	33.3333	0	33.3333	0	33.3333
58	74	0	31.9224	23.2423	28	24	20	27	47	146	100	100	100	100	100	100	0	0	0	0	0	0	0	0	0
60	71	0	32.5297	29.9808	24	20	21	19	29	113	83.3333	86.6667	83.3333	100	100	83.3333	33.3333	0	16.6667	33.3333	0	0	0	0	0
62	68	0	30.6	32.57	11	12	13	3	14	53	33.3333	46.6667	16.6667	33.3333	16.6667	33.3333	77.7778	16.6667	100	33.3333	66.6667	33.3333	100	66.6667	66.6667
64	70	0	22.7	22.67	24	25.6667	12	19	38	118.667	66.6667	100	100	50	83.3333	83.3333	11.1111	0	50	0	66.6667	0	0	0	33.3333
66	69	0	43.17	29.31	24	25	15	25	34	123	66.6667	100	100	83.3333	100	83.3333	22.2222	16.6667	16.6667	0	33.3333	0	0	33.3333	0
68	65	0	20.12	25.24	28	26	24	28	41	147	75	100	100	100	83.3333	100	0	0	0	0	0	0	0	0	0
70	65	0	22.4762	25.5539	27	28	22	28	40	145	100	100	100	83.3333	100	100	0	0	16.6667	0	0	0	0	0	0
72	75	0	37.3167	21.9327	23	18	19	7	22	89	66.6667	80	83.3333	75	83.3333	83.3333	33.3333	16.6667	33.3333	33.3333	66.6667	33.3333	0	33.3333	66.6667
74	82	0	13.4457	22.1801	28	25	23	23	42	141	91.6667	93.3333	100	83.3333	83.3333	100	22.3333	0	0	0	0	0	0	0	0
76	73	0	35.5241	27.9729	26	15	23	22	26	112	41.6667	93.3333	66.6667	66.6667	100	100	11	0	16.6667	33.3333	0	66.6667	0	33.3333	66.6667
78	74	0	35.91	25.784	26	28	20	22	37.0909	133.091	75	86.6667	100	100	83.3333	100	33.3333	0	16.6667	66.6667	33.3333	0	0	0	0
80	77	0	27.4679	26.9164	26	26	23	25	38	138	91.6667	73.3333	66.6667	100		100	33.3333	0	33.3333	33.3333	0	0	33.3333	0	0
82	62	0	29.8689	28.7504	14	24	20	22.1667	27	107.167	66.6667	86.6667	100	33.3333	33.3333	66.6667	33.3333	16.6667	0	33.3333	66.6667	33.3333	66.6667	0	33.3333
84	83	0	26.5811	22.4427	26	20	17	23	27	113	83.3333	93.3333	100	66.6667	83.3333	100	33.3333	0	16.6667	0	66.6667	0	0	0	0
86	63	0	31.8028	25.784	23	10	19	16	30	98	50	80	66.6667	83.3333	83.3333	66.6667	22.3333	0	16.6667	0	66.6667	33.3333	33.3333	0	0
88	76	1	24.6476	24.4742	28	27	20	26	36	137	100	100	100	91.6667	83.3333	100	0	0	0	0	33.3333	0	0	0	0
80	68	0	27.8003	21.4516	28	9	13	8	23	81	41.6667	73.3333	66.6667	75	100	83.3333	11.1111	0	33.3333	33.3333	0	0	33.3333	0	0
82	59	0	22.4052	23.9717	26	21	21	27	36	131	83.3333	100	100	75	100	100	22.3333	0	16.6667	0	33.3333	0	0	0	0
84	67	0	26.9516	29.3299	28	28	22	27	47	152	100	100	100	91.6667	100	100	0	0	0	0	0	0	0	33.3333	0
86	68	0	42.567	33.895	25	16	22	18	34	115	58.3333	73.3333	100	100	100	66.6667	33.3333	0	16.6667	33.3333	0	0	0	0	0
88	65	0	33.6378	24.9982	23	21	18	15	29	106	50	66.6667	66.6667	100	100	66.6667	33.3333	0	33.3333	33.3333	66.6667	0	0	33.3333	0
90	60	0	32.0909	24.4493	28	23	17	23	44	135	100	100	100	91.6667	100	100	0	0	0	0	33.3333	0	0	0	0
92	74	0	22.1751	18.805	24	20	19	22	32	117	8.33333	80	100	75	83.3333	100	33.3333	0	50	66.6667	33.3333	33.3333	0	33.3333	0
94	73	0	18.4718	18.6106	28	26.8333	22	28	44	148.833	75	93.3333	91.6667	100	100	100	0	0	0	0	0	0	0	0	0
96	82	1	23.8659	24.2932	26	24.5	23	24	34	131.5	83.3333	91.6667	100	91.6667	100	100	22.3333	0	33.3333	0	33.3333	0	0	0	0
98	75	0	16.6229	20.462	27	28	24	23	39	141	83.3333	100	100	100	100	100	0	0	0	0	0	0	0	0	0
100	70	0	36.0131	29.1085	22	18	13	11	28	92	75	58.3333	83.3333	66.6667	50	66.6667	33.3333	0	33.3333	33.3333	33.3333	0	0	0	33.3333
102	72	1	23.6933	24.8361	23	27	19	24	33	126	91.6667	58.3333	66.6667	91.6667	83.3333	100	33.3333	0	50	33.3333	33.3333	0	0	0	0
104	69	1	16.507	22.4777	28	18	21	23	35	125	91.6667	100	100	100	100	100	0	0	0	0	0	0	0	0	0
106	67	1	13.6323	24.3232	28	24	21	28	42	143	100	100	100	100	100	100	0	0	16.6667	0	0	0	0	0	0
108	72	0	33.9739	27.3745	27	25	20	27	38	137	100	86.6667	100	91.6667	100	83.3333	10	0	16.6667	0	0	0	33.3333	0	0
110	77	0	20.0275	26.2279	28	16	21	18	31	114	83.3333	100	100	100	100	100	0	0	0	0	0	0	0	0	0

## Sheet: Table 3
		Yes=1, No=0
unlinked_ID	age	Metastasis	pre_DXA_Total_Fat_kg	pre_DXA_ALM_kg	pre_VO2_mL/kg/min	pre_HGS_mean	pre_6MWT_m	pre_SCP
2	78	1	10.5954	30.0756	16.1	39.5	484	310.292
4	73	1	26.3425	27.0194	10.8	29	316	217.25
6	75	1	19.4638	23.1371	11.9	16	388.9
8	72	1	17.6114	26.4368	26.8	50.5	626.4	591.573
10	69	1	40.1996	33.6841	20.2	43	492.86	487.957
14	70	0	23.7173	29.8161	20.1	44	475.488	420.748
16	69	0	13.7371	22.921		29.5	331.62	197.81
18	73	1	15.1971	26.521	17.5	32	388.01	228.582
20	71	0	19.7853	28.0346		27	561.44	416.156
22	70	0	15.2315	21.0072	18.9	40	640.08	521.147
24	57	1	22.064	21.2092	26.9	33	557.78	557.574
26	61	0	31.6952	29.5782	13.8	51	487.98	495.424
28	59	0	40.0741	31.8266	6.9	51.5	373.685
30	62	1	20.6799	25.4434	14.3	45	407	166.657
32	56	1	21.7728	24.4702	29.2	47	543.763	443.68
34	77	1	25.6249	17.6818	15	37	601.98	339.415
36	59	1	29.3615	25.4734	25	35	487.07	449.891
38	61	0	24.502	25.7787	11	25	454.152	347.8
40	81	1	13.4841	14.6331	11.4	29	184.099	112.311
42	75	0	46.7008	21.688	11.5	41	500.177	338.17
44	75	0	24.1763	24.1337	24.7	46	562.051	424.069
46	61	0	16.8942	20.8798	40	44	588.569	334.766
48	60	0	26.7528	26.9676	23.2	52	553.822
50	62	1	15.6595	18.284	24.4	34	579.73	281.668
52	60	0	30.5034	30.071	29.6	54	669.036	689.82
54	76	1	34.6503	26.6877	16.1	44	534.619	435.685
56	62	0	23.1723	21.3143	21.1	45.5	523.342	384.289
58	74	0	31.9224	23.2423	32.6	43	648.31	418.326
60	71	0	32.5297	29.9808	17	43.5	558.394	467.342
62	68	0	30.6	32.57	17.9	45	512.369	264.795
64	70	0	22.7	22.67	14.1	45	561.4	316.25
66	69	0	43.17	29.31	12.4	47	452.6	450.836
68	65	0	20.12	25.24	21.1	46.5	578.21	475.47
70	65	0	22.4762	25.5539	33	40	679.4	436.406
72	75	0	37.3167	21.9327	15.6	32.5	392.887	206.363
74	82	0	13.4457	22.1801	34.4	43.5	576.74	287.145
76	73	0	35.5241	27.9729	14.4	33.5	396	186.857
78	74	0	35.91	25.784	14.4	39	533.4	304.554
80	77	0	27.4679	26.9164	18.6	44	396.2	333.741
82	62	0	29.8689	28.7504	16.5	38	480.67	394.962
84	83	0	26.5811	22.4427	12.3	31	425.196	267.208
86	63	0	31.8028	25.784	10.8	46.5	457.2	369.733
88	76	1	24.6476	24.4742	23.9	41.5	657	380.905
80	68	0	27.8003	21.4516	10.8	33	539.5	306.511
82	59	0	22.4052	23.9717	24.9	51	700.126	459.339
84	67	0	26.9516	29.3299	15.9	37	627.888	466.026
86	68	0	42.567	33.895	13.9	48	485.546	436.952
88	65	0	33.6378	24.9982	15.5	44.5	597.1	454.799
90	60	0	32.0909	24.4493	24.4	50	567.05	374.872
92	74	0	22.1751	18.805	8.9	28.5	395.326	256.519
94	73	0	18.4718	18.6106	16.7	38	490.73	198.586
96	82	1	23.8659	24.2932	18	40	529.438	403.146
98	75	0	16.6229	20.462	20.7	34	434.34	274.453
100	70	0	36.0131	29.1085		42	351.74	286.945
102	72	1	23.6933	24.8361	14.5	26	480.06	229.118
104	69	1	16.507	22.4777	25.9	38.5	663.85	393.987
106	67	1	13.6323	24.3232	36.6	48	586.74	353.557
108	72	0	33.9739	27.3745	11.2	45	432.51	418.774
110	77	0	20.0275	26.2279	22.3	49.5	606.552	397.589

[truncated: 7 more sheets: Sup. Table 1, 2, and 3, Sup. Table 4, Sup. Table 5, Sup. Table 6, Sup. Table 7 , Sup. Table 8 , Osteopeniaorosis]
